# Supplementary material for: Combined reference-free and multi-reference based GWAS uncover cryptic variation underlying rapid adaptation in a fungal plant pathogen
Source: PLoS Pathog. 2023 Nov 16;19(11):e1011801. doi: 10.1371/journal.ppat.1011801 (PMC10688896; doi:10.1371/journal.ppat.1011801)
Supplement: S1 Table — S1B Table: Raw phenotypic data for mean colony area per plate and mean grey value per plate measured in different temperatures and in presence/absence of fungicide from 130 Zymoseptoria tritici isolates. "NA" indicates that no data were obtained due to no colony growth or contamination. S1C Table: Description of 145 Zymoseptoria tritici isolates with their corresponding sampling location, year and NCBI SRR Run ID for the whole genome sequence data used in this study. S1D Table: Number of single nucleotide polymorphisms (SNPs) called on 19 reference genomes at 5% minor allele frequency and 80% genotyping rate for 145 Zymoseptoria tritici isolates. S1E Table: List of phenotypic traits used for GWAS in this study. S1F Table: Number of significant SNP associations above the 5% Bonferroni significance threshold for 20 traits comprising pathogen virulence, reproduction and environmental stress mapped in 19 reference genome SNP datasets. S1G Table: Summary statistics of genome-wide SNPs passing the Bonferroni significance threshold of 5% for specific traits identified 19 reference genome SNP datasets. SNPs are ordered according to the smallest P-value. S1H Table: List of genes with their predicted protein functions in close proximity (< 1 kb) to significant SNPs above the Bonferroni significance threshold (alpha = 0.05) across 19 reference genome SNP datasets for different traits of Zymoseptoria tritici isolates. S1I Table. List of genes with their predicted protein functions in close proximity (< 1 kb) to significant k-mers above the permutation-based significance threshold (5%) for different traits of Zymoseptoria tritici isolates. (XLSX) [file ppat.1011801.s007.xlsx]

## Sheet: Supplementary Table S1A
Supplementary Table S1A: Raw phenotypic data for virulence (measured as the amount of necrotic lesion area) and reproduction (pycnidia density within lesion area) on 12 wheat cultivars from 145 Zymoseptoria tritici isolates.
Population	Isolate	Host	Replication	Virulence	Reproduction
Oregon.R	ST90ORE_a12_3B_10	1011	1	4.36	0
Oregon.R	ST90ORE_a12_3B_11	1011	1	98.55	8.88
Oregon.R	ST90ORE_a12_3B_12	1011	1	77.02	2.33
Oregon.R	ST90ORE_a12_3B_13	1011	1	97.84	2.65
Oregon.R	ST90ORE_a12_3B_14	1011	1	90.03	2.38
Oregon.R	ST90ORE_a12_3B_15	1011	1	54.93	2.11
Oregon.R	ST90ORE_a12_3B_17	1011	1	96.1	3.97
Oregon.R	ST90ORE_a12_3B_18	1011	1	97.57	1.84
Oregon.R	ST90ORE_a12_3B_19	1011	1	2.66	0
Oregon.R	ST90ORE_a12_3B_2	1011	1	35	1.49
Oregon.R	ST90ORE_a12_3B_21	1011	1	3.4	0
Oregon.R	ST90ORE_a12_3B_3	1011	1	98.32	1.97
Oregon.R	ST90ORE_a12_3B_4	1011	1	98.28	2.14
Oregon.R	ST90ORE_a12_3B_5	1011	1	4.49	8.25
Oregon.R	ST90ORE_a12_3B_6	1011	1	3.36	0
Oregon.R	ST90ORE_a12_3B_7	1011	1	98.4	3.11
Oregon.R	ST90ORE_a12_3B_8	1011	1	2.9	0
Oregon.R	ST90ORE_a12_3B_9	1011	1	98.27	1.26
Oregon.R	ST90ORE_a12_4A_1	1011	1	11.87	1.04
Oregon.R	ST90ORE_a12_4A_10	1011	1	98.21	2.02
Oregon.R	ST90ORE_a12_4A_11	1011	1	76.82	56.38
Oregon.R	ST90ORE_a12_4A_2	1011	1	2.69	0
Oregon.R	ST90ORE_a12_4A_4	1011	1	88.37	2
Oregon.R	ST90ORE_a12_4A_5	1011	1	43.38	3.38
Oregon.R	ST90ORE_a12_4A_6	1011	1	98.18	2.18
Oregon.R	ST90ORE_a12_4A_7	1011	1	94.81	3.27
Oregon.S	ST90ORE_a15_2A_11	1011	1	98.16	4.14
Oregon.S	ST90ORE_a15_2A_13	1011	1	98.43	1.76
Oregon.S	ST90ORE_a15_2A_14	1011	1	18.63	0.66
Oregon.S	ST90ORE_a15_2A_16	1011	1	97.81	1.03
Oregon.S	ST90ORE_a15_2A_20	1011	1	98.4	1.78
Oregon.S	ST90ORE_a15_2A_6	1011	1	99.48	2.9
Oregon.S	ST90ORE_a15_2A_7	1011	1	100	8.54
Oregon.S	ST90ORE_a15_2A_8	1011	1	98.44	2.59
Oregon.S	ST90ORE_a15_3B_1	1011	1	98.33	2.33
Oregon.S	ST90ORE_a15_3B_10	1011	1	8.75	0
Oregon.S	ST90ORE_a15_3B_13	1011	1	98.33	0.79
Oregon.S	ST90ORE_a15_3B_15	1011	1	6.24	0
Oregon.S	ST90ORE_a15_3B_18	1011	1	28.64	0.46
Oregon.S	ST90ORE_a15_3B_19	1011	1	98.43	5.57
Oregon.S	ST90ORE_a15_3B_3	1011	1	71.49	3.39
Oregon.S	ST90ORE_a15_3B_4	1011	1	69.74	3.42
Oregon.S	ST90ORE_a15_3B_5	1011	1	97.66	0.73
Oregon.S	ST90ORE_a15_3B_6	1011	1	98.37	2.47
Oregon.S	ST90ORE_a15_3B_9	1011	1	98.35	0.63
Oregon.S	ST90ORE_a15_4A_10	1011	1	6.98	0
Oregon.S	ST90ORE_a15_4A_11	1011	1	14.74	9.6
Oregon.S	ST90ORE_a15_4A_13	1011	1	78.59	1.38
Oregon.S	ST90ORE_a15_4A_15	1011	1	80.49	2.64
Oregon.S	ST90ORE_a15_4A_17	1011	1	98.41	2.28
Oregon.S	ST90ORE_a15_4A_19	1011	1	2.39	0
Oregon.S	ST90ORE_a15_4A_2	1011	1	98.52	3.25
Oregon.S	ST90ORE_a15_4A_3	1011	1	41.24	0.37
Oregon.S	ST90ORE_a15_4A_4	1011	1	85.28	1.17
Oregon.S	ST90ORE_a15_4A_7	1011	1	43.81	1.7
Australia	ST01AUS_1A4	1011	1	3.39	0
Australia	ST01AUS_1A5	1011	1	4.55	0
Australia	ST01AUS_1A6	1011	1	3.46	0
Australia	ST01AUS_1A9	1011	1	2.8	0
Australia	ST01AUS_1B1	1011	1	4.45	3.03
Australia	ST01AUS_1B2	1011	1	2.25	0
Australia	ST01AUS_1B7	1011	1	3.37	0
Australia	ST01AUS_1B8	1011	1	3.82	0
Australia	ST01AUS_1C1	1011	1	1.72	0
Australia	ST01AUS_1C2	1011	1	5.61	2.33
Australia	ST01AUS_1C3	1011	1	10.29	2.35
Australia	ST01AUS_1C6	1011	1	2.52	0
Australia	ST01AUS_1C8	1011	1	3.04	0
Australia	ST01AUS_1D4	1011	1	2.95	0
Australia	ST01AUS_1D5	1011	1	3.14	0
Australia	ST01AUS_1D8	1011	1	2.5	0
Australia	ST01AUS_1E1	1011	1	3.95	0
Australia	ST01AUS_1E4	1011	1	3.6	0
Australia	ST01AUS_1F2	1011	1	4.01	0
Australia	ST01AUS_1F3	1011	1	2.58	0
Australia	ST01AUS_1F8	1011	1	4.18	0
Australia	ST01AUS_1G2	1011	1	3.43	0
Australia	ST01AUS_1G5	1011	1	4.02	0
Australia	ST01AUS_1H2	1011	1	50.51	1.78
Australia	ST01AUS_1H6	1011	1	5.19	0
Australia	ST01AUS_1H8	1011	1	2.25	0
Switzerland	ST99CH_1A5	1011	1	98.57	1.13
Switzerland	ST99CH_1E4	1011	1	58.57	1.46
Switzerland	ST99CH_28	1011	1	2.9	0
Switzerland	ST99CH_3A1	1011	1	3.19	0
Switzerland	ST99CH_3A10	1011	1	2.85	0
Switzerland	ST99CH_3A2	1011	1	96.66	1.38
Switzerland	ST99CH_3A4	1011	1	2.9	0
Switzerland	ST99CH_3A5	1011	1	6.37	0
Switzerland	ST99CH_3A6	1011	1	3.12	0
Switzerland	ST99CH_3A8	1011	1	4.34	0
Switzerland	ST99CH_3A9	1011	1	3.65	0
Switzerland	ST99CH_3B2	1011	1	5.58	2.5
Switzerland	ST99CH_3B4	1011	1	3.29	0
Switzerland	ST99CH_3B8	1011	1	6.4	0
Switzerland	ST99CH_3C4	1011	1	83.52	1.75
Switzerland	ST99CH_3C7	1011	1	35.54	7.31
Switzerland	ST99CH_3D1	1011	1	2.8	0
Switzerland	ST99CH_3D3	1011	1	68.39	4.25
Switzerland	ST99CH_3D5	1011	1	98.15	5.7
Switzerland	ST99CH_3D7	1011	1	70.52	6.2
Switzerland	ST99CH_3D8	1011	1	61.05	2.34
Switzerland	ST99CH_3F1	1011	1	98.16	1.43
Switzerland	ST99CH_3F2	1011	1	97.19	3.52
Switzerland	ST99CH_3F3	1011	1	2.93	0
Switzerland	ST99CH_3F4	1011	1	2.57	0
Switzerland	ST99CH_3F5	1011	1	98.4	3.71
Switzerland	ST99CH_3G2	1011	1	16.36	5.67
Switzerland	ST99CH_3G3	1011	1	93.46	4.38
Switzerland	ST99CH_3G6	1011	1	3.97	0
Switzerland	ST99CH_3H1	1011	1	5.22	0
Switzerland	ST99CH_3H3	1011	1	84.35	1.63
Switzerland	ST99CH_3H4	1011	1	3.13	0
Israel	ST92ISR_Ar_11g	1011	1	2.24	0
Israel	ST92ISR_Ar_11i	1011	1	2.55	0
Israel	ST92ISR_Ar_12d	1011	1	3.14	0
Israel	ST92ISR_Ar_12e	1011	1	4.79	0
Israel	ST92ISR_Ar_12f	1011	1	2.68	0
Israel	ST92ISR_Ar_15a	1011	1	3.05	0
Israel	ST92ISR_Ar_15c	1011	1	2.63	0
Israel	ST92ISR_Ar_16a	1011	1	24.75	0
Israel	ST92ISR_Ar_16h	1011	1	10.95	5
Israel	ST92ISR_Ar_17b	1011	1	2.08	0
Israel	ST92ISR_Ar_17d	1011	1	4	0
Israel	ST92ISR_Ar_17e	1011	1	71.32	2.1
Israel	ST92ISR_Ar_17i	1011	1	2.68	0
Israel	ST92ISR_Ar_17r	1011	1	98.32	1.76
Israel	ST92ISR_Ar_18b	1011	1	25.81	1.22
Israel	ST92ISR_Ar_19e	1011	1	2.67	0
Israel	ST92ISR_Ar_1b	1011	1	3.61	0
Israel	ST92ISR_Ar_1c	1011	1	77.3	4.25
Israel	ST92ISR_Ar_1j	1011	1	84.23	4.49
Israel	ST92ISR_Ar_21a	1011	1	4.43	0
Israel	ST92ISR_Ar_22f	1011	1	5.12	0
Israel	ST92ISR_Ar_2b	1011	1	98.34	1.46
Israel	ST92ISR_Ar_2c	1011	1	40.95	3.77
Israel	ST92ISR_Ar_2f	1011	1	3.93	0
Israel	ST92ISR_Ar_4b	1011	1	2.02	0
Israel	ST92ISR_Ar_4e	1011	1	32.69	4.06
Israel	ST92ISR_Ar_4f	1011	1	12.21	14.53
Israel	ST92ISR_Ar_4g	1011	1	3.27	0
Israel	ST92ISR_Ar_5a	1011	1	3.54	0
Israel	ST92ISR_Ar_5g	1011	1	3.07	0
Oregon.R	ST90ORE_a12_3B_10	1204	1	97.78	54.49
Oregon.R	ST90ORE_a12_3B_10	1204	1	97.65	23.91
Oregon.R	ST90ORE_a12_3B_11	1204	1	97.91	258.53
Oregon.R	ST90ORE_a12_3B_11	1204	1	97.8	188.83
Oregon.R	ST90ORE_a12_3B_12	1204	1	97.93	220.26
Oregon.R	ST90ORE_a12_3B_12	1204	1	97.85	159.31
Oregon.R	ST90ORE_a12_3B_13	1204	1	98.1	292.21
Oregon.R	ST90ORE_a12_3B_13	1204	1	97.8	336.31
Oregon.R	ST90ORE_a12_3B_14	1204	1	98.14	73.92
Oregon.R	ST90ORE_a12_3B_14	1204	1	89.98	191.88
Oregon.R	ST90ORE_a12_3B_15	1204	1	98.2	248.81
Oregon.R	ST90ORE_a12_3B_15	1204	1	98.19	146.98
Oregon.R	ST90ORE_a12_3B_17	1204	1	98.11	34.16
Oregon.R	ST90ORE_a12_3B_17	1204	1	97.77	2.39
Oregon.R	ST90ORE_a12_3B_18	1204	1	98.1	116.37
Oregon.R	ST90ORE_a12_3B_18	1204	1	55.26	137.3
Oregon.R	ST90ORE_a12_3B_19	1204	1	98.03	26.99
Oregon.R	ST90ORE_a12_3B_19	1204	1	97.85	50.38
Oregon.R	ST90ORE_a12_3B_2	1204	1	98.32	186.01
Oregon.R	ST90ORE_a12_3B_2	1204	1	97.9	275.55
Oregon.R	ST90ORE_a12_3B_21	1204	1	98.16	131.05
Oregon.R	ST90ORE_a12_3B_21	1204	1	93.37	84.51
Oregon.R	ST90ORE_a12_3B_3	1204	1	98.1	124.79
Oregon.R	ST90ORE_a12_3B_3	1204	1	98.05	65.41
Oregon.R	ST90ORE_a12_3B_4	1204	1	98.13	61.19
Oregon.R	ST90ORE_a12_3B_4	1204	1	97.97	45.89
Oregon.R	ST90ORE_a12_3B_5	1204	1	98.17	88.6
Oregon.R	ST90ORE_a12_3B_5	1204	1	97.67	123.15
Oregon.R	ST90ORE_a12_3B_6	1204	1	98.08	149.41
Oregon.R	ST90ORE_a12_3B_6	1204	1	97.98	86.46
Oregon.R	ST90ORE_a12_3B_7	1204	1	98.04	23.2
Oregon.R	ST90ORE_a12_3B_7	1204	1	97.57	71.34
Oregon.R	ST90ORE_a12_3B_8	1204	1	98.06	67.77
Oregon.R	ST90ORE_a12_3B_8	1204	1	53.59	47.06
Oregon.R	ST90ORE_a12_3B_9	1204	1	98.12	54.44
Oregon.R	ST90ORE_a12_3B_9	1204	1	97.73	67.48
Oregon.R	ST90ORE_a12_4A_1	1204	1	98.07	192.43
Oregon.R	ST90ORE_a12_4A_1	1204	1	97.97	219.5
Oregon.R	ST90ORE_a12_4A_10	1204	1	98.28	81.8
Oregon.R	ST90ORE_a12_4A_10	1204	1	98.17	78.17
Oregon.R	ST90ORE_a12_4A_11	1204	1	98.34	134.73
Oregon.R	ST90ORE_a12_4A_11	1204	1	98.16	219.84
Oregon.R	ST90ORE_a12_4A_2	1204	1	98.26	28.3
Oregon.R	ST90ORE_a12_4A_2	1204	1	98.24	61.66
Oregon.R	ST90ORE_a12_4A_4	1204	1	98.19	51.73
Oregon.R	ST90ORE_a12_4A_4	1204	1	97.94	59.12
Oregon.R	ST90ORE_a12_4A_5	1204	1	98.08	80.03
Oregon.R	ST90ORE_a12_4A_5	1204	1	96.67	109.06
Oregon.R	ST90ORE_a12_4A_6	1204	1	98.05	54.19
Oregon.R	ST90ORE_a12_4A_6	1204	1	97.84	93.25
Oregon.R	ST90ORE_a12_4A_7	1204	1	98.17	41.1
Oregon.R	ST90ORE_a12_4A_7	1204	1	97.74	55.23
Oregon.S	ST90ORE_a15_2A_11	1204	1	98.16	101.09
Oregon.S	ST90ORE_a15_2A_11	1204	1	93.53	125.2
Oregon.S	ST90ORE_a15_2A_13	1204	1	98.18	56.2
Oregon.S	ST90ORE_a15_2A_13	1204	1	98.03	102.39
Oregon.S	ST90ORE_a15_2A_14	1204	1	38.45	0.53
Oregon.S	ST90ORE_a15_2A_15	1204	1	23.68	34.67
Oregon.S	ST90ORE_a15_2A_15	1204	1	6.04	0
Oregon.S	ST90ORE_a15_2A_16	1204	1	98.33	98.89
Oregon.S	ST90ORE_a15_2A_16	1204	1	98.27	43.23
Oregon.S	ST90ORE_a15_2A_20	1204	1	98.21	8.55
Oregon.S	ST90ORE_a15_2A_20	1204	1	98.03	6.56
Oregon.S	ST90ORE_a15_2A_6	1204	1	97.99	19.48
Oregon.S	ST90ORE_a15_2A_6	1204	1	97.8	3.56
Oregon.S	ST90ORE_a15_2A_7	1204	1	98.11	235.75
Oregon.S	ST90ORE_a15_2A_8	1204	1	97.7	109.77
Oregon.S	ST90ORE_a15_2A_8	1204	1	70.49	196.46
Oregon.S	ST90ORE_a15_3B_1	1204	1	97.94	12.61
Oregon.S	ST90ORE_a15_3B_1	1204	1	97.43	20.07
Oregon.S	ST90ORE_a15_3B_10	1204	1	98.05	70.9
Oregon.S	ST90ORE_a15_3B_10	1204	1	97.88	150
Oregon.S	ST90ORE_a15_3B_13	1204	1	97.88	8.25
Oregon.S	ST90ORE_a15_3B_13	1204	1	95.78	21.5
Oregon.S	ST90ORE_a15_3B_15	1204	1	65.94	24.74
Oregon.S	ST90ORE_a15_3B_15	1204	1	30.71	3.57
Oregon.S	ST90ORE_a15_3B_18	1204	1	70.24	50.38
Oregon.S	ST90ORE_a15_3B_18	1204	1	44.79	64.06
Oregon.S	ST90ORE_a15_3B_19	1204	1	96	7.6
Oregon.S	ST90ORE_a15_3B_3	1204	1	97.91	23.84
Oregon.S	ST90ORE_a15_3B_3	1204	1	97.91	39.96
Oregon.S	ST90ORE_a15_3B_4	1204	1	89.56	6.35
Oregon.S	ST90ORE_a15_3B_5	1204	1	75.3	16.21
Oregon.S	ST90ORE_a15_3B_5	1204	1	67.1	21.54
Oregon.S	ST90ORE_a15_3B_6	1204	1	98.24	29.77
Oregon.S	ST90ORE_a15_3B_6	1204	1	97.9	76.51
Oregon.S	ST90ORE_a15_3B_9	1204	1	98.14	47.12
Oregon.S	ST90ORE_a15_3B_9	1204	1	98.08	32.72
Oregon.S	ST90ORE_a15_4A_10	1204	1	0	0
Oregon.S	ST90ORE_a15_4A_10	1204	1	0	0
Oregon.S	ST90ORE_a15_4A_11	1204	1	4.91	11.08
Oregon.S	ST90ORE_a15_4A_11	1204	1	1.67	44.75
Oregon.S	ST90ORE_a15_4A_13	1204	1	98.09	87.15
Oregon.S	ST90ORE_a15_4A_13	1204	1	97.76	100.49
Oregon.S	ST90ORE_a15_4A_15	1204	1	94	48.45
Oregon.S	ST90ORE_a15_4A_15	1204	1	32.4	28.01
Oregon.S	ST90ORE_a15_4A_17	1204	1	78.32	52.53
Oregon.S	ST90ORE_a15_4A_17	1204	1	70.45	31.53
Oregon.S	ST90ORE_a15_4A_19	1204	1	7.37	6.08
Oregon.S	ST90ORE_a15_4A_19	1204	1	2.93	0
Oregon.S	ST90ORE_a15_4A_2	1204	1	98.19	9.05
Oregon.S	ST90ORE_a15_4A_2	1204	1	97.42	8.44
Oregon.S	ST90ORE_a15_4A_3	1204	1	35.41	19.85
Oregon.S	ST90ORE_a15_4A_3	1204	1	23.25	2.18
Oregon.S	ST90ORE_a15_4A_4	1204	1	98.31	85.23
Oregon.S	ST90ORE_a15_4A_4	1204	1	98	78.86
Oregon.S	ST90ORE_a15_4A_7	1204	1	98.25	8.03
Oregon.S	ST90ORE_a15_4A_7	1204	1	87.26	3.47
Australia	ST01AUS_1A4	1204	1	71.43	22.22
Australia	ST01AUS_1A4	1204	1	54.33	7.73
Australia	ST01AUS_1A5	1204	1	84.99	18.01
Australia	ST01AUS_1A5	1204	1	4.24	16.66
Australia	ST01AUS_1A6	1204	1	95.46	261.1
Australia	ST01AUS_1A6	1204	1	61.57	275.39
Australia	ST01AUS_1A9	1204	1	98.27	30.61
Australia	ST01AUS_1A9	1204	1	98.02	35.46
Australia	ST01AUS_1B1	1204	1	97.92	45.55
Australia	ST01AUS_1B1	1204	1	97.49	198.86
Australia	ST01AUS_1B2	1204	1	2.75	0
Australia	ST01AUS_1B2	1204	1	0	0
Australia	ST01AUS_1B7	1204	1	97.76	23.7
Australia	ST01AUS_1B8	1204	1	3.83	9.73
Australia	ST01AUS_1B8	1204	1	0	0
Australia	ST01AUS_1C1	1204	1	98.39	2.24
Australia	ST01AUS_1C1	1204	1	97.48	11.49
Australia	ST01AUS_1C2	1204	1	22.97	75.39
Australia	ST01AUS_1C2	1204	1	8.97	4.11
Australia	ST01AUS_1C3	1204	1	96.76	53.68
Australia	ST01AUS_1C3	1204	1	95.06	140.92
Australia	ST01AUS_1C6	1204	1	98.28	56.57
Australia	ST01AUS_1C6	1204	1	98.18	59.33
Australia	ST01AUS_1C8	1204	1	98.2	161.28
Australia	ST01AUS_1C8	1204	1	98.13	196.01
Australia	ST01AUS_1D4	1204	1	98.11	20.59
Australia	ST01AUS_1D4	1204	1	97.82	23.37
Australia	ST01AUS_1D5	1204	1	4.99	14.64
Australia	ST01AUS_1D5	1204	1	0	0
Australia	ST01AUS_1D8	1204	1	0	0
Australia	ST01AUS_1D8	1204	1	0	0
Australia	ST01AUS_1E1	1204	1	96.25	5.02
Australia	ST01AUS_1E1	1204	1	87.71	6.85
Australia	ST01AUS_1E4	1204	1	60.12	5.12
Australia	ST01AUS_1E4	1204	1	32.98	1.52
Australia	ST01AUS_1E5	1204	1	97.62	7.57
Australia	ST01AUS_1E5	1204	1	96.97	5.7
Australia	ST01AUS_1F2	1204	1	68.43	10.19
Australia	ST01AUS_1F2	1204	1	44.64	12.71
Australia	ST01AUS_1F3	1204	1	98.17	15.79
Australia	ST01AUS_1F3	1204	1	96.87	17.27
Australia	ST01AUS_1F8	1204	1	6.14	8.74
Australia	ST01AUS_1F8	1204	1	1.57	0
Australia	ST01AUS_1G2	1204	1	98.07	9.89
Australia	ST01AUS_1G2	1204	1	92.07	12.06
Australia	ST01AUS_1G5	1204	1	4.5	0
Australia	ST01AUS_1G5	1204	1	3.66	0
Australia	ST01AUS_1H2	1204	1	97.97	8.29
Australia	ST01AUS_1H2	1204	1	94.38	4.4
Australia	ST01AUS_1H6	1204	1	69.55	8.92
Australia	ST01AUS_1H6	1204	1	64.79	4.9
Australia	ST01AUS_1H8	1204	1	5.98	35.08
Australia	ST01AUS_1H8	1204	1	1.15	224.05
Switzerland	ST99CH_1A5	1204	1	81.92	2.54
Switzerland	ST99CH_1A5	1204	1	21.96	5.66
Switzerland	ST99CH_1E4	1204	1	4.21	0
Switzerland	ST99CH_1E4	1204	1	2.12	8.49
Switzerland	ST99CH_28	1204	1	85.6	30.41
Switzerland	ST99CH_28	1204	1	49.42	7.39
Switzerland	ST99CH_3A1	1204	1	69.38	16.28
Switzerland	ST99CH_3A1	1204	1	68.12	17.04
Switzerland	ST99CH_3A10	1204	1	39.47	3.78
Switzerland	ST99CH_3A2	1204	1	15.42	12.94
Switzerland	ST99CH_3A4	1204	1	53.79	30.92
Switzerland	ST99CH_3A4	1204	1	50.77	27.36
Switzerland	ST99CH_3A5	1204	1	98.15	3.39
Switzerland	ST99CH_3A6	1204	1	4.6	4.87
Switzerland	ST99CH_3A6	1204	1	3.59	4.62
Switzerland	ST99CH_3A8	1204	1	98.32	57.46
Switzerland	ST99CH_3A8	1204	1	64.75	10.77
Switzerland	ST99CH_3A9	1204	1	66.21	45.64
Switzerland	ST99CH_3A9	1204	1	24.61	21.82
Switzerland	ST99CH_3B2	1204	1	98.14	32.43
Switzerland	ST99CH_3B2	1204	1	88.61	28.05
Switzerland	ST99CH_3B4	1204	1	92.65	6.25
Switzerland	ST99CH_3B4	1204	1	69.14	3.34
Switzerland	ST99CH_3B8	1204	1	98.24	21.46
Switzerland	ST99CH_3B8	1204	1	97.88	34.17
Switzerland	ST99CH_3C4	1204	1	85.27	43.27
Switzerland	ST99CH_3C4	1204	1	75.77	37.63
Switzerland	ST99CH_3C7	1204	1	18.41	25.29
Switzerland	ST99CH_3C7	1204	1	3.53	14.16
Switzerland	ST99CH_3D1	1204	1	98.24	8.1
Switzerland	ST99CH_3D3	1204	1	97.81	27.01
Switzerland	ST99CH_3D3	1204	1	94.22	30.95
Switzerland	ST99CH_3D5	1204	1	98.09	6.67
Switzerland	ST99CH_3D5	1204	1	92.11	24.47
Switzerland	ST99CH_3D7	1204	1	54.27	19.21
Switzerland	ST99CH_3D7	1204	1	44.66	27.97
Switzerland	ST99CH_3D8	1204	1	98.21	33.87
Switzerland	ST99CH_3D8	1204	1	98.11	37.96
Switzerland	ST99CH_3F1	1204	1	98.24	13.83
Switzerland	ST99CH_3F1	1204	1	98.18	53.06
Switzerland	ST99CH_3F2	1204	1	98.11	4.57
Switzerland	ST99CH_3F3	1204	1	95.52	16.74
Switzerland	ST99CH_3F3	1204	1	91.26	12.61
Switzerland	ST99CH_3F4	1204	1	76.37	3.37
Switzerland	ST99CH_3F5	1204	1	97.99	28.36
Switzerland	ST99CH_3F5	1204	1	97.93	17.38
Switzerland	ST99CH_3G2	1204	1	98.04	15.93
Switzerland	ST99CH_3G2	1204	1	97.98	14.23
Switzerland	ST99CH_3G3	1204	1	97.66	117.61
Switzerland	ST99CH_3G3	1204	1	81.11	56.3
Switzerland	ST99CH_3G6	1204	1	4.54	0
Switzerland	ST99CH_3G6	1204	1	0	0
Switzerland	ST99CH_3H1	1204	1	98.21	0.89
Switzerland	ST99CH_3H3	1204	1	1.59	0
Switzerland	ST99CH_3H3	1204	1	1.04	0
Switzerland	ST99CH_3H4	1204	1	35.51	35.46
Switzerland	ST99CH_3H4	1204	1	9.23	0
Israel	ST92ISR_Ar_11g	1204	1	97.67	135.36
Israel	ST92ISR_Ar_11g	1204	1	77.19	121.86
Israel	ST92ISR_Ar_11i	1204	1	97.72	631.85
Israel	ST92ISR_Ar_11i	1204	1	92.09	503.51
Israel	ST92ISR_Ar_12d	1204	1	95.89	215.63
Israel	ST92ISR_Ar_12d	1204	1	36.26	281.52
Israel	ST92ISR_Ar_12e	1204	1	98.15	8.71
Israel	ST92ISR_Ar_12e	1204	1	97.83	63.92
Israel	ST92ISR_Ar_12f	1204	1	96.09	191.51
Israel	ST92ISR_Ar_12f	1204	1	94.23	333.83
Israel	ST92ISR_Ar_15a	1204	1	98.01	17.41
Israel	ST92ISR_Ar_15a	1204	1	97.65	1.8
Israel	ST92ISR_Ar_15c	1204	1	98.2	236.2
Israel	ST92ISR_Ar_15c	1204	1	93.26	158.79
Israel	ST92ISR_Ar_16a	1204	1	98.43	2.24
Israel	ST92ISR_Ar_16a	1204	1	66.95	15.96
Israel	ST92ISR_Ar_16h	1204	1	98.22	347.52
Israel	ST92ISR_Ar_16h	1204	1	98.2	186.55
Israel	ST92ISR_Ar_17b	1204	1	74.6	196.08
Israel	ST92ISR_Ar_17b	1204	1	25.46	143.69
Israel	ST92ISR_Ar_17d	1204	1	98.15	380.83
Israel	ST92ISR_Ar_17d	1204	1	60.47	156.11
Israel	ST92ISR_Ar_17e	1204	1	64.09	258.47
Israel	ST92ISR_Ar_17e	1204	1	53.02	135.26
Israel	ST92ISR_Ar_17i	1204	1	96.99	106.96
Israel	ST92ISR_Ar_17i	1204	1	63	250.42
Israel	ST92ISR_Ar_17r	1204	1	64.84	186.23
Israel	ST92ISR_Ar_17r	1204	1	50.98	177.87
Israel	ST92ISR_Ar_18b	1204	1	97.07	434.96
Israel	ST92ISR_Ar_18b	1204	1	76.67	281.76
Israel	ST92ISR_Ar_19e	1204	1	97.83	292.39
Israel	ST92ISR_Ar_19e	1204	1	97.45	297.19
Israel	ST92ISR_Ar_1b	1204	1	100	157.17
Israel	ST92ISR_Ar_1b	1204	1	81.17	105
Israel	ST92ISR_Ar_1c	1204	1	97.23	235.97
Israel	ST92ISR_Ar_1c	1204	1	68.78	222.16
Israel	ST92ISR_Ar_1j	1204	1	96.67	259.38
Israel	ST92ISR_Ar_1j	1204	1	46.81	413.48
Israel	ST92ISR_Ar_21a	1204	1	98.32	65.36
Israel	ST92ISR_Ar_21a	1204	1	98.05	134.69
Israel	ST92ISR_Ar_22f	1204	1	83.63	278.43
Israel	ST92ISR_Ar_22f	1204	1	81.95	211.92
Israel	ST92ISR_Ar_2b	1204	1	97.39	670.96
Israel	ST92ISR_Ar_2b	1204	1	91.31	642.56
Israel	ST92ISR_Ar_2c	1204	1	55.26	149.89
Israel	ST92ISR_Ar_2c	1204	1	5.33	0
Israel	ST92ISR_Ar_2f	1204	1	97.54	58.64
Israel	ST92ISR_Ar_2f	1204	1	91.77	47.13
Israel	ST92ISR_Ar_4b	1204	1	91.25	275.87
Israel	ST92ISR_Ar_4b	1204	1	88.31	393.06
Israel	ST92ISR_Ar_4e	1204	1	0	0
Israel	ST92ISR_Ar_4e	1204	1	0	0
Israel	ST92ISR_Ar_4f	1204	1	95.77	331.18
Israel	ST92ISR_Ar_4f	1204	1	91.27	289.36
Israel	ST92ISR_Ar_4g	1204	1	0	0
Israel	ST92ISR_Ar_4g	1204	1	0	0
Israel	ST92ISR_Ar_5a	1204	1	96.85	185.46
Israel	ST92ISR_Ar_5a	1204	1	53.83	158.41
Israel	ST92ISR_Ar_5g	1204	1	98.31	366.49
Israel	ST92ISR_Ar_5g	1204	1	98.26	422.26
Oregon.R	ST90ORE_a12_3B_10	4391	1	98.15	114.66
Oregon.R	ST90ORE_a12_3B_10	4391	1	97.99	203.47
Oregon.R	ST90ORE_a12_3B_11	4391	1	98.13	257.15
Oregon.R	ST90ORE_a12_3B_11	4391	1	98.04	176.08
Oregon.R	ST90ORE_a12_3B_12	4391	1	98.12	77.18
Oregon.R	ST90ORE_a12_3B_12	4391	1	98.04	349.54
Oregon.R	ST90ORE_a12_3B_13	4391	1	98.29	71.55
Oregon.R	ST90ORE_a12_3B_13	4391	1	97.74	144.67
Oregon.R	ST90ORE_a12_3B_14	4391	1	97.98	165.84
Oregon.R	ST90ORE_a12_3B_14	4391	1	97.87	176.48
Oregon.R	ST90ORE_a12_3B_15	4391	1	98.25	588.41
Oregon.R	ST90ORE_a12_3B_15	4391	1	98.21	263.64
Oregon.R	ST90ORE_a12_3B_17	4391	1	97.78	31.11
Oregon.R	ST90ORE_a12_3B_17	4391	1	97.68	62.42
Oregon.R	ST90ORE_a12_3B_18	4391	1	98.13	182.43
Oregon.R	ST90ORE_a12_3B_18	4391	1	93.12	201.19
Oregon.R	ST90ORE_a12_3B_19	4391	1	98.21	126.69
Oregon.R	ST90ORE_a12_3B_19	4391	1	97.93	75.49
Oregon.R	ST90ORE_a12_3B_2	4391	1	98.17	118.29
Oregon.R	ST90ORE_a12_3B_2	4391	1	98.11	50.2
Oregon.R	ST90ORE_a12_3B_21	4391	1	97.94	396.88
Oregon.R	ST90ORE_a12_3B_21	4391	1	97.89	349.43
Oregon.R	ST90ORE_a12_3B_3	4391	1	98.16	147.77
Oregon.R	ST90ORE_a12_3B_4	4391	1	98.15	160.94
Oregon.R	ST90ORE_a12_3B_4	4391	1	98.13	52.66
Oregon.R	ST90ORE_a12_3B_5	4391	1	98.21	110.53
Oregon.R	ST90ORE_a12_3B_5	4391	1	98.08	71.52
Oregon.R	ST90ORE_a12_3B_6	4391	1	98.26	130.53
Oregon.R	ST90ORE_a12_3B_6	4391	1	98.16	89.22
Oregon.R	ST90ORE_a12_3B_7	4391	1	98.2	133.92
Oregon.R	ST90ORE_a12_3B_7	4391	1	98.02	116.91
Oregon.R	ST90ORE_a12_3B_8	4391	1	98.23	199.94
Oregon.R	ST90ORE_a12_3B_8	4391	1	97.81	100.18
Oregon.R	ST90ORE_a12_3B_9	4391	1	97.83	147.81
Oregon.R	ST90ORE_a12_3B_9	4391	1	97.71	104.72
Oregon.R	ST90ORE_a12_4A_1	4391	1	97.83	469.19
Oregon.R	ST90ORE_a12_4A_1	4391	1	97.72	88.44
Oregon.R	ST90ORE_a12_4A_10	4391	1	97.93	40.19
Oregon.R	ST90ORE_a12_4A_10	4391	1	97.81	29.89
Oregon.R	ST90ORE_a12_4A_11	4391	1	98.14	134.02
Oregon.R	ST90ORE_a12_4A_11	4391	1	98	198.51
Oregon.R	ST90ORE_a12_4A_2	4391	1	98.21	135.89
Oregon.R	ST90ORE_a12_4A_2	4391	1	84.17	341.72
Oregon.R	ST90ORE_a12_4A_4	4391	1	97.91	53.53
Oregon.R	ST90ORE_a12_4A_4	4391	1	97.67	17.13
Oregon.R	ST90ORE_a12_4A_5	4391	1	97.89	101.36
Oregon.R	ST90ORE_a12_4A_5	4391	1	87.46	78.88
Oregon.R	ST90ORE_a12_4A_6	4391	1	98.17	117.89
Oregon.R	ST90ORE_a12_4A_6	4391	1	97.88	61.96
Oregon.R	ST90ORE_a12_4A_7	4391	1	98.18	43.73
Oregon.R	ST90ORE_a12_4A_7	4391	1	98.1	23.07
Oregon.S	ST90ORE_a15_2A_11	4391	1	98.19	271.69
Oregon.S	ST90ORE_a15_2A_11	4391	1	96.18	353.39
Oregon.S	ST90ORE_a15_2A_13	4391	1	98.07	184.13
Oregon.S	ST90ORE_a15_2A_13	4391	1	97.97	110.27
Oregon.S	ST90ORE_a15_2A_14	4391	1	64.62	52.87
Oregon.S	ST90ORE_a15_2A_15	4391	1	52.73	42.06
Oregon.S	ST90ORE_a15_2A_16	4391	1	97.81	32.97
Oregon.S	ST90ORE_a15_2A_16	4391	1	70.28	83.07
Oregon.S	ST90ORE_a15_2A_20	4391	1	97.87	21.25
Oregon.S	ST90ORE_a15_2A_20	4391	1	97.78	5.68
Oregon.S	ST90ORE_a15_2A_6	4391	1	98.04	278.91
Oregon.S	ST90ORE_a15_2A_6	4391	1	97.88	425.97
Oregon.S	ST90ORE_a15_2A_7	4391	1	98.22	84.9
Oregon.S	ST90ORE_a15_2A_7	4391	1	98.05	101.23
Oregon.S	ST90ORE_a15_2A_8	4391	1	98.18	144.71
Oregon.S	ST90ORE_a15_2A_8	4391	1	97.75	100.32
Oregon.S	ST90ORE_a15_3B_1	4391	1	98.26	56.7
Oregon.S	ST90ORE_a15_3B_1	4391	1	98.05	51.46
Oregon.S	ST90ORE_a15_3B_10	4391	1	98.01	180.02
Oregon.S	ST90ORE_a15_3B_10	4391	1	97.95	234.2
Oregon.S	ST90ORE_a15_3B_13	4391	1	91.76	19.46
Oregon.S	ST90ORE_a15_3B_15	4391	1	84.44	196.14
Oregon.S	ST90ORE_a15_3B_15	4391	1	48.79	94.23
Oregon.S	ST90ORE_a15_3B_18	4391	1	69.04	112.23
Oregon.S	ST90ORE_a15_3B_19	4391	1	97.66	31.05
Oregon.S	ST90ORE_a15_3B_19	4391	1	96.93	41.95
Oregon.S	ST90ORE_a15_3B_3	4391	1	98.1	46.41
Oregon.S	ST90ORE_a15_3B_3	4391	1	97.98	18.11
Oregon.S	ST90ORE_a15_3B_4	4391	1	66.96	14.35
Oregon.S	ST90ORE_a15_3B_4	4391	1	60.01	21.57
Oregon.S	ST90ORE_a15_3B_5	4391	1	98.35	57.81
Oregon.S	ST90ORE_a15_3B_5	4391	1	92.53	97.46
Oregon.S	ST90ORE_a15_3B_6	4391	1	97.81	9.87
Oregon.S	ST90ORE_a15_3B_9	4391	1	98.55	9.93
Oregon.S	ST90ORE_a15_3B_9	4391	1	97.84	33.54
Oregon.S	ST90ORE_a15_4A_10	4391	1	8.48	60.96
Oregon.S	ST90ORE_a15_4A_11	4391	1	49.27	30.56
Oregon.S	ST90ORE_a15_4A_11	4391	1	15.77	107.39
Oregon.S	ST90ORE_a15_4A_13	4391	1	98.18	55.99
Oregon.S	ST90ORE_a15_4A_13	4391	1	67.12	50.58
Oregon.S	ST90ORE_a15_4A_15	4391	1	98.29	35.18
Oregon.S	ST90ORE_a15_4A_15	4391	1	97.65	34.25
Oregon.S	ST90ORE_a15_4A_17	4391	1	97.78	30.41
Oregon.S	ST90ORE_a15_4A_17	4391	1	87.08	30.97
Oregon.S	ST90ORE_a15_4A_19	4391	1	27.33	27.95
Oregon.S	ST90ORE_a15_4A_19	4391	1	9.57	1.8
Oregon.S	ST90ORE_a15_4A_2	4391	1	98.25	71.31
Oregon.S	ST90ORE_a15_4A_2	4391	1	92.4	47.83
Oregon.S	ST90ORE_a15_4A_3	4391	1	35.02	11.86
Oregon.S	ST90ORE_a15_4A_3	4391	1	24.19	24.15
Oregon.S	ST90ORE_a15_4A_4	4391	1	98.21	92.48
Oregon.S	ST90ORE_a15_4A_4	4391	1	98.01	33.12
Oregon.S	ST90ORE_a15_4A_7	4391	1	27.36	17.05
Oregon.S	ST90ORE_a15_4A_7	4391	1	14.59	6.81
Australia	ST01AUS_1A4	4391	1	98.2	69.27
Australia	ST01AUS_1A4	4391	1	83.68	37.17
Australia	ST01AUS_1A5	4391	1	75.19	12.11
Australia	ST01AUS_1A5	4391	1	33.24	16.73
Australia	ST01AUS_1A6	4391	1	96.61	65.76
Australia	ST01AUS_1A6	4391	1	88.75	65.75
Australia	ST01AUS_1A9	4391	1	98.14	52.4
Australia	ST01AUS_1A9	4391	1	98.12	45.91
Australia	ST01AUS_1B1	4391	1	97.87	11.04
Australia	ST01AUS_1B1	4391	1	97.25	52.39
Australia	ST01AUS_1B2	4391	1	90.26	233.6
Australia	ST01AUS_1B2	4391	1	85.08	86.37
Australia	ST01AUS_1B7	4391	1	97.97	21.62
Australia	ST01AUS_1B7	4391	1	97.53	28.01
Australia	ST01AUS_1B8	4391	1	28.72	6.43
Australia	ST01AUS_1B8	4391	1	3.48	0
Australia	ST01AUS_1C1	4391	1	98.07	28.52
Australia	ST01AUS_1C1	4391	1	93.16	27.65
Australia	ST01AUS_1C2	4391	1	87.51	87.85
Australia	ST01AUS_1C2	4391	1	75.8	39.91
Australia	ST01AUS_1C3	4391	1	98.26	48.73
Australia	ST01AUS_1C3	4391	1	90.69	72.71
Australia	ST01AUS_1C6	4391	1	98.21	54.67
Australia	ST01AUS_1C6	4391	1	98.09	47.9
Australia	ST01AUS_1C8	4391	1	98.05	28.72
Australia	ST01AUS_1C8	4391	1	97.07	18.13
Australia	ST01AUS_1D4	4391	1	98.05	37.23
Australia	ST01AUS_1D4	4391	1	97.37	31.88
Australia	ST01AUS_1D5	4391	1	6.22	0
Australia	ST01AUS_1D5	4391	1	5.24	0
Australia	ST01AUS_1D8	4391	1	6.22	0
Australia	ST01AUS_1E1	4391	1	97.64	19.89
Australia	ST01AUS_1E1	4391	1	97.53	34.39
Australia	ST01AUS_1E4	4391	1	95.57	4.86
Australia	ST01AUS_1E4	4391	1	79.51	5.24
Australia	ST01AUS_1E5	4391	1	97.92	19.89
Australia	ST01AUS_1E5	4391	1	97.49	22.79
Australia	ST01AUS_1F2	4391	1	59.93	12.94
Australia	ST01AUS_1F2	4391	1	51.19	9.87
Australia	ST01AUS_1F3	4391	1	92.43	23.82
Australia	ST01AUS_1F3	4391	1	81.23	26
Australia	ST01AUS_1F8	4391	1	10.51	10.26
Australia	ST01AUS_1F8	4391	1	8.23	5.88
Australia	ST01AUS_1G2	4391	1	97.93	12.42
Australia	ST01AUS_1G2	4391	1	97.73	9.6
Australia	ST01AUS_1G5	4391	1	86.16	13.66
Australia	ST01AUS_1G5	4391	1	83.49	9.16
Australia	ST01AUS_1H2	4391	1	90.69	10.01
Australia	ST01AUS_1H2	4391	1	71.36	26.66
Australia	ST01AUS_1H6	4391	1	64.03	7.47
Australia	ST01AUS_1H6	4391	1	62.57	12.08
Australia	ST01AUS_1H8	4391	1	12.31	40.83
Australia	ST01AUS_1H8	4391	1	5.65	0
Switzerland	ST99CH_1A5	4391	1	98.36	12.64
Switzerland	ST99CH_1E4	4391	1	74.97	31.49
Switzerland	ST99CH_1E4	4391	1	12.04	37.82
Switzerland	ST99CH_28	4391	1	98	43.19
Switzerland	ST99CH_28	4391	1	93.75	62.19
Switzerland	ST99CH_3A1	4391	1	96.54	32.7
Switzerland	ST99CH_3A1	4391	1	96.38	34.52
Switzerland	ST99CH_3A10	4391	1	29.08	17.43
Switzerland	ST99CH_3A10	4391	1	9.31	1.63
Switzerland	ST99CH_3A2	4391	1	3.33	12.93
Switzerland	ST99CH_3A2	4391	1	2.76	6.98
Switzerland	ST99CH_3A4	4391	1	84.79	65.13
Switzerland	ST99CH_3A4	4391	1	57.7	109.64
Switzerland	ST99CH_3A5	4391	1	97.89	70.83
Switzerland	ST99CH_3A5	4391	1	97.86	65.44
Switzerland	ST99CH_3A6	4391	1	84.3	29.03
Switzerland	ST99CH_3A6	4391	1	40.81	25.82
Switzerland	ST99CH_3A8	4391	1	98.24	180.66
Switzerland	ST99CH_3A8	4391	1	97.07	72.66
Switzerland	ST99CH_3A9	4391	1	98.24	156.52
Switzerland	ST99CH_3A9	4391	1	92.02	63.28
Switzerland	ST99CH_3B2	4391	1	98.17	51.55
Switzerland	ST99CH_3B2	4391	1	98.11	127.1
Switzerland	ST99CH_3B4	4391	1	94.88	9.67
Switzerland	ST99CH_3B8	4391	1	98.22	122.73
Switzerland	ST99CH_3B8	4391	1	98.04	103.76
Switzerland	ST99CH_3C4	4391	1	98.36	89.12
Switzerland	ST99CH_3C4	4391	1	98.27	39.49
Switzerland	ST99CH_3C7	4391	1	76.09	46.46
Switzerland	ST99CH_3C7	4391	1	69.87	91.74
Switzerland	ST99CH_3D1	4391	1	97.96	24.72
Switzerland	ST99CH_3D1	4391	1	90.78	17.13
Switzerland	ST99CH_3D3	4391	1	97.82	21.33
Switzerland	ST99CH_3D5	4391	1	98.15	49.6
Switzerland	ST99CH_3D7	4391	1	98.28	257.67
Switzerland	ST99CH_3D7	4391	1	52.25	167.42
Switzerland	ST99CH_3D8	4391	1	97.96	80.39
Switzerland	ST99CH_3D8	4391	1	97.55	62.79
Switzerland	ST99CH_3F1	4391	1	98.14	176.95
Switzerland	ST99CH_3F1	4391	1	98.11	83.01
Switzerland	ST99CH_3F2	4391	1	96.23	93.67
Switzerland	ST99CH_3F2	4391	1	58.46	38.47
Switzerland	ST99CH_3F3	4391	1	98.25	42.81
Switzerland	ST99CH_3F3	4391	1	98.16	67.17
Switzerland	ST99CH_3F4	4391	1	98.24	14.22
Switzerland	ST99CH_3F4	4391	1	66.36	21.66
Switzerland	ST99CH_3F5	4391	1	98.26	24.58
Switzerland	ST99CH_3F5	4391	1	98.19	8.36
Switzerland	ST99CH_3G2	4391	1	98.27	124.22
Switzerland	ST99CH_3G2	4391	1	98.19	80.02
Switzerland	ST99CH_3G3	4391	1	80.43	67.24
Switzerland	ST99CH_3G3	4391	1	56.13	144.21
Switzerland	ST99CH_3G6	4391	1	53.31	39.09
Switzerland	ST99CH_3G6	4391	1	41.11	37.49
Switzerland	ST99CH_3H1	4391	1	97.99	24.02
Switzerland	ST99CH_3H1	4391	1	97.78	15.78
Switzerland	ST99CH_3H3	4391	1	44.2	68.36
Switzerland	ST99CH_3H3	4391	1	11.06	19.57
Switzerland	ST99CH_3H4	4391	1	97.99	56.31
Switzerland	ST99CH_3H4	4391	1	89.74	93.89
Israel	ST92ISR_Ar_11g	4391	1	98.16	169.5
Israel	ST92ISR_Ar_11g	4391	1	95.81	332.03
Israel	ST92ISR_Ar_11i	4391	1	98.14	352.82
Israel	ST92ISR_Ar_11i	4391	1	97.96	452.85
Israel	ST92ISR_Ar_12d	4391	1	98.11	145.57
Israel	ST92ISR_Ar_12d	4391	1	97.13	110.19
Israel	ST92ISR_Ar_12e	4391	1	98.22	158.73
Israel	ST92ISR_Ar_12e	4391	1	72.09	148.61
Israel	ST92ISR_Ar_12f	4391	1	56.75	317.78
Israel	ST92ISR_Ar_12f	4391	1	55.43	167.48
Israel	ST92ISR_Ar_15a	4391	1	98.25	220.51
Israel	ST92ISR_Ar_15a	4391	1	96.95	336.48
Israel	ST92ISR_Ar_15c	4391	1	98.17	115.31
Israel	ST92ISR_Ar_16a	4391	1	49.06	128.05
Israel	ST92ISR_Ar_16a	4391	1	48.58	89.07
Israel	ST92ISR_Ar_16h	4391	1	98.28	277.5
Israel	ST92ISR_Ar_16h	4391	1	98.24	208.79
Israel	ST92ISR_Ar_17b	4391	1	52.1	67.36
Israel	ST92ISR_Ar_17b	4391	1	16.52	213.65
Israel	ST92ISR_Ar_17d	4391	1	69.58	84.9
Israel	ST92ISR_Ar_17d	4391	1	31.39	173.01
Israel	ST92ISR_Ar_17e	4391	1	98.15	241.19
Israel	ST92ISR_Ar_17e	4391	1	98.1	303.7
Israel	ST92ISR_Ar_17i	4391	1	14.94	242.1
Israel	ST92ISR_Ar_17i	4391	1	11.77	27.54
Israel	ST92ISR_Ar_17r	4391	1	98.09	219.24
Israel	ST92ISR_Ar_17r	4391	1	96.35	283.91
Israel	ST92ISR_Ar_18b	4391	1	98.19	321.82
Israel	ST92ISR_Ar_18b	4391	1	88.25	203.04
Israel	ST92ISR_Ar_19e	4391	1	98.03	234.73
Israel	ST92ISR_Ar_19e	4391	1	97.98	259.21
Israel	ST92ISR_Ar_1b	4391	1	98.05	179.38
Israel	ST92ISR_Ar_1b	4391	1	66.85	274.37
Israel	ST92ISR_Ar_1c	4391	1	81.39	269.33
Israel	ST92ISR_Ar_1c	4391	1	77.44	263.95
Israel	ST92ISR_Ar_1j	4391	1	66.32	53.23
Israel	ST92ISR_Ar_1j	4391	1	13.2	93.18
Israel	ST92ISR_Ar_21a	4391	1	98.27	105.24
Israel	ST92ISR_Ar_21a	4391	1	98.18	58.31
Israel	ST92ISR_Ar_22f	4391	1	49.95	339.88
Israel	ST92ISR_Ar_2b	4391	1	88.89	157.06
Israel	ST92ISR_Ar_2c	4391	1	23.51	321.3
Israel	ST92ISR_Ar_2c	4391	1	8.64	216.36
Israel	ST92ISR_Ar_2f	4391	1	98.29	52.96
Israel	ST92ISR_Ar_2f	4391	1	98.06	47.34
Israel	ST92ISR_Ar_4b	4391	1	97.33	154.96
Israel	ST92ISR_Ar_4b	4391	1	92.51	55.52
Israel	ST92ISR_Ar_4e	4391	1	84.17	320.96
Israel	ST92ISR_Ar_4e	4391	1	14.23	231.81
Israel	ST92ISR_Ar_4f	4391	1	98.16	216.66
Israel	ST92ISR_Ar_4f	4391	1	98.1	217.05
Israel	ST92ISR_Ar_4g	4391	1	98.09	316.25
Israel	ST92ISR_Ar_4g	4391	1	67.25	248.74
Israel	ST92ISR_Ar_5a	4391	1	80.68	145.81
Israel	ST92ISR_Ar_5g	4391	1	98.14	266.35
Israel	ST92ISR_Ar_5g	4391	1	98.11	302.26
Oregon.R	ST90ORE_a12_3B_10	5254	1	22.86	1.04
Oregon.R	ST90ORE_a12_3B_11	5254	1	94.93	1.84
Oregon.R	ST90ORE_a12_3B_12	5254	1	96.37	4.66
Oregon.R	ST90ORE_a12_3B_13	5254	1	100	6.13
Oregon.R	ST90ORE_a12_3B_14	5254	1	97.16	56.18
Oregon.R	ST90ORE_a12_3B_15	5254	1	100	4.54
Oregon.R	ST90ORE_a12_3B_17	5254	1	96.94	36.01
Oregon.R	ST90ORE_a12_3B_18	5254	1	96.4	3.2
Oregon.R	ST90ORE_a12_3B_19	5254	1	5.07	17.69
Oregon.R	ST90ORE_a12_3B_2	5254	1	98.42	1.7
Oregon.R	ST90ORE_a12_3B_21	5254	1	98.49	5.46
Oregon.R	ST90ORE_a12_3B_3	5254	1	98.35	0.81
Oregon.R	ST90ORE_a12_3B_4	5254	1	97.55	40.79
Oregon.R	ST90ORE_a12_3B_5	5254	1	1	0
Oregon.R	ST90ORE_a12_3B_6	5254	1	70.95	4.1
Oregon.R	ST90ORE_a12_3B_7	5254	1	98.2	3.2
Oregon.R	ST90ORE_a12_3B_8	5254	1	21.77	0.63
Oregon.R	ST90ORE_a12_3B_9	5254	1	98.19	0.64
Oregon.R	ST90ORE_a12_4A_1	5254	1	69.13	4.4
Oregon.R	ST90ORE_a12_4A_10	5254	1	98.55	2.3
Oregon.R	ST90ORE_a12_4A_11	5254	1	98.28	12.52
Oregon.R	ST90ORE_a12_4A_2	5254	1	97.18	1.12
Oregon.R	ST90ORE_a12_4A_4	5254	1	98.44	19.65
Oregon.R	ST90ORE_a12_4A_5	5254	1	91.2	11.45
Oregon.R	ST90ORE_a12_4A_6	5254	1	100	3.2
Oregon.R	ST90ORE_a12_4A_7	5254	1	97.23	10.29
Oregon.S	ST90ORE_a15_2A_11	5254	1	98.39	59.39
Oregon.S	ST90ORE_a15_2A_13	5254	1	98.34	30.02
Oregon.S	ST90ORE_a15_2A_14	5254	1	98.32	1.51
Oregon.S	ST90ORE_a15_2A_15	5254	1	98.44	27.2
Oregon.S	ST90ORE_a15_2A_16	5254	1	20.32	8.42
Oregon.S	ST90ORE_a15_2A_20	5254	1	98.23	11.58
Oregon.S	ST90ORE_a15_2A_6	5254	1	98.4	59.9
Oregon.S	ST90ORE_a15_2A_7	5254	1	98.26	7.57
Oregon.S	ST90ORE_a15_2A_8	5254	1	100	5.89
Oregon.S	ST90ORE_a15_3B_1	5254	1	100	5.6
Oregon.S	ST90ORE_a15_3B_10	5254	1	97.98	4.82
Oregon.S	ST90ORE_a15_3B_13	5254	1	97.26	0.69
Oregon.S	ST90ORE_a15_3B_15	5254	1	97.49	20.27
Oregon.S	ST90ORE_a15_3B_18	5254	1	19.32	0
Oregon.S	ST90ORE_a15_3B_19	5254	1	97.29	11.69
Oregon.S	ST90ORE_a15_3B_3	5254	1	97.5	1.66
Oregon.S	ST90ORE_a15_3B_4	5254	1	98.43	2.9
Oregon.S	ST90ORE_a15_3B_5	5254	1	98.46	4.61
Oregon.S	ST90ORE_a15_3B_6	5254	1	98.23	1.55
Oregon.S	ST90ORE_a15_4A_10	5254	1	98.31	13.29
Oregon.S	ST90ORE_a15_4A_13	5254	1	98.31	36.6
Oregon.S	ST90ORE_a15_4A_15	5254	1	98.57	25.13
Oregon.S	ST90ORE_a15_4A_17	5254	1	98.53	0.72
Oregon.S	ST90ORE_a15_4A_19	5254	1	67.81	1.59
Oregon.S	ST90ORE_a15_4A_2	5254	1	97.94	4.54
Oregon.S	ST90ORE_a15_4A_3	5254	1	98.39	3.42
Oregon.S	ST90ORE_a15_4A_4	5254	1	98.42	1.56
Australia	ST01AUS_1A4	5254	1	2.6	11.25
Australia	ST01AUS_1A5	5254	1	19.24	2.34
Australia	ST01AUS_1A6	5254	1	0	0
Australia	ST01AUS_1A9	5254	1	3.94	7.58
Australia	ST01AUS_1B1	5254	1	0.78	0
Australia	ST01AUS_1B2	5254	1	0	0
Australia	ST01AUS_1B7	5254	1	1.67	0
Australia	ST01AUS_1B8	5254	1	1.15	0
Australia	ST01AUS_1C1	5254	1	5.42	2.99
Australia	ST01AUS_1C2	5254	1	11.55	2.65
Australia	ST01AUS_1C3	5254	1	14.7	0
Australia	ST01AUS_1C6	5254	1	51.61	6.93
Australia	ST01AUS_1C8	5254	1	9.87	0
Australia	ST01AUS_1D4	5254	1	37.39	5.74
Australia	ST01AUS_1D5	5254	1	7.1	2.09
Australia	ST01AUS_1D8	5254	1	10.7	5.66
Australia	ST01AUS_1E1	5254	1	94.22	1.43
Australia	ST01AUS_1E4	5254	1	35.69	3.46
Australia	ST01AUS_1E5	5254	1	74.82	0.64
Australia	ST01AUS_1F2	5254	1	22.96	0.5
Australia	ST01AUS_1F3	5254	1	24.41	2.22
Australia	ST01AUS_1F8	5254	1	26.65	0.44
Australia	ST01AUS_1G2	5254	1	31.95	2.88
Australia	ST01AUS_1G5	5254	1	20.58	2.11
Australia	ST01AUS_1H2	5254	1	30.86	4.37
Australia	ST01AUS_1H6	5254	1	18.01	3.89
Australia	ST01AUS_1H8	5254	1	33.17	1.36
Switzerland	ST99CH_1A5	5254	1	98.39	2.35
Switzerland	ST99CH_1E4	5254	1	98.35	2.38
Switzerland	ST99CH_28	5254	1	98.41	1.07
Switzerland	ST99CH_3A1	5254	1	98.14	9.24
Switzerland	ST99CH_3A10	5254	1	98.34	3.52
Switzerland	ST99CH_3A2	5254	1	98.33	5.58
Switzerland	ST99CH_3A4	5254	1	98.24	11.78
Switzerland	ST99CH_3A5	5254	1	98.41	0.59
Switzerland	ST99CH_3A6	5254	1	88.89	6.36
Switzerland	ST99CH_3A8	5254	1	98.22	5.51
Switzerland	ST99CH_3A9	5254	1	96.13	10.14
Switzerland	ST99CH_3B2	5254	1	98.1	1.79
Switzerland	ST99CH_3B4	5254	1	67.35	5.23
Switzerland	ST99CH_3B8	5254	1	98.42	3.47
Switzerland	ST99CH_3C4	5254	1	98.4	3.77
Switzerland	ST99CH_3C7	5254	1	97.93	4.78
Switzerland	ST99CH_3D1	5254	1	98.39	3.28
Switzerland	ST99CH_3D3	5254	1	100	10.99
Switzerland	ST99CH_3D5	5254	1	100	1.61
Switzerland	ST99CH_3D7	5254	1	98.02	14.24
Switzerland	ST99CH_3D8	5254	1	100	4.74
Switzerland	ST99CH_3F1	5254	1	99.39	1.83
Switzerland	ST99CH_3F2	5254	1	97.73	1.19
Switzerland	ST99CH_3F3	5254	1	100	6.15
Switzerland	ST99CH_3F4	5254	1	95.86	1.18
Switzerland	ST99CH_3F5	5254	1	98.41	1.99
Switzerland	ST99CH_3G2	5254	1	98.48	1.49
Switzerland	ST99CH_3G3	5254	1	98.48	3.98
Switzerland	ST99CH_3G6	5254	1	98.58	1.4
Switzerland	ST99CH_3H1	5254	1	98.32	1.26
Switzerland	ST99CH_3H3	5254	1	98.13	5.54
Switzerland	ST99CH_3H4	5254	1	98.44	2.42
Israel	ST92ISR_Ar_11g	5254	1	29.24	2.4
Israel	ST92ISR_Ar_11i	5254	1	79.33	2.35
Israel	ST92ISR_Ar_12d	5254	1	100	2.05
Israel	ST92ISR_Ar_12e	5254	1	64.01	3.12
Israel	ST92ISR_Ar_12f	5254	1	100	1.63
Israel	ST92ISR_Ar_15a	5254	1	95.41	46.11
Israel	ST92ISR_Ar_15c	5254	1	19.42	0.61
Israel	ST92ISR_Ar_16a	5254	1	53.02	3.09
Israel	ST92ISR_Ar_16h	5254	1	5.29	0
Israel	ST92ISR_Ar_17b	5254	1	25.18	5.82
Israel	ST92ISR_Ar_17d	5254	1	98.34	1.32
Israel	ST92ISR_Ar_17e	5254	1	72.29	3.09
Israel	ST92ISR_Ar_17i	5254	1	14.24	1.02
Israel	ST92ISR_Ar_17r	5254	1	98.12	19.55
Israel	ST92ISR_Ar_18b	5254	1	78.53	0.92
Israel	ST92ISR_Ar_19e	5254	1	98.34	2.09
Israel	ST92ISR_Ar_1b	5254	1	97.98	2.44
Israel	ST92ISR_Ar_1c	5254	1	98.45	5.37
Israel	ST92ISR_Ar_1j	5254	1	24.11	0
Israel	ST92ISR_Ar_21a	5254	1	69.01	4.61
Israel	ST92ISR_Ar_22f	5254	1	52.03	0.52
Israel	ST92ISR_Ar_2b	5254	1	61.39	2.34
Israel	ST92ISR_Ar_2c	5254	1	12.56	0
Israel	ST92ISR_Ar_2f	5254	1	29.39	5.33
Israel	ST92ISR_Ar_4b	5254	1	96.69	17.15
Israel	ST92ISR_Ar_4e	5254	1	100	3.81
Israel	ST92ISR_Ar_4f	5254	1	100	1.09
Israel	ST92ISR_Ar_4g	5254	1	82.15	3.77
Israel	ST92ISR_Ar_5a	5254	1	61.01	1.11
Israel	ST92ISR_Ar_5g	5254	1	67.05	57.59
Oregon.R	ST90ORE_a12_3B_10	ArinaLr34	1	81.37	20.33
Oregon.R	ST90ORE_a12_3B_10	ArinaLr34	1	9.92	65.63
Oregon.R	ST90ORE_a12_3B_11	ArinaLr34	1	98.28	38.87
Oregon.R	ST90ORE_a12_3B_11	ArinaLr34	1	98.09	78.54
Oregon.R	ST90ORE_a12_3B_12	ArinaLr34	1	98.46	4.93
Oregon.R	ST90ORE_a12_3B_12	ArinaLr34	1	98.44	9.86
Oregon.R	ST90ORE_a12_3B_13	ArinaLr34	1	98.35	20.57
Oregon.R	ST90ORE_a12_3B_13	ArinaLr34	1	80.9	23.32
Oregon.R	ST90ORE_a12_3B_14	ArinaLr34	1	98.53	124.17
Oregon.R	ST90ORE_a12_3B_14	ArinaLr34	1	52.5	151.29
Oregon.R	ST90ORE_a12_3B_15	ArinaLr34	1	98.47	16.73
Oregon.R	ST90ORE_a12_3B_15	ArinaLr34	1	65.79	17.59
Oregon.R	ST90ORE_a12_3B_17	ArinaLr34	1	97.32	9.06
Oregon.R	ST90ORE_a12_3B_17	ArinaLr34	1	94.75	24.36
Oregon.R	ST90ORE_a12_3B_18	ArinaLr34	1	98.43	56.51
Oregon.R	ST90ORE_a12_3B_18	ArinaLr34	1	63.9	22.25
Oregon.R	ST90ORE_a12_3B_19	ArinaLr34	1	39.95	7.44
Oregon.R	ST90ORE_a12_3B_19	ArinaLr34	1	6.5	7.01
Oregon.R	ST90ORE_a12_3B_2	ArinaLr34	1	91.42	30.17
Oregon.R	ST90ORE_a12_3B_2	ArinaLr34	1	53.4	23.21
Oregon.R	ST90ORE_a12_3B_21	ArinaLr34	1	86.5	60.56
Oregon.R	ST90ORE_a12_3B_21	ArinaLr34	1	68.19	81.59
Oregon.R	ST90ORE_a12_3B_3	ArinaLr34	1	98.42	9.66
Oregon.R	ST90ORE_a12_3B_3	ArinaLr34	1	98.37	72.97
Oregon.R	ST90ORE_a12_3B_4	ArinaLr34	1	98.07	16.31
Oregon.R	ST90ORE_a12_3B_4	ArinaLr34	1	98	36.34
Oregon.R	ST90ORE_a12_3B_5	ArinaLr34	1	36.05	30.07
Oregon.R	ST90ORE_a12_3B_6	ArinaLr34	1	62.52	9.12
Oregon.R	ST90ORE_a12_3B_6	ArinaLr34	1	19.9	43.6
Oregon.R	ST90ORE_a12_3B_7	ArinaLr34	1	92.97	21.39
Oregon.R	ST90ORE_a12_3B_7	ArinaLr34	1	49.97	16.98
Oregon.R	ST90ORE_a12_3B_8	ArinaLr34	1	20.45	11.66
Oregon.R	ST90ORE_a12_3B_8	ArinaLr34	1	7.28	11.81
Oregon.R	ST90ORE_a12_3B_9	ArinaLr34	1	98.08	2.81
Oregon.R	ST90ORE_a12_3B_9	ArinaLr34	1	96.56	4.28
Oregon.R	ST90ORE_a12_4A_1	ArinaLr34	1	87.21	47.88
Oregon.R	ST90ORE_a12_4A_1	ArinaLr34	1	47.47	39.74
Oregon.R	ST90ORE_a12_4A_10	ArinaLr34	1	98.49	15.62
Oregon.R	ST90ORE_a12_4A_10	ArinaLr34	1	98.42	21.43
Oregon.R	ST90ORE_a12_4A_11	ArinaLr34	1	88.83	18.27
Oregon.R	ST90ORE_a12_4A_11	ArinaLr34	1	36.56	19.55
Oregon.R	ST90ORE_a12_4A_2	ArinaLr34	1	98.12	2.39
Oregon.R	ST90ORE_a12_4A_2	ArinaLr34	1	92.31	8.26
Oregon.R	ST90ORE_a12_4A_4	ArinaLr34	1	35.47	1.77
Oregon.R	ST90ORE_a12_4A_4	ArinaLr34	1	23.64	4.97
Oregon.R	ST90ORE_a12_4A_5	ArinaLr34	1	32.43	15.62
Oregon.R	ST90ORE_a12_4A_5	ArinaLr34	1	21.77	11.65
Oregon.R	ST90ORE_a12_4A_6	ArinaLr34	1	98.35	16.72
Oregon.R	ST90ORE_a12_4A_6	ArinaLr34	1	91.15	22.56
Oregon.R	ST90ORE_a12_4A_7	ArinaLr34	1	98.34	16.27
Oregon.R	ST90ORE_a12_4A_7	ArinaLr34	1	97.36	13.1
Oregon.S	ST90ORE_a15_2A_11	ArinaLr34	1	98.22	51.09
Oregon.S	ST90ORE_a15_2A_11	ArinaLr34	1	97.75	25.51
Oregon.S	ST90ORE_a15_2A_13	ArinaLr34	1	98.23	5.59
Oregon.S	ST90ORE_a15_2A_13	ArinaLr34	1	98.08	9.79
Oregon.S	ST90ORE_a15_2A_14	ArinaLr34	1	98.43	28.14
Oregon.S	ST90ORE_a15_2A_14	ArinaLr34	1	98.19	33.09
Oregon.S	ST90ORE_a15_2A_15	ArinaLr34	1	98.54	14.88
Oregon.S	ST90ORE_a15_2A_15	ArinaLr34	1	98.46	2.15
Oregon.S	ST90ORE_a15_2A_16	ArinaLr34	1	98.28	4.55
Oregon.S	ST90ORE_a15_2A_16	ArinaLr34	1	98.27	2.45
Oregon.S	ST90ORE_a15_2A_20	ArinaLr34	1	98.23	3.35
Oregon.S	ST90ORE_a15_2A_20	ArinaLr34	1	90.6	5.02
Oregon.S	ST90ORE_a15_2A_6	ArinaLr34	1	98.37	18.13
Oregon.S	ST90ORE_a15_2A_6	ArinaLr34	1	98.34	3.63
Oregon.S	ST90ORE_a15_2A_7	ArinaLr34	1	98.49	2.9
Oregon.S	ST90ORE_a15_2A_7	ArinaLr34	1	98.35	2.83
Oregon.S	ST90ORE_a15_2A_8	ArinaLr34	1	98.31	6.83
Oregon.S	ST90ORE_a15_2A_8	ArinaLr34	1	97.9	9.6
Oregon.S	ST90ORE_a15_3B_1	ArinaLr34	1	98.21	12.22
Oregon.S	ST90ORE_a15_3B_1	ArinaLr34	1	97.85	5.05
Oregon.S	ST90ORE_a15_3B_10	ArinaLr34	1	98.27	14.02
Oregon.S	ST90ORE_a15_3B_10	ArinaLr34	1	86.34	12.67
Oregon.S	ST90ORE_a15_3B_13	ArinaLr34	1	98.18	2.67
Oregon.S	ST90ORE_a15_3B_13	ArinaLr34	1	61.23	2.64
Oregon.S	ST90ORE_a15_3B_15	ArinaLr34	1	98.48	43.12
Oregon.S	ST90ORE_a15_3B_15	ArinaLr34	1	75.87	15.78
Oregon.S	ST90ORE_a15_3B_18	ArinaLr34	1	86.15	32.83
Oregon.S	ST90ORE_a15_3B_18	ArinaLr34	1	58.71	22.7
Oregon.S	ST90ORE_a15_3B_19	ArinaLr34	1	98.41	4.98
Oregon.S	ST90ORE_a15_3B_19	ArinaLr34	1	98.04	9.44
Oregon.S	ST90ORE_a15_3B_3	ArinaLr34	1	98.2	4.57
Oregon.S	ST90ORE_a15_3B_3	ArinaLr34	1	98.1	1.47
Oregon.S	ST90ORE_a15_3B_4	ArinaLr34	1	88.35	6.49
Oregon.S	ST90ORE_a15_3B_4	ArinaLr34	1	82.51	5.4
Oregon.S	ST90ORE_a15_3B_5	ArinaLr34	1	98.36	5.62
Oregon.S	ST90ORE_a15_3B_5	ArinaLr34	1	98.31	1.72
Oregon.S	ST90ORE_a15_3B_6	ArinaLr34	1	98.49	15.64
Oregon.S	ST90ORE_a15_3B_6	ArinaLr34	1	98.14	12.24
Oregon.S	ST90ORE_a15_3B_9	ArinaLr34	1	98.34	12.34
Oregon.S	ST90ORE_a15_4A_10	ArinaLr34	1	82.91	39.83
Oregon.S	ST90ORE_a15_4A_10	ArinaLr34	1	24.99	20.99
Oregon.S	ST90ORE_a15_4A_11	ArinaLr34	1	98.4	9.59
Oregon.S	ST90ORE_a15_4A_11	ArinaLr34	1	67.6	7.81
Oregon.S	ST90ORE_a15_4A_13	ArinaLr34	1	97.57	82.42
Oregon.S	ST90ORE_a15_4A_15	ArinaLr34	1	56.34	13.64
Oregon.S	ST90ORE_a15_4A_15	ArinaLr34	1	9.24	16.89
Oregon.S	ST90ORE_a15_4A_17	ArinaLr34	1	98.43	16.78
Oregon.S	ST90ORE_a15_4A_17	ArinaLr34	1	97.6	20.77
Oregon.S	ST90ORE_a15_4A_19	ArinaLr34	1	20.06	6.35
Oregon.S	ST90ORE_a15_4A_19	ArinaLr34	1	18.29	8.9
Oregon.S	ST90ORE_a15_4A_2	ArinaLr34	1	97.77	6.29
Oregon.S	ST90ORE_a15_4A_2	ArinaLr34	1	97.04	6.95
Oregon.S	ST90ORE_a15_4A_3	ArinaLr34	1	97.5	27.6
Oregon.S	ST90ORE_a15_4A_3	ArinaLr34	1	96.17	5.1
Oregon.S	ST90ORE_a15_4A_4	ArinaLr34	1	98.45	10.9
Oregon.S	ST90ORE_a15_4A_4	ArinaLr34	1	98.45	13.14
Oregon.S	ST90ORE_a15_4A_7	ArinaLr34	1	100	24.08
Oregon.S	ST90ORE_a15_4A_7	ArinaLr34	1	98.32	19.71
Australia	ST01AUS_1A4	ArinaLr34	1	8.05	0
Australia	ST01AUS_1A4	ArinaLr34	1	2.33	0
Australia	ST01AUS_1A5	ArinaLr34	1	59.64	4.48
Australia	ST01AUS_1A5	ArinaLr34	1	17.02	6.34
Australia	ST01AUS_1A6	ArinaLr34	1	11.76	1.29
Australia	ST01AUS_1A6	ArinaLr34	1	11.4	2.91
Australia	ST01AUS_1A9	ArinaLr34	1	14.3	2.15
Australia	ST01AUS_1A9	ArinaLr34	1	12.18	4.34
Australia	ST01AUS_1B1	ArinaLr34	1	9.29	0
Australia	ST01AUS_1B1	ArinaLr34	1	2.51	6.63
Australia	ST01AUS_1B2	ArinaLr34	1	9.31	1.62
Australia	ST01AUS_1B2	ArinaLr34	1	7.51	2.08
Australia	ST01AUS_1B7	ArinaLr34	1	96.01	3.07
Australia	ST01AUS_1B7	ArinaLr34	1	95.17	1.83
Australia	ST01AUS_1B8	ArinaLr34	1	29.02	4.85
Australia	ST01AUS_1B8	ArinaLr34	1	10.46	1.49
Australia	ST01AUS_1C1	ArinaLr34	1	98.34	3.64
Australia	ST01AUS_1C1	ArinaLr34	1	59.34	3.91
Australia	ST01AUS_1C2	ArinaLr34	1	98.49	2.74
Australia	ST01AUS_1C2	ArinaLr34	1	91.62	5.77
Australia	ST01AUS_1C3	ArinaLr34	1	60.53	5.93
Australia	ST01AUS_1C3	ArinaLr34	1	39.98	2.06
Australia	ST01AUS_1C6	ArinaLr34	1	87.1	1.29
Australia	ST01AUS_1C6	ArinaLr34	1	86.64	27.45
Australia	ST01AUS_1C8	ArinaLr34	1	0.83	0
Australia	ST01AUS_1C8	ArinaLr34	1	0	0
Australia	ST01AUS_1D4	ArinaLr34	1	24.31	13.22
Australia	ST01AUS_1D5	ArinaLr34	1	32.69	2.86
Australia	ST01AUS_1D5	ArinaLr34	1	5.23	0
Australia	ST01AUS_1D8	ArinaLr34	1	16.35	30.79
Australia	ST01AUS_1D8	ArinaLr34	1	16.03	0
Australia	ST01AUS_1E1	ArinaLr34	1	23.87	1.71
Australia	ST01AUS_1E4	ArinaLr34	1	64.92	2.17
Australia	ST01AUS_1E4	ArinaLr34	1	56.69	0
Australia	ST01AUS_1E5	ArinaLr34	1	92.84	6.21
Australia	ST01AUS_1E5	ArinaLr34	1	20.61	7.09
Australia	ST01AUS_1F2	ArinaLr34	1	98.28	4.39
Australia	ST01AUS_1F2	ArinaLr34	1	46.56	2.27
Australia	ST01AUS_1F3	ArinaLr34	1	17.6	3.11
Australia	ST01AUS_1F3	ArinaLr34	1	7.94	0
Australia	ST01AUS_1F8	ArinaLr34	1	100	10.29
Australia	ST01AUS_1G2	ArinaLr34	1	8.36	0
Australia	ST01AUS_1G2	ArinaLr34	1	0	0
Australia	ST01AUS_1G5	ArinaLr34	1	98.24	6.55
Australia	ST01AUS_1H2	ArinaLr34	1	98.25	10.53
Australia	ST01AUS_1H6	ArinaLr34	1	62.09	3.79
Australia	ST01AUS_1H6	ArinaLr34	1	53.67	15.46
Australia	ST01AUS_1H8	ArinaLr34	1	98.14	3.48
Australia	ST01AUS_1H8	ArinaLr34	1	64.97	11.43
Switzerland	ST99CH_1A5	ArinaLr34	1	98.31	1.55
Switzerland	ST99CH_1A5	ArinaLr34	1	98.04	2.91
Switzerland	ST99CH_1E4	ArinaLr34	1	27.72	2.02
Switzerland	ST99CH_1E4	ArinaLr34	1	24.76	3.1
Switzerland	ST99CH_28	ArinaLr34	1	91.39	12.37
Switzerland	ST99CH_28	ArinaLr34	1	74.26	12.78
Switzerland	ST99CH_3A1	ArinaLr34	1	96.35	8.98
Switzerland	ST99CH_3A1	ArinaLr34	1	95.27	21.41
Switzerland	ST99CH_3A10	ArinaLr34	1	98.46	34.86
Switzerland	ST99CH_3A10	ArinaLr34	1	89.86	33.75
Switzerland	ST99CH_3A2	ArinaLr34	1	98.49	15.9
Switzerland	ST99CH_3A2	ArinaLr34	1	98.38	7.18
Switzerland	ST99CH_3A4	ArinaLr34	1	98.56	47.27
Switzerland	ST99CH_3A4	ArinaLr34	1	98.47	87.41
Switzerland	ST99CH_3A5	ArinaLr34	1	98.45	2.59
Switzerland	ST99CH_3A5	ArinaLr34	1	98.38	1.52
Switzerland	ST99CH_3A6	ArinaLr34	1	94.09	9.61
Switzerland	ST99CH_3A6	ArinaLr34	1	16.21	8.55
Switzerland	ST99CH_3A8	ArinaLr34	1	98.33	6.74
Switzerland	ST99CH_3A8	ArinaLr34	1	98.2	13.42
Switzerland	ST99CH_3A9	ArinaLr34	1	98.47	37.51
Switzerland	ST99CH_3A9	ArinaLr34	1	98.23	27.76
Switzerland	ST99CH_3B2	ArinaLr34	1	98.31	3.78
Switzerland	ST99CH_3B2	ArinaLr34	1	98.08	2.42
Switzerland	ST99CH_3B4	ArinaLr34	1	98.44	40.21
Switzerland	ST99CH_3B4	ArinaLr34	1	98.42	19.9
Switzerland	ST99CH_3B8	ArinaLr34	1	98.51	6.69
Switzerland	ST99CH_3B8	ArinaLr34	1	98.38	13.2
Switzerland	ST99CH_3C4	ArinaLr34	1	98.39	59.64
Switzerland	ST99CH_3C4	ArinaLr34	1	97.86	43.91
Switzerland	ST99CH_3C7	ArinaLr34	1	98.25	4.69
Switzerland	ST99CH_3C7	ArinaLr34	1	98.23	11.43
Switzerland	ST99CH_3D1	ArinaLr34	1	98.33	4.81
Switzerland	ST99CH_3D3	ArinaLr34	1	98.24	4.86
Switzerland	ST99CH_3D3	ArinaLr34	1	98.15	4.58
Switzerland	ST99CH_3D5	ArinaLr34	1	98.2	1.35
Switzerland	ST99CH_3D5	ArinaLr34	1	97.99	3.12
Switzerland	ST99CH_3D7	ArinaLr34	1	98.13	8.89
Switzerland	ST99CH_3D7	ArinaLr34	1	97.91	4.76
Switzerland	ST99CH_3D8	ArinaLr34	1	98.11	8.12
Switzerland	ST99CH_3D8	ArinaLr34	1	98.07	4.95
Switzerland	ST99CH_3F1	ArinaLr34	1	98.22	8.72
Switzerland	ST99CH_3F1	ArinaLr34	1	98.18	4.06
Switzerland	ST99CH_3F2	ArinaLr34	1	98.43	5.87
Switzerland	ST99CH_3F2	ArinaLr34	1	98.26	1.55
Switzerland	ST99CH_3F3	ArinaLr34	1	98.49	7.87
Switzerland	ST99CH_3F3	ArinaLr34	1	98.16	5.51
Switzerland	ST99CH_3F4	ArinaLr34	1	98.28	13.18
Switzerland	ST99CH_3F4	ArinaLr34	1	98.23	0.88
Switzerland	ST99CH_3F5	ArinaLr34	1	98.34	2.33
Switzerland	ST99CH_3F5	ArinaLr34	1	97.72	3.62
Switzerland	ST99CH_3G2	ArinaLr34	1	98.32	2.62
Switzerland	ST99CH_3G2	ArinaLr34	1	98.19	2.02
Switzerland	ST99CH_3G3	ArinaLr34	1	98.33	11.3
Switzerland	ST99CH_3G3	ArinaLr34	1	97.74	10.21
Switzerland	ST99CH_3G6	ArinaLr34	1	98.26	13.92
Switzerland	ST99CH_3G6	ArinaLr34	1	98.04	1.42
Switzerland	ST99CH_3H1	ArinaLr34	1	98.4	9.9
Switzerland	ST99CH_3H1	ArinaLr34	1	98.25	3.1
Switzerland	ST99CH_3H3	ArinaLr34	1	98.41	2.59
Switzerland	ST99CH_3H3	ArinaLr34	1	98.34	2.49
Switzerland	ST99CH_3H4	ArinaLr34	1	98.42	2.8
Switzerland	ST99CH_3H4	ArinaLr34	1	98.11	8.43
Israel	ST92ISR_Ar_11g	ArinaLr34	1	17.54	3.13
Israel	ST92ISR_Ar_11g	ArinaLr34	1	13.12	1.65
Israel	ST92ISR_Ar_11i	ArinaLr34	1	98.12	1.1
Israel	ST92ISR_Ar_11i	ArinaLr34	1	19.77	5.66
Israel	ST92ISR_Ar_12d	ArinaLr34	1	98.28	4.25
Israel	ST92ISR_Ar_12d	ArinaLr34	1	98.13	15.56
Israel	ST92ISR_Ar_12e	ArinaLr34	1	57.05	5.81
Israel	ST92ISR_Ar_12f	ArinaLr34	1	64.48	2.04
Israel	ST92ISR_Ar_12f	ArinaLr34	1	43.01	4
Israel	ST92ISR_Ar_15a	ArinaLr34	1	97.21	14.93
Israel	ST92ISR_Ar_15a	ArinaLr34	1	96.19	7.63
Israel	ST92ISR_Ar_15c	ArinaLr34	1	50	0
Israel	ST92ISR_Ar_15c	ArinaLr34	1	13.18	0
Israel	ST92ISR_Ar_16a	ArinaLr34	1	98.35	5.77
Israel	ST92ISR_Ar_16a	ArinaLr34	1	50.42	3.1
Israel	ST92ISR_Ar_16h	ArinaLr34	1	98.15	33.02
Israel	ST92ISR_Ar_16h	ArinaLr34	1	42.84	4.56
Israel	ST92ISR_Ar_17b	ArinaLr34	1	98.48	9.65
Israel	ST92ISR_Ar_17b	ArinaLr34	1	66.36	2.04
Israel	ST92ISR_Ar_17d	ArinaLr34	1	69.28	34.83
Israel	ST92ISR_Ar_17d	ArinaLr34	1	66.04	12.56
Israel	ST92ISR_Ar_17e	ArinaLr34	1	98.49	2.84
Israel	ST92ISR_Ar_17e	ArinaLr34	1	96.88	17.57
Israel	ST92ISR_Ar_17i	ArinaLr34	1	15.33	4.31
Israel	ST92ISR_Ar_17i	ArinaLr34	1	9.34	1.88
Israel	ST92ISR_Ar_17r	ArinaLr34	1	98.16	5.37
Israel	ST92ISR_Ar_17r	ArinaLr34	1	97.99	2.17
Israel	ST92ISR_Ar_18b	ArinaLr34	1	98.17	17.21
Israel	ST92ISR_Ar_18b	ArinaLr34	1	97.41	91.58
Israel	ST92ISR_Ar_19e	ArinaLr34	1	35.88	2.62
Israel	ST92ISR_Ar_19e	ArinaLr34	1	16.58	1.21
Israel	ST92ISR_Ar_1b	ArinaLr34	1	91.31	11.44
Israel	ST92ISR_Ar_1b	ArinaLr34	1	58.96	4.3
Israel	ST92ISR_Ar_1c	ArinaLr34	1	100	1.14
Israel	ST92ISR_Ar_1c	ArinaLr34	1	98.1	2.42
Israel	ST92ISR_Ar_1j	ArinaLr34	1	98.39	13.08
Israel	ST92ISR_Ar_1j	ArinaLr34	1	98.19	11.14
Israel	ST92ISR_Ar_21a	ArinaLr34	1	98.29	7.79
Israel	ST92ISR_Ar_21a	ArinaLr34	1	95.03	6.04
Israel	ST92ISR_Ar_22f	ArinaLr34	1	98.49	18.11
Israel	ST92ISR_Ar_22f	ArinaLr34	1	95.97	5.31
Israel	ST92ISR_Ar_2b	ArinaLr34	1	60.02	3.1
Israel	ST92ISR_Ar_2b	ArinaLr34	1	56.45	1.91
Israel	ST92ISR_Ar_2c	ArinaLr34	1	98.31	17.6
Israel	ST92ISR_Ar_2c	ArinaLr34	1	98.26	24.56
Israel	ST92ISR_Ar_2f	ArinaLr34	1	98.46	2.87
Israel	ST92ISR_Ar_2f	ArinaLr34	1	97.09	0.94
Israel	ST92ISR_Ar_4b	ArinaLr34	1	98.2	1.81
Israel	ST92ISR_Ar_4b	ArinaLr34	1	85.1	14.82
Israel	ST92ISR_Ar_4e	ArinaLr34	1	65.46	1.1
Israel	ST92ISR_Ar_4e	ArinaLr34	1	56.51	1.65
Israel	ST92ISR_Ar_4f	ArinaLr34	1	94.25	15.03
Israel	ST92ISR_Ar_4f	ArinaLr34	1	90.81	19.18
Israel	ST92ISR_Ar_4g	ArinaLr34	1	17.36	3.93
Israel	ST92ISR_Ar_4g	ArinaLr34	1	9.32	0
Israel	ST92ISR_Ar_5a	ArinaLr34	1	85.67	12.6
Israel	ST92ISR_Ar_5a	ArinaLr34	1	71.11	22.78
Israel	ST92ISR_Ar_5g	ArinaLr34	1	98.51	20
Israel	ST92ISR_Ar_5g	ArinaLr34	1	71.82	2.69
Oregon.R	ST90ORE_a12_3B_10	Chinese_Spring	1	62.79	13.75
Oregon.R	ST90ORE_a12_3B_10	Chinese_Spring	1	9.99	18.34
Oregon.R	ST90ORE_a12_3B_10	Chinese_Spring	1	8.53	0
Oregon.R	ST90ORE_a12_3B_11	Chinese_Spring	1	98.34	34.08
Oregon.R	ST90ORE_a12_3B_11	Chinese_Spring	1	85.03	40.84
Oregon.R	ST90ORE_a12_3B_11	Chinese_Spring	1	78.54	12.77
Oregon.R	ST90ORE_a12_3B_12	Chinese_Spring	1	98.16	127.99
Oregon.R	ST90ORE_a12_3B_12	Chinese_Spring	1	98.11	41.27
Oregon.R	ST90ORE_a12_3B_13	Chinese_Spring	1	98.31	56.65
Oregon.R	ST90ORE_a12_3B_13	Chinese_Spring	1	97.57	11.17
Oregon.R	ST90ORE_a12_3B_13	Chinese_Spring	1	82.7	4.11
Oregon.R	ST90ORE_a12_3B_14	Chinese_Spring	1	100	76.73
Oregon.R	ST90ORE_a12_3B_14	Chinese_Spring	1	98.04	74.11
Oregon.R	ST90ORE_a12_3B_14	Chinese_Spring	1	94.16	153.46
Oregon.R	ST90ORE_a12_3B_15	Chinese_Spring	1	98.26	6.61
Oregon.R	ST90ORE_a12_3B_15	Chinese_Spring	1	98.11	1.75
Oregon.R	ST90ORE_a12_3B_15	Chinese_Spring	1	97.97	2.35
Oregon.R	ST90ORE_a12_3B_17	Chinese_Spring	1	51.34	6.39
Oregon.R	ST90ORE_a12_3B_17	Chinese_Spring	1	12.82	3.04
Oregon.R	ST90ORE_a12_3B_18	Chinese_Spring	1	54.27	3.85
Oregon.R	ST90ORE_a12_3B_18	Chinese_Spring	1	4.29	0
Oregon.R	ST90ORE_a12_3B_18	Chinese_Spring	1	4.03	0
Oregon.R	ST90ORE_a12_3B_19	Chinese_Spring	1	46.69	1.32
Oregon.R	ST90ORE_a12_3B_19	Chinese_Spring	1	28.02	0.65
Oregon.R	ST90ORE_a12_3B_19	Chinese_Spring	1	23.54	0
Oregon.R	ST90ORE_a12_3B_2	Chinese_Spring	1	97.85	0.85
Oregon.R	ST90ORE_a12_3B_2	Chinese_Spring	1	97.75	2.36
Oregon.R	ST90ORE_a12_3B_2	Chinese_Spring	1	69.05	4.56
Oregon.R	ST90ORE_a12_3B_21	Chinese_Spring	1	78.36	72.87
Oregon.R	ST90ORE_a12_3B_21	Chinese_Spring	1	15	1.51
Oregon.R	ST90ORE_a12_3B_21	Chinese_Spring	1	4.55	0
Oregon.R	ST90ORE_a12_3B_3	Chinese_Spring	1	98.09	3.02
Oregon.R	ST90ORE_a12_3B_3	Chinese_Spring	1	98	1.04
Oregon.R	ST90ORE_a12_3B_3	Chinese_Spring	1	97.99	2.11
Oregon.R	ST90ORE_a12_3B_4	Chinese_Spring	1	90.53	60.15
Oregon.R	ST90ORE_a12_3B_4	Chinese_Spring	1	84.15	84.22
Oregon.R	ST90ORE_a12_3B_4	Chinese_Spring	1	77.78	115.58
Oregon.R	ST90ORE_a12_3B_5	Chinese_Spring	1	96.35	37.06
Oregon.R	ST90ORE_a12_3B_5	Chinese_Spring	1	89.01	50.48
Oregon.R	ST90ORE_a12_3B_5	Chinese_Spring	1	87.58	18.41
Oregon.R	ST90ORE_a12_3B_6	Chinese_Spring	1	12.69	0
Oregon.R	ST90ORE_a12_3B_6	Chinese_Spring	1	8.43	4.67
Oregon.R	ST90ORE_a12_3B_6	Chinese_Spring	1	3.44	0
Oregon.R	ST90ORE_a12_3B_7	Chinese_Spring	1	98.24	18.3
Oregon.R	ST90ORE_a12_3B_7	Chinese_Spring	1	98.17	16.9
Oregon.R	ST90ORE_a12_3B_7	Chinese_Spring	1	98.12	6.34
Oregon.R	ST90ORE_a12_3B_8	Chinese_Spring	1	41.08	7.37
Oregon.R	ST90ORE_a12_3B_8	Chinese_Spring	1	17.19	108.09
Oregon.R	ST90ORE_a12_3B_8	Chinese_Spring	1	3.75	0
Oregon.R	ST90ORE_a12_3B_9	Chinese_Spring	1	4.56	0
Oregon.R	ST90ORE_a12_3B_9	Chinese_Spring	1	4.09	0
Oregon.R	ST90ORE_a12_4A_1	Chinese_Spring	1	32.05	2.61
Oregon.R	ST90ORE_a12_4A_1	Chinese_Spring	1	20.08	24.02
Oregon.R	ST90ORE_a12_4A_1	Chinese_Spring	1	14.72	77
Oregon.R	ST90ORE_a12_4A_10	Chinese_Spring	1	98.28	21.98
Oregon.R	ST90ORE_a12_4A_10	Chinese_Spring	1	91.31	5.27
Oregon.R	ST90ORE_a12_4A_10	Chinese_Spring	1	60.09	13.64
Oregon.R	ST90ORE_a12_4A_11	Chinese_Spring	1	90.67	22.32
Oregon.R	ST90ORE_a12_4A_11	Chinese_Spring	1	79.48	4.48
Oregon.R	ST90ORE_a12_4A_11	Chinese_Spring	1	61.49	6.63
Oregon.R	ST90ORE_a12_4A_2	Chinese_Spring	1	78.54	14.8
Oregon.R	ST90ORE_a12_4A_2	Chinese_Spring	1	54.55	12.42
Oregon.R	ST90ORE_a12_4A_4	Chinese_Spring	1	36.75	1.45
Oregon.R	ST90ORE_a12_4A_4	Chinese_Spring	1	4.96	3.76
Oregon.R	ST90ORE_a12_4A_4	Chinese_Spring	1	3.69	0
Oregon.R	ST90ORE_a12_4A_5	Chinese_Spring	1	100	0.7
Oregon.R	ST90ORE_a12_4A_5	Chinese_Spring	1	98.12	75.14
Oregon.R	ST90ORE_a12_4A_5	Chinese_Spring	1	98	2.75
Oregon.R	ST90ORE_a12_4A_6	Chinese_Spring	1	98.42	42.73
Oregon.R	ST90ORE_a12_4A_6	Chinese_Spring	1	97.82	12.97
Oregon.R	ST90ORE_a12_4A_6	Chinese_Spring	1	97.59	1.01
Oregon.R	ST90ORE_a12_4A_7	Chinese_Spring	1	97.95	2.39
Oregon.R	ST90ORE_a12_4A_7	Chinese_Spring	1	97.32	1.05
Oregon.R	ST90ORE_a12_4A_7	Chinese_Spring	1	96.1	14.22
Oregon.S	ST90ORE_a15_2A_11	Chinese_Spring	1	98.42	69.87
Oregon.S	ST90ORE_a15_2A_11	Chinese_Spring	1	98.42	97.81
Oregon.S	ST90ORE_a15_2A_11	Chinese_Spring	1	98.33	164.29
Oregon.S	ST90ORE_a15_2A_13	Chinese_Spring	1	100	15.75
Oregon.S	ST90ORE_a15_2A_13	Chinese_Spring	1	98.01	106.16
Oregon.S	ST90ORE_a15_2A_13	Chinese_Spring	1	98	65.61
Oregon.S	ST90ORE_a15_2A_14	Chinese_Spring	1	38.91	2.53
Oregon.S	ST90ORE_a15_2A_14	Chinese_Spring	1	14.49	1.31
Oregon.S	ST90ORE_a15_2A_14	Chinese_Spring	1	5.56	2.91
Oregon.S	ST90ORE_a15_2A_15	Chinese_Spring	1	98.29	1.33
Oregon.S	ST90ORE_a15_2A_15	Chinese_Spring	1	98.18	9.11
Oregon.S	ST90ORE_a15_2A_15	Chinese_Spring	1	98.1	2.83
Oregon.S	ST90ORE_a15_2A_16	Chinese_Spring	1	98.32	26.1
Oregon.S	ST90ORE_a15_2A_16	Chinese_Spring	1	98.09	2.44
Oregon.S	ST90ORE_a15_2A_20	Chinese_Spring	1	100	40.52
Oregon.S	ST90ORE_a15_2A_20	Chinese_Spring	1	97.34	5.37
Oregon.S	ST90ORE_a15_2A_6	Chinese_Spring	1	69.93	9
Oregon.S	ST90ORE_a15_2A_6	Chinese_Spring	1	16.44	39.32
Oregon.S	ST90ORE_a15_2A_6	Chinese_Spring	1	6.68	78.39
Oregon.S	ST90ORE_a15_2A_7	Chinese_Spring	1	91.65	4.04
Oregon.S	ST90ORE_a15_2A_7	Chinese_Spring	1	77.91	2.15
Oregon.S	ST90ORE_a15_2A_7	Chinese_Spring	1	61.08	4.56
Oregon.S	ST90ORE_a15_2A_8	Chinese_Spring	1	98.24	23.18
Oregon.S	ST90ORE_a15_2A_8	Chinese_Spring	1	97.77	8.98
Oregon.S	ST90ORE_a15_2A_8	Chinese_Spring	1	96.71	7.83
Oregon.S	ST90ORE_a15_3B_1	Chinese_Spring	1	98.31	0.89
Oregon.S	ST90ORE_a15_3B_1	Chinese_Spring	1	97.67	13.01
Oregon.S	ST90ORE_a15_3B_1	Chinese_Spring	1	97.41	1.04
Oregon.S	ST90ORE_a15_3B_10	Chinese_Spring	1	78.44	37.76
Oregon.S	ST90ORE_a15_3B_10	Chinese_Spring	1	44.38	6.52
Oregon.S	ST90ORE_a15_3B_13	Chinese_Spring	1	98.14	3.62
Oregon.S	ST90ORE_a15_3B_13	Chinese_Spring	1	97.98	5.89
Oregon.S	ST90ORE_a15_3B_13	Chinese_Spring	1	97.92	5.18
Oregon.S	ST90ORE_a15_3B_15	Chinese_Spring	1	98.36	18.19
Oregon.S	ST90ORE_a15_3B_15	Chinese_Spring	1	87.88	43.91
Oregon.S	ST90ORE_a15_3B_18	Chinese_Spring	1	98.3	39.45
Oregon.S	ST90ORE_a15_3B_18	Chinese_Spring	1	94.83	16
Oregon.S	ST90ORE_a15_3B_18	Chinese_Spring	1	81.64	7.59
Oregon.S	ST90ORE_a15_3B_19	Chinese_Spring	1	76.98	126.12
Oregon.S	ST90ORE_a15_3B_19	Chinese_Spring	1	14.19	5.04
Oregon.S	ST90ORE_a15_3B_19	Chinese_Spring	1	5.2	3.96
Oregon.S	ST90ORE_a15_3B_3	Chinese_Spring	1	98.07	1.75
Oregon.S	ST90ORE_a15_3B_3	Chinese_Spring	1	98.03	2.17
Oregon.S	ST90ORE_a15_3B_3	Chinese_Spring	1	92.61	8.71
Oregon.S	ST90ORE_a15_3B_4	Chinese_Spring	1	17.9	8.45
Oregon.S	ST90ORE_a15_3B_4	Chinese_Spring	1	8.07	0
Oregon.S	ST90ORE_a15_3B_4	Chinese_Spring	1	3.72	0
Oregon.S	ST90ORE_a15_3B_5	Chinese_Spring	1	98.1	0.49
Oregon.S	ST90ORE_a15_3B_5	Chinese_Spring	1	97.99	2.8
Oregon.S	ST90ORE_a15_3B_5	Chinese_Spring	1	97.89	1.35
Oregon.S	ST90ORE_a15_3B_6	Chinese_Spring	1	98.01	1.83
Oregon.S	ST90ORE_a15_3B_6	Chinese_Spring	1	97.71	1.19
Oregon.S	ST90ORE_a15_3B_6	Chinese_Spring	1	97.62	2.2
Oregon.S	ST90ORE_a15_3B_9	Chinese_Spring	1	98.27	10.05
Oregon.S	ST90ORE_a15_3B_9	Chinese_Spring	1	97.9	4.64
Oregon.S	ST90ORE_a15_3B_9	Chinese_Spring	1	97.84	30.24
Oregon.S	ST90ORE_a15_4A_10	Chinese_Spring	1	98.19	13.79
Oregon.S	ST90ORE_a15_4A_10	Chinese_Spring	1	98.16	21.48
Oregon.S	ST90ORE_a15_4A_10	Chinese_Spring	1	98.04	73.45
Oregon.S	ST90ORE_a15_4A_11	Chinese_Spring	1	41.1	0.52
Oregon.S	ST90ORE_a15_4A_11	Chinese_Spring	1	15.05	0
Oregon.S	ST90ORE_a15_4A_11	Chinese_Spring	1	4.42	0
Oregon.S	ST90ORE_a15_4A_13	Chinese_Spring	1	53.38	19.77
Oregon.S	ST90ORE_a15_4A_13	Chinese_Spring	1	16.33	0
Oregon.S	ST90ORE_a15_4A_13	Chinese_Spring	1	3.49	0
Oregon.S	ST90ORE_a15_4A_15	Chinese_Spring	1	97.84	8.89
Oregon.S	ST90ORE_a15_4A_15	Chinese_Spring	1	92.94	15.39
Oregon.S	ST90ORE_a15_4A_15	Chinese_Spring	1	77.64	19.65
Oregon.S	ST90ORE_a15_4A_17	Chinese_Spring	1	20.79	2.58
Oregon.S	ST90ORE_a15_4A_17	Chinese_Spring	1	3.42	0
Oregon.S	ST90ORE_a15_4A_17	Chinese_Spring	1	3.28	0
Oregon.S	ST90ORE_a15_4A_19	Chinese_Spring	1	98.1	17.23
Oregon.S	ST90ORE_a15_4A_19	Chinese_Spring	1	97.93	25.94
Oregon.S	ST90ORE_a15_4A_19	Chinese_Spring	1	96.86	45.16
Oregon.S	ST90ORE_a15_4A_2	Chinese_Spring	1	33.68	1.01
Oregon.S	ST90ORE_a15_4A_2	Chinese_Spring	1	8.72	0
Oregon.S	ST90ORE_a15_4A_2	Chinese_Spring	1	2.44	0
Oregon.S	ST90ORE_a15_4A_4	Chinese_Spring	1	80.3	15.87
Oregon.S	ST90ORE_a15_4A_4	Chinese_Spring	1	78.07	11.35
Oregon.S	ST90ORE_a15_4A_4	Chinese_Spring	1	77.17	2.35
Oregon.S	ST90ORE_a15_4A_7	Chinese_Spring	1	98.25	13.06
Oregon.S	ST90ORE_a15_4A_7	Chinese_Spring	1	98	1.99
Oregon.S	ST90ORE_a15_4A_7	Chinese_Spring	1	97.76	0.93
Australia	ST01AUS_1A4	Chinese_Spring	1	17.87	3.86
Australia	ST01AUS_1A4	Chinese_Spring	1	17.44	0
Australia	ST01AUS_1A4	Chinese_Spring	1	4.99	0
Australia	ST01AUS_1A5	Chinese_Spring	1	14.47	0
Australia	ST01AUS_1A5	Chinese_Spring	1	8.49	0
Australia	ST01AUS_1A5	Chinese_Spring	1	6.31	2.91
Australia	ST01AUS_1A6	Chinese_Spring	1	8.69	0
Australia	ST01AUS_1A6	Chinese_Spring	1	8.38	0
Australia	ST01AUS_1A6	Chinese_Spring	1	2.81	0
Australia	ST01AUS_1A9	Chinese_Spring	1	6.17	0
Australia	ST01AUS_1A9	Chinese_Spring	1	4.6	0
Australia	ST01AUS_1A9	Chinese_Spring	1	3.81	0
Australia	ST01AUS_1B1	Chinese_Spring	1	98.08	43.64
Australia	ST01AUS_1B1	Chinese_Spring	1	97.92	16.71
Australia	ST01AUS_1B1	Chinese_Spring	1	93.54	18.42
Australia	ST01AUS_1B2	Chinese_Spring	1	35.59	5.36
Australia	ST01AUS_1B2	Chinese_Spring	1	11.93	0
Australia	ST01AUS_1B2	Chinese_Spring	1	2.44	0
Australia	ST01AUS_1B7	Chinese_Spring	1	98.3	10.79
Australia	ST01AUS_1B7	Chinese_Spring	1	98.25	17.86
Australia	ST01AUS_1B7	Chinese_Spring	1	98.23	0.47
Australia	ST01AUS_1B8	Chinese_Spring	1	98.47	0.44
Australia	ST01AUS_1B8	Chinese_Spring	1	98.34	14.79
Australia	ST01AUS_1B8	Chinese_Spring	1	97.8	1.95
Australia	ST01AUS_1C1	Chinese_Spring	1	45.25	3.65
Australia	ST01AUS_1C1	Chinese_Spring	1	41.16	3.55
Australia	ST01AUS_1C1	Chinese_Spring	1	7.98	4.87
Australia	ST01AUS_1C2	Chinese_Spring	1	98.23	11.27
Australia	ST01AUS_1C2	Chinese_Spring	1	98.02	11.11
Australia	ST01AUS_1C2	Chinese_Spring	1	97.87	11.21
Australia	ST01AUS_1C3	Chinese_Spring	1	98.41	121.57
Australia	ST01AUS_1C3	Chinese_Spring	1	98.4	62.63
Australia	ST01AUS_1C6	Chinese_Spring	1	98.31	6.38
Australia	ST01AUS_1C6	Chinese_Spring	1	98.21	0
Australia	ST01AUS_1C6	Chinese_Spring	1	95.89	7.35
Australia	ST01AUS_1C8	Chinese_Spring	1	32.69	0.6
Australia	ST01AUS_1C8	Chinese_Spring	1	19.66	0
Australia	ST01AUS_1C8	Chinese_Spring	1	15.9	0
Australia	ST01AUS_1D4	Chinese_Spring	1	74.39	3.18
Australia	ST01AUS_1D4	Chinese_Spring	1	65.85	5.27
Australia	ST01AUS_1D4	Chinese_Spring	1	49.53	20.87
Australia	ST01AUS_1D5	Chinese_Spring	1	4.47	0
Australia	ST01AUS_1D5	Chinese_Spring	1	4.02	0
Australia	ST01AUS_1D5	Chinese_Spring	1	3.99	0
Australia	ST01AUS_1D8	Chinese_Spring	1	5.43	0
Australia	ST01AUS_1D8	Chinese_Spring	1	4.24	0
Australia	ST01AUS_1D8	Chinese_Spring	1	3.82	0
Australia	ST01AUS_1E1	Chinese_Spring	1	98.14	1.79
Australia	ST01AUS_1E1	Chinese_Spring	1	98.08	4.3
Australia	ST01AUS_1E1	Chinese_Spring	1	98.07	0.51
Australia	ST01AUS_1E4	Chinese_Spring	1	5.67	0
Australia	ST01AUS_1E4	Chinese_Spring	1	3.12	0
Australia	ST01AUS_1E4	Chinese_Spring	1	2.88	0
Australia	ST01AUS_1E5	Chinese_Spring	1	68.87	14.36
Australia	ST01AUS_1E5	Chinese_Spring	1	68.83	5.96
Australia	ST01AUS_1E5	Chinese_Spring	1	63.24	17.48
Australia	ST01AUS_1F2	Chinese_Spring	1	36.93	16.25
Australia	ST01AUS_1F2	Chinese_Spring	1	24.75	0.94
Australia	ST01AUS_1F2	Chinese_Spring	1	5.11	0
Australia	ST01AUS_1F3	Chinese_Spring	1	97.96	2.69
Australia	ST01AUS_1F3	Chinese_Spring	1	97.67	0.99
Australia	ST01AUS_1F3	Chinese_Spring	1	86.66	4.02
Australia	ST01AUS_1F8	Chinese_Spring	1	3.61	0
Australia	ST01AUS_1F8	Chinese_Spring	1	3.51	0
Australia	ST01AUS_1F8	Chinese_Spring	1	3.45	0
Australia	ST01AUS_1G2	Chinese_Spring	1	95.18	1.64
Australia	ST01AUS_1G2	Chinese_Spring	1	94.95	0.28
Australia	ST01AUS_1G2	Chinese_Spring	1	92.11	0.87
Australia	ST01AUS_1G5	Chinese_Spring	1	5.69	0
Australia	ST01AUS_1G5	Chinese_Spring	1	3.5	0
Australia	ST01AUS_1G5	Chinese_Spring	1	2.48	0
Australia	ST01AUS_1H2	Chinese_Spring	1	28.25	0.69
Australia	ST01AUS_1H2	Chinese_Spring	1	7.55	0
Australia	ST01AUS_1H2	Chinese_Spring	1	2.46	0
Australia	ST01AUS_1H6	Chinese_Spring	1	39.68	0.94
Australia	ST01AUS_1H6	Chinese_Spring	1	23.3	0.78
Australia	ST01AUS_1H6	Chinese_Spring	1	5.35	0
Australia	ST01AUS_1H8	Chinese_Spring	1	17.98	0
Australia	ST01AUS_1H8	Chinese_Spring	1	13.47	2.81
Australia	ST01AUS_1H8	Chinese_Spring	1	7.38	10.23
Switzerland	ST99CH_1A5	Chinese_Spring	1	17.54	0
Switzerland	ST99CH_1A5	Chinese_Spring	1	3.8	0
Switzerland	ST99CH_1A5	Chinese_Spring	1	2.95	0
Switzerland	ST99CH_1E4	Chinese_Spring	1	8.47	0
Switzerland	ST99CH_1E4	Chinese_Spring	1	3.76	0
Switzerland	ST99CH_1E4	Chinese_Spring	1	3.64	0
Switzerland	ST99CH_28	Chinese_Spring	1	85.64	19.19
Switzerland	ST99CH_28	Chinese_Spring	1	80.78	9.46
Switzerland	ST99CH_28	Chinese_Spring	1	4.11	0
Switzerland	ST99CH_3A1	Chinese_Spring	1	98.26	5.06
Switzerland	ST99CH_3A1	Chinese_Spring	1	98.21	6.71
Switzerland	ST99CH_3A1	Chinese_Spring	1	98.14	3.26
Switzerland	ST99CH_3A10	Chinese_Spring	1	4.02	0
Switzerland	ST99CH_3A10	Chinese_Spring	1	3.44	0
Switzerland	ST99CH_3A10	Chinese_Spring	1	3.16	0
Switzerland	ST99CH_3A2	Chinese_Spring	1	18.06	13.93
Switzerland	ST99CH_3A2	Chinese_Spring	1	17.07	3.23
Switzerland	ST99CH_3A2	Chinese_Spring	1	7.23	5.78
Switzerland	ST99CH_3A4	Chinese_Spring	1	100	10.86
Switzerland	ST99CH_3A4	Chinese_Spring	1	33.7	6.14
Switzerland	ST99CH_3A4	Chinese_Spring	1	32.12	27.7
Switzerland	ST99CH_3A5	Chinese_Spring	1	39.55	1.46
Switzerland	ST99CH_3A5	Chinese_Spring	1	19.33	6.18
Switzerland	ST99CH_3A5	Chinese_Spring	1	6.95	2.49
Switzerland	ST99CH_3A6	Chinese_Spring	1	11.88	3.62
Switzerland	ST99CH_3A6	Chinese_Spring	1	7.75	0
Switzerland	ST99CH_3A6	Chinese_Spring	1	3.34	0
Switzerland	ST99CH_3A8	Chinese_Spring	1	98.03	6.22
Switzerland	ST99CH_3A8	Chinese_Spring	1	96.52	2.52
Switzerland	ST99CH_3A8	Chinese_Spring	1	87.78	5.06
Switzerland	ST99CH_3A9	Chinese_Spring	1	98.31	15.5
Switzerland	ST99CH_3A9	Chinese_Spring	1	98.25	21.62
Switzerland	ST99CH_3B2	Chinese_Spring	1	97.76	12.42
Switzerland	ST99CH_3B2	Chinese_Spring	1	82.74	15.05
Switzerland	ST99CH_3B2	Chinese_Spring	1	80.66	22.7
Switzerland	ST99CH_3B4	Chinese_Spring	1	67.24	5.27
Switzerland	ST99CH_3B4	Chinese_Spring	1	43.13	10.37
Switzerland	ST99CH_3B4	Chinese_Spring	1	32.33	5.25
Switzerland	ST99CH_3B8	Chinese_Spring	1	78.15	11.98
Switzerland	ST99CH_3B8	Chinese_Spring	1	52.58	4.5
Switzerland	ST99CH_3C4	Chinese_Spring	1	34.21	3.37
Switzerland	ST99CH_3C4	Chinese_Spring	1	34.13	3.39
Switzerland	ST99CH_3C4	Chinese_Spring	1	5.57	0
Switzerland	ST99CH_3C7	Chinese_Spring	1	98.08	1.29
Switzerland	ST99CH_3C7	Chinese_Spring	1	98.04	3.35
Switzerland	ST99CH_3C7	Chinese_Spring	1	56.05	0.89
Switzerland	ST99CH_3D1	Chinese_Spring	1	26.92	8.3
Switzerland	ST99CH_3D1	Chinese_Spring	1	25.37	0.73
Switzerland	ST99CH_3D1	Chinese_Spring	1	5.31	0
Switzerland	ST99CH_3D3	Chinese_Spring	1	28.69	7.47
Switzerland	ST99CH_3D3	Chinese_Spring	1	15.7	12.25
Switzerland	ST99CH_3D3	Chinese_Spring	1	3.64	0
Switzerland	ST99CH_3D5	Chinese_Spring	1	98.13	0.98
Switzerland	ST99CH_3D5	Chinese_Spring	1	98.13	1.48
Switzerland	ST99CH_3D5	Chinese_Spring	1	97.92	3.07
Switzerland	ST99CH_3D7	Chinese_Spring	1	97.99	60.71
Switzerland	ST99CH_3D7	Chinese_Spring	1	97.99	60.71
Switzerland	ST99CH_3D7	Chinese_Spring	1	97.99	60.71
Switzerland	ST99CH_3D8	Chinese_Spring	1	56.02	13.35
Switzerland	ST99CH_3D8	Chinese_Spring	1	38.83	8.57
Switzerland	ST99CH_3D8	Chinese_Spring	1	5.49	0
Switzerland	ST99CH_3F1	Chinese_Spring	1	93.4	33.77
Switzerland	ST99CH_3F1	Chinese_Spring	1	53.26	2.99
Switzerland	ST99CH_3F1	Chinese_Spring	1	23.12	2.74
Switzerland	ST99CH_3F2	Chinese_Spring	1	93.18	10.72
Switzerland	ST99CH_3F2	Chinese_Spring	1	82.93	11.97
Switzerland	ST99CH_3F2	Chinese_Spring	1	71.65	3.39
Switzerland	ST99CH_3F3	Chinese_Spring	1	5.26	0
Switzerland	ST99CH_3F3	Chinese_Spring	1	4.55	0
Switzerland	ST99CH_3F3	Chinese_Spring	1	3.72	0
Switzerland	ST99CH_3F4	Chinese_Spring	1	3.48	0
Switzerland	ST99CH_3F4	Chinese_Spring	1	3.47	0
Switzerland	ST99CH_3F4	Chinese_Spring	1	3.38	0
Switzerland	ST99CH_3F5	Chinese_Spring	1	64.8	6.37
Switzerland	ST99CH_3F5	Chinese_Spring	1	3.38	0
Switzerland	ST99CH_3F5	Chinese_Spring	1	3.32	0
Switzerland	ST99CH_3G2	Chinese_Spring	1	19.82	2.02
Switzerland	ST99CH_3G2	Chinese_Spring	1	6.45	0
Switzerland	ST99CH_3G2	Chinese_Spring	1	3.72	0
Switzerland	ST99CH_3G3	Chinese_Spring	1	98.23	1.25
Switzerland	ST99CH_3G3	Chinese_Spring	1	97.83	7.09
Switzerland	ST99CH_3G3	Chinese_Spring	1	90.72	3.28
Switzerland	ST99CH_3G6	Chinese_Spring	1	12.93	4.23
Switzerland	ST99CH_3G6	Chinese_Spring	1	5.55	3.33
Switzerland	ST99CH_3H1	Chinese_Spring	1	98.24	3.93
Switzerland	ST99CH_3H1	Chinese_Spring	1	97.96	2.69
Switzerland	ST99CH_3H1	Chinese_Spring	1	97.63	2.9
Switzerland	ST99CH_3H3	Chinese_Spring	1	98.28	2.86
Switzerland	ST99CH_3H3	Chinese_Spring	1	98.21	3.6
Switzerland	ST99CH_3H3	Chinese_Spring	1	97.75	1.47
Switzerland	ST99CH_3H4	Chinese_Spring	1	98.27	72.01
Switzerland	ST99CH_3H4	Chinese_Spring	1	98.1	68.22
Switzerland	ST99CH_3H4	Chinese_Spring	1	97.78	49.55
Israel	ST92ISR_Ar_11g	Chinese_Spring	1	66.76	1.36
Israel	ST92ISR_Ar_11g	Chinese_Spring	1	51.95	1.03
Israel	ST92ISR_Ar_11g	Chinese_Spring	1	33.82	20.94
Israel	ST92ISR_Ar_11i	Chinese_Spring	1	100	276.29
Israel	ST92ISR_Ar_11i	Chinese_Spring	1	98.22	537.54
Israel	ST92ISR_Ar_11i	Chinese_Spring	1	98.05	346.07
Israel	ST92ISR_Ar_12d	Chinese_Spring	1	73.32	325.14
Israel	ST92ISR_Ar_12d	Chinese_Spring	1	67.28	227.42
Israel	ST92ISR_Ar_12d	Chinese_Spring	1	51.24	310.6
Israel	ST92ISR_Ar_12e	Chinese_Spring	1	88.35	108.18
Israel	ST92ISR_Ar_12e	Chinese_Spring	1	77.53	70.68
Israel	ST92ISR_Ar_12e	Chinese_Spring	1	52.56	106.74
Israel	ST92ISR_Ar_12f	Chinese_Spring	1	47.42	44.37
Israel	ST92ISR_Ar_12f	Chinese_Spring	1	31.06	5.01
Israel	ST92ISR_Ar_12f	Chinese_Spring	1	11.1	27.54
Israel	ST92ISR_Ar_15a	Chinese_Spring	1	96.12	63.67
Israel	ST92ISR_Ar_15a	Chinese_Spring	1	94.32	125.78
Israel	ST92ISR_Ar_15a	Chinese_Spring	1	49.7	38.86
Israel	ST92ISR_Ar_15c	Chinese_Spring	1	29.9	14.03
Israel	ST92ISR_Ar_15c	Chinese_Spring	1	19.46	6.02
Israel	ST92ISR_Ar_15c	Chinese_Spring	1	17.04	9.22
Israel	ST92ISR_Ar_16a	Chinese_Spring	1	98.49	67.37
Israel	ST92ISR_Ar_16a	Chinese_Spring	1	97.85	139.36
Israel	ST92ISR_Ar_16a	Chinese_Spring	1	93.74	59.38
Israel	ST92ISR_Ar_16h	Chinese_Spring	1	97.69	73.46
Israel	ST92ISR_Ar_16h	Chinese_Spring	1	90.31	207.68
Israel	ST92ISR_Ar_16h	Chinese_Spring	1	69.51	58.75
Israel	ST92ISR_Ar_17b	Chinese_Spring	1	97.96	126.72
Israel	ST92ISR_Ar_17b	Chinese_Spring	1	84.17	71.2
Israel	ST92ISR_Ar_17b	Chinese_Spring	1	61.37	161.8
Israel	ST92ISR_Ar_17d	Chinese_Spring	1	43.95	47.01
Israel	ST92ISR_Ar_17d	Chinese_Spring	1	31.53	12.99
Israel	ST92ISR_Ar_17d	Chinese_Spring	1	28.94	26.57
Israel	ST92ISR_Ar_17e	Chinese_Spring	1	8.97	0
Israel	ST92ISR_Ar_17e	Chinese_Spring	1	5.67	26.31
Israel	ST92ISR_Ar_17e	Chinese_Spring	1	4.93	0
Israel	ST92ISR_Ar_17i	Chinese_Spring	1	4.73	0
Israel	ST92ISR_Ar_17i	Chinese_Spring	1	3.47	0
Israel	ST92ISR_Ar_17i	Chinese_Spring	1	2.81	0
Israel	ST92ISR_Ar_17r	Chinese_Spring	1	39.38	10.47
Israel	ST92ISR_Ar_17r	Chinese_Spring	1	29.78	18.6
Israel	ST92ISR_Ar_18b	Chinese_Spring	1	98.39	51.6
Israel	ST92ISR_Ar_18b	Chinese_Spring	1	98.37	15.23
Israel	ST92ISR_Ar_18b	Chinese_Spring	1	94.78	64.23
Israel	ST92ISR_Ar_19e	Chinese_Spring	1	100	115.96
Israel	ST92ISR_Ar_19e	Chinese_Spring	1	99.65	126.86
Israel	ST92ISR_Ar_19e	Chinese_Spring	1	99.02	123.65
Israel	ST92ISR_Ar_1b	Chinese_Spring	1	95.1	38.17
Israel	ST92ISR_Ar_1b	Chinese_Spring	1	82.7	55.54
Israel	ST92ISR_Ar_1b	Chinese_Spring	1	70.14	14.64
Israel	ST92ISR_Ar_1c	Chinese_Spring	1	21.9	89.58
Israel	ST92ISR_Ar_1c	Chinese_Spring	1	20.91	22.8
Israel	ST92ISR_Ar_1c	Chinese_Spring	1	15.78	149.29
Israel	ST92ISR_Ar_1j	Chinese_Spring	1	83.07	141.88
Israel	ST92ISR_Ar_1j	Chinese_Spring	1	56.56	69.4
Israel	ST92ISR_Ar_1j	Chinese_Spring	1	56.46	123.09
Israel	ST92ISR_Ar_21a	Chinese_Spring	1	98.09	32.41
Israel	ST92ISR_Ar_21a	Chinese_Spring	1	97.97	4.96
Israel	ST92ISR_Ar_21a	Chinese_Spring	1	97.66	4.2
Israel	ST92ISR_Ar_22f	Chinese_Spring	1	23.16	37.11
Israel	ST92ISR_Ar_22f	Chinese_Spring	1	4.08	0
Israel	ST92ISR_Ar_2b	Chinese_Spring	1	99.75	88.37
Israel	ST92ISR_Ar_2b	Chinese_Spring	1	98.34	173.09
Israel	ST92ISR_Ar_2b	Chinese_Spring	1	97.76	311.95
Israel	ST92ISR_Ar_2c	Chinese_Spring	1	97	230.69
Israel	ST92ISR_Ar_2c	Chinese_Spring	1	89.32	48.88
Israel	ST92ISR_Ar_2c	Chinese_Spring	1	67.3	151.07
Israel	ST92ISR_Ar_2f	Chinese_Spring	1	98.01	36.48
Israel	ST92ISR_Ar_2f	Chinese_Spring	1	97.93	19.73
Israel	ST92ISR_Ar_2f	Chinese_Spring	1	97.74	19.28
Israel	ST92ISR_Ar_4b	Chinese_Spring	1	98.12	131.57
Israel	ST92ISR_Ar_4b	Chinese_Spring	1	98.02	187.88
Israel	ST92ISR_Ar_4b	Chinese_Spring	1	97.92	4.32
Israel	ST92ISR_Ar_4e	Chinese_Spring	1	95.1	149.56
Israel	ST92ISR_Ar_4e	Chinese_Spring	1	89.64	138
Israel	ST92ISR_Ar_4f	Chinese_Spring	1	99.96	224.31
Israel	ST92ISR_Ar_4f	Chinese_Spring	1	98.2	126.85
Israel	ST92ISR_Ar_4f	Chinese_Spring	1	85.48	119.26
Israel	ST92ISR_Ar_4g	Chinese_Spring	1	19.84	0
Israel	ST92ISR_Ar_4g	Chinese_Spring	1	4.75	0
Israel	ST92ISR_Ar_4g	Chinese_Spring	1	2.97	0
Israel	ST92ISR_Ar_5a	Chinese_Spring	1	10.85	0
Israel	ST92ISR_Ar_5a	Chinese_Spring	1	8.32	0
Israel	ST92ISR_Ar_5a	Chinese_Spring	1	1.99	0
Israel	ST92ISR_Ar_5g	Chinese_Spring	1	98.15	42.96
Israel	ST92ISR_Ar_5g	Chinese_Spring	1	97.49	106.07
Israel	ST92ISR_Ar_5g	Chinese_Spring	1	80.51	95.72
Oregon.R	ST90ORE_a12_3B_10	Drifter	1	56.86	8.62
Oregon.R	ST90ORE_a12_3B_10	Drifter	1	54.76	9.01
Oregon.R	ST90ORE_a12_3B_10	Drifter	1	38.31	3
Oregon.R	ST90ORE_a12_3B_11	Drifter	1	98.55	2.94
Oregon.R	ST90ORE_a12_3B_11	Drifter	1	98.41	7.51
Oregon.R	ST90ORE_a12_3B_11	Drifter	1	88	27
Oregon.R	ST90ORE_a12_3B_12	Drifter	1	100	8.98
Oregon.R	ST90ORE_a12_3B_12	Drifter	1	98.33	63.98
Oregon.R	ST90ORE_a12_3B_12	Drifter	1	98.31	52.17
Oregon.R	ST90ORE_a12_3B_13	Drifter	1	98.24	2.67
Oregon.R	ST90ORE_a12_3B_13	Drifter	1	97.71	2.79
Oregon.R	ST90ORE_a12_3B_14	Drifter	1	98.4	6.69
Oregon.R	ST90ORE_a12_3B_14	Drifter	1	98.21	14.49
Oregon.R	ST90ORE_a12_3B_14	Drifter	1	97.84	18.63
Oregon.R	ST90ORE_a12_3B_15	Drifter	1	98.59	4
Oregon.R	ST90ORE_a12_3B_15	Drifter	1	98.45	5.55
Oregon.R	ST90ORE_a12_3B_15	Drifter	1	98.41	6.72
Oregon.R	ST90ORE_a12_3B_17	Drifter	1	98.65	8.91
Oregon.R	ST90ORE_a12_3B_17	Drifter	1	92.97	6.11
Oregon.R	ST90ORE_a12_3B_18	Drifter	1	28.81	2.11
Oregon.R	ST90ORE_a12_3B_18	Drifter	1	11.75	3.91
Oregon.R	ST90ORE_a12_3B_18	Drifter	1	3.21	0
Oregon.R	ST90ORE_a12_3B_19	Drifter	1	16.15	0
Oregon.R	ST90ORE_a12_3B_19	Drifter	1	7.12	2.26
Oregon.R	ST90ORE_a12_3B_2	Drifter	1	83.55	2.69
Oregon.R	ST90ORE_a12_3B_2	Drifter	1	66.22	4.74
Oregon.R	ST90ORE_a12_3B_21	Drifter	1	92.25	143.77
Oregon.R	ST90ORE_a12_3B_21	Drifter	1	65.15	27.4
Oregon.R	ST90ORE_a12_3B_21	Drifter	1	39.66	26.4
Oregon.R	ST90ORE_a12_3B_3	Drifter	1	98.58	4.74
Oregon.R	ST90ORE_a12_3B_3	Drifter	1	98.45	3.72
Oregon.R	ST90ORE_a12_3B_3	Drifter	1	98.43	2.18
Oregon.R	ST90ORE_a12_3B_4	Drifter	1	98.05	18.89
Oregon.R	ST90ORE_a12_3B_4	Drifter	1	97.4	45.14
Oregon.R	ST90ORE_a12_3B_4	Drifter	1	88.2	24.34
Oregon.R	ST90ORE_a12_3B_5	Drifter	1	98.39	15.94
Oregon.R	ST90ORE_a12_3B_5	Drifter	1	93.8	10.7
Oregon.R	ST90ORE_a12_3B_5	Drifter	1	86.49	47.27
Oregon.R	ST90ORE_a12_3B_6	Drifter	1	17.92	0
Oregon.R	ST90ORE_a12_3B_6	Drifter	1	7.65	0
Oregon.R	ST90ORE_a12_3B_6	Drifter	1	5.88	0
Oregon.R	ST90ORE_a12_3B_7	Drifter	1	98.4	10.82
Oregon.R	ST90ORE_a12_3B_7	Drifter	1	98.36	9.23
Oregon.R	ST90ORE_a12_3B_7	Drifter	1	90.06	10.41
Oregon.R	ST90ORE_a12_3B_8	Drifter	1	70.46	3.98
Oregon.R	ST90ORE_a12_3B_8	Drifter	1	26.42	2.25
Oregon.R	ST90ORE_a12_3B_9	Drifter	1	11.75	1.9
Oregon.R	ST90ORE_a12_3B_9	Drifter	1	7.23	0
Oregon.R	ST90ORE_a12_3B_9	Drifter	1	2.14	0
Oregon.R	ST90ORE_a12_4A_1	Drifter	1	31.63	1.72
Oregon.R	ST90ORE_a12_4A_1	Drifter	1	21.82	1.21
Oregon.R	ST90ORE_a12_4A_1	Drifter	1	6.44	0
Oregon.R	ST90ORE_a12_4A_10	Drifter	1	98.39	5.11
Oregon.R	ST90ORE_a12_4A_10	Drifter	1	92.13	51.76
Oregon.R	ST90ORE_a12_4A_10	Drifter	1	86.81	35.36
Oregon.R	ST90ORE_a12_4A_11	Drifter	1	95.46	15.65
Oregon.R	ST90ORE_a12_4A_11	Drifter	1	77.45	4.89
Oregon.R	ST90ORE_a12_4A_11	Drifter	1	67.11	13.04
Oregon.R	ST90ORE_a12_4A_2	Drifter	1	72.08	36.48
Oregon.R	ST90ORE_a12_4A_2	Drifter	1	59.95	9.6
Oregon.R	ST90ORE_a12_4A_2	Drifter	1	59.54	7.33
Oregon.R	ST90ORE_a12_4A_4	Drifter	1	18.35	16.55
Oregon.R	ST90ORE_a12_4A_4	Drifter	1	13.15	1.27
Oregon.R	ST90ORE_a12_4A_4	Drifter	1	8.3	0
Oregon.R	ST90ORE_a12_4A_5	Drifter	1	98.32	5.79
Oregon.R	ST90ORE_a12_4A_5	Drifter	1	98.23	23.08
Oregon.R	ST90ORE_a12_4A_5	Drifter	1	98.03	7.59
Oregon.R	ST90ORE_a12_4A_6	Drifter	1	98.25	1.47
Oregon.R	ST90ORE_a12_4A_6	Drifter	1	98.23	0.43
Oregon.R	ST90ORE_a12_4A_6	Drifter	1	97.89	3.73
Oregon.R	ST90ORE_a12_4A_7	Drifter	1	98.13	3.99
Oregon.R	ST90ORE_a12_4A_7	Drifter	1	97.91	5.74
Oregon.S	ST90ORE_a15_2A_11	Drifter	1	98.47	21.24
Oregon.S	ST90ORE_a15_2A_13	Drifter	1	98.36	10.41
Oregon.S	ST90ORE_a15_2A_14	Drifter	1	98.71	11.3
Oregon.S	ST90ORE_a15_2A_14	Drifter	1	98.63	30.52
Oregon.S	ST90ORE_a15_2A_14	Drifter	1	90.84	12.57
Oregon.S	ST90ORE_a15_2A_15	Drifter	1	98.39	6.13
Oregon.S	ST90ORE_a15_2A_16	Drifter	1	98.36	1.85
Oregon.S	ST90ORE_a15_2A_16	Drifter	1	98.28	9.25
Oregon.S	ST90ORE_a15_2A_16	Drifter	1	98.01	5.36
Oregon.S	ST90ORE_a15_2A_20	Drifter	1	95.43	29.69
Oregon.S	ST90ORE_a15_2A_20	Drifter	1	78.56	17.19
Oregon.S	ST90ORE_a15_2A_20	Drifter	1	45.63	67.32
Oregon.S	ST90ORE_a15_2A_6	Drifter	1	3.25	0
Oregon.S	ST90ORE_a15_2A_6	Drifter	1	3.22	0
Oregon.S	ST90ORE_a15_2A_6	Drifter	1	3.18	0
Oregon.S	ST90ORE_a15_2A_7	Drifter	1	94.12	7.47
Oregon.S	ST90ORE_a15_2A_7	Drifter	1	90.73	5.37
Oregon.S	ST90ORE_a15_2A_7	Drifter	1	63.21	11.34
Oregon.S	ST90ORE_a15_2A_8	Drifter	1	97.27	8.33
Oregon.S	ST90ORE_a15_2A_8	Drifter	1	87.01	8.89
Oregon.S	ST90ORE_a15_2A_8	Drifter	1	80.75	11.52
Oregon.S	ST90ORE_a15_3B_1	Drifter	1	98.44	3.59
Oregon.S	ST90ORE_a15_3B_1	Drifter	1	98.33	11.73
Oregon.S	ST90ORE_a15_3B_1	Drifter	1	98.2	4.81
Oregon.S	ST90ORE_a15_3B_10	Drifter	1	59.05	16.63
Oregon.S	ST90ORE_a15_3B_10	Drifter	1	37.87	125.24
Oregon.S	ST90ORE_a15_3B_13	Drifter	1	98.39	8.31
Oregon.S	ST90ORE_a15_3B_13	Drifter	1	98.32	6.52
Oregon.S	ST90ORE_a15_3B_15	Drifter	1	100	23.94
Oregon.S	ST90ORE_a15_3B_15	Drifter	1	98.54	34.69
Oregon.S	ST90ORE_a15_3B_19	Drifter	1	60.35	8.26
Oregon.S	ST90ORE_a15_3B_19	Drifter	1	43.13	2.76
Oregon.S	ST90ORE_a15_3B_19	Drifter	1	15.49	17.51
Oregon.S	ST90ORE_a15_3B_3	Drifter	1	100	10.27
Oregon.S	ST90ORE_a15_3B_3	Drifter	1	98.41	14.15
Oregon.S	ST90ORE_a15_3B_3	Drifter	1	98.39	5.99
Oregon.S	ST90ORE_a15_3B_4	Drifter	1	16.2	12.51
Oregon.S	ST90ORE_a15_3B_4	Drifter	1	9.76	0
Oregon.S	ST90ORE_a15_3B_4	Drifter	1	9.29	2.88
Oregon.S	ST90ORE_a15_3B_5	Drifter	1	98.49	11.59
Oregon.S	ST90ORE_a15_3B_5	Drifter	1	98.42	7.35
Oregon.S	ST90ORE_a15_3B_5	Drifter	1	97.97	15.82
Oregon.S	ST90ORE_a15_3B_6	Drifter	1	85.4	5.46
Oregon.S	ST90ORE_a15_3B_6	Drifter	1	8.3	0
Oregon.S	ST90ORE_a15_3B_9	Drifter	1	98.47	20.08
Oregon.S	ST90ORE_a15_3B_9	Drifter	1	98.42	3.6
Oregon.S	ST90ORE_a15_3B_9	Drifter	1	97.89	2.12
Oregon.S	ST90ORE_a15_4A_10	Drifter	1	98.53	26.24
Oregon.S	ST90ORE_a15_4A_10	Drifter	1	98.46	19.92
Oregon.S	ST90ORE_a15_4A_10	Drifter	1	98.29	25.67
Oregon.S	ST90ORE_a15_4A_11	Drifter	1	19.75	1.34
Oregon.S	ST90ORE_a15_4A_11	Drifter	1	16.5	4.59
Oregon.S	ST90ORE_a15_4A_11	Drifter	1	2.52	0
Oregon.S	ST90ORE_a15_4A_13	Drifter	1	71.81	4.96
Oregon.S	ST90ORE_a15_4A_13	Drifter	1	52.7	3.12
Oregon.S	ST90ORE_a15_4A_15	Drifter	1	98.42	36.25
Oregon.S	ST90ORE_a15_4A_15	Drifter	1	90.25	18.99
Oregon.S	ST90ORE_a15_4A_15	Drifter	1	87.85	14.28
Oregon.S	ST90ORE_a15_4A_17	Drifter	1	44.67	2.87
Oregon.S	ST90ORE_a15_4A_17	Drifter	1	12.4	1.66
Oregon.S	ST90ORE_a15_4A_19	Drifter	1	98.45	8.07
Oregon.S	ST90ORE_a15_4A_19	Drifter	1	98.43	10.72
Oregon.S	ST90ORE_a15_4A_19	Drifter	1	98.4	2.44
Oregon.S	ST90ORE_a15_4A_2	Drifter	1	9.38	2.79
Oregon.S	ST90ORE_a15_4A_2	Drifter	1	8.64	0
Oregon.S	ST90ORE_a15_4A_2	Drifter	1	8.06	0
Oregon.S	ST90ORE_a15_4A_4	Drifter	1	98.37	4.72
Oregon.S	ST90ORE_a15_4A_4	Drifter	1	96.44	33.64
Oregon.S	ST90ORE_a15_4A_4	Drifter	1	88.52	42.65
Oregon.S	ST90ORE_a15_4A_7	Drifter	1	98.37	5.93
Oregon.S	ST90ORE_a15_4A_7	Drifter	1	98.17	6.18
Australia	ST01AUS_1A4	Drifter	1	9.8	1.77
Australia	ST01AUS_1A4	Drifter	1	9.72	1.54
Australia	ST01AUS_1A4	Drifter	1	6.53	0
Australia	ST01AUS_1A5	Drifter	1	41.33	7.93
Australia	ST01AUS_1A5	Drifter	1	27.29	2.22
Australia	ST01AUS_1A5	Drifter	1	18.26	0.79
Australia	ST01AUS_1A6	Drifter	1	18.24	1.03
Australia	ST01AUS_1A6	Drifter	1	8.11	0
Australia	ST01AUS_1A6	Drifter	1	5.67	3.16
Australia	ST01AUS_1A9	Drifter	1	3.38	0
Australia	ST01AUS_1A9	Drifter	1	3.28	0
Australia	ST01AUS_1B1	Drifter	1	84.61	4.3
Australia	ST01AUS_1B1	Drifter	1	55.2	1.36
Australia	ST01AUS_1B1	Drifter	1	44.54	1.97
Australia	ST01AUS_1B2	Drifter	1	18.54	0
Australia	ST01AUS_1B2	Drifter	1	18.26	0.95
Australia	ST01AUS_1B2	Drifter	1	16.35	0
Australia	ST01AUS_1B7	Drifter	1	70.77	0.27
Australia	ST01AUS_1B7	Drifter	1	58.73	1.47
Australia	ST01AUS_1B7	Drifter	1	45.64	2.91
Australia	ST01AUS_1B8	Drifter	1	71.04	0.83
Australia	ST01AUS_1B8	Drifter	1	60.13	0.96
Australia	ST01AUS_1B8	Drifter	1	59.14	3.82
Australia	ST01AUS_1C1	Drifter	1	40.7	5.02
Australia	ST01AUS_1C1	Drifter	1	6.14	0
Australia	ST01AUS_1C1	Drifter	1	0	0
Australia	ST01AUS_1C2	Drifter	1	40.8	4.59
Australia	ST01AUS_1C3	Drifter	1	47.49	5.68
Australia	ST01AUS_1C3	Drifter	1	25.5	1.73
Australia	ST01AUS_1C3	Drifter	1	9.14	0
Australia	ST01AUS_1C6	Drifter	1	37.44	1.02
Australia	ST01AUS_1C6	Drifter	1	37.38	2.4
Australia	ST01AUS_1C8	Drifter	1	10.8	3.13
Australia	ST01AUS_1C8	Drifter	1	9.61	0
Australia	ST01AUS_1C8	Drifter	1	9.4	3.05
Australia	ST01AUS_1D4	Drifter	1	55.86	1.32
Australia	ST01AUS_1D4	Drifter	1	40.49	1.89
Australia	ST01AUS_1D4	Drifter	1	36.77	0.79
Australia	ST01AUS_1D5	Drifter	1	3.81	0
Australia	ST01AUS_1D5	Drifter	1	3.71	0
Australia	ST01AUS_1D5	Drifter	1	2.57	0
Australia	ST01AUS_1D8	Drifter	1	31.88	0.46
Australia	ST01AUS_1D8	Drifter	1	19.64	5.58
Australia	ST01AUS_1E1	Drifter	1	25.56	11.9
Australia	ST01AUS_1E1	Drifter	1	9.91	1.6
Australia	ST01AUS_1E1	Drifter	1	4.4	0
Australia	ST01AUS_1E4	Drifter	1	9.09	0
Australia	ST01AUS_1E4	Drifter	1	8.1	0
Australia	ST01AUS_1E4	Drifter	1	6.54	3.91
Australia	ST01AUS_1E5	Drifter	1	25.83	0
Australia	ST01AUS_1E5	Drifter	1	19.69	0.89
Australia	ST01AUS_1E5	Drifter	1	15.37	0.95
Australia	ST01AUS_1F2	Drifter	1	53.42	2.08
Australia	ST01AUS_1F2	Drifter	1	17.43	0
Australia	ST01AUS_1F3	Drifter	1	5.14	2.65
Australia	ST01AUS_1F3	Drifter	1	2.64	0
Australia	ST01AUS_1F3	Drifter	1	2.57	0
Australia	ST01AUS_1F8	Drifter	1	8.68	0
Australia	ST01AUS_1F8	Drifter	1	8.39	0
Australia	ST01AUS_1F8	Drifter	1	4.46	0
Australia	ST01AUS_1G2	Drifter	1	68.5	3.82
Australia	ST01AUS_1G2	Drifter	1	51.06	1.26
Australia	ST01AUS_1G2	Drifter	1	37.24	2.34
Australia	ST01AUS_1G5	Drifter	1	30.05	1.36
Australia	ST01AUS_1G5	Drifter	1	9.59	1.61
Australia	ST01AUS_1G5	Drifter	1	9.59	7.39
Australia	ST01AUS_1H2	Drifter	1	35.73	1.79
Australia	ST01AUS_1H2	Drifter	1	31.88	1.25
Australia	ST01AUS_1H2	Drifter	1	22.17	2.68
Australia	ST01AUS_1H6	Drifter	1	5.39	0
Australia	ST01AUS_1H8	Drifter	1	29.27	4.35
Australia	ST01AUS_1H8	Drifter	1	12.55	0
Australia	ST01AUS_1H8	Drifter	1	8.88	2.05
Switzerland	ST99CH_1A5	Drifter	1	98	11.5
Switzerland	ST99CH_1A5	Drifter	1	98	13.5
Switzerland	ST99CH_1A5	Drifter	1	97	14.6
Switzerland	ST99CH_28	Drifter	1	98.4	6.77
Switzerland	ST99CH_28	Drifter	1	79.24	6.5
Switzerland	ST99CH_28	Drifter	1	78.71	6.47
Switzerland	ST99CH_3A1	Drifter	1	98.49	13.4
Switzerland	ST99CH_3A1	Drifter	1	98.47	5.92
Switzerland	ST99CH_3A1	Drifter	1	97.87	53.53
Switzerland	ST99CH_3A10	Drifter	1	13.37	2.06
Switzerland	ST99CH_3A10	Drifter	1	2.66	0
Switzerland	ST99CH_3A10	Drifter	1	2.21	0
Switzerland	ST99CH_3A2	Drifter	1	56.75	11.51
Switzerland	ST99CH_3A2	Drifter	1	5.04	0
Switzerland	ST99CH_3A2	Drifter	1	2.95	0
Switzerland	ST99CH_3A4	Drifter	1	98.41	4.29
Switzerland	ST99CH_3A4	Drifter	1	87.66	14
Switzerland	ST99CH_3A4	Drifter	1	77.85	4.57
Switzerland	ST99CH_3A5	Drifter	1	65.97	6.15
Switzerland	ST99CH_3A5	Drifter	1	46.64	14.15
Switzerland	ST99CH_3A5	Drifter	1	22.9	0.77
Switzerland	ST99CH_3A6	Drifter	1	19.12	5.51
Switzerland	ST99CH_3A6	Drifter	1	3.18	0
Switzerland	ST99CH_3A6	Drifter	1	2.89	0
Switzerland	ST99CH_3A8	Drifter	1	100	7.48
Switzerland	ST99CH_3A8	Drifter	1	98.47	2.9
Switzerland	ST99CH_3A8	Drifter	1	98.41	7.54
Switzerland	ST99CH_3A9	Drifter	1	98.46	17.77
Switzerland	ST99CH_3A9	Drifter	1	98.41	27.72
Switzerland	ST99CH_3A9	Drifter	1	98.13	20.92
Switzerland	ST99CH_3B2	Drifter	1	98.34	62.07
Switzerland	ST99CH_3B2	Drifter	1	98.04	25.27
Switzerland	ST99CH_3B4	Drifter	1	98.38	15.7
Switzerland	ST99CH_3B4	Drifter	1	98.26	5.02
Switzerland	ST99CH_3B4	Drifter	1	87.61	8.6
Switzerland	ST99CH_3B8	Drifter	1	98.4	4.98
Switzerland	ST99CH_3B8	Drifter	1	74.08	2.84
Switzerland	ST99CH_3B8	Drifter	1	70.67	1.05
Switzerland	ST99CH_3C4	Drifter	1	79.71	19.75
Switzerland	ST99CH_3C4	Drifter	1	52.32	5.57
Switzerland	ST99CH_3C4	Drifter	1	35.75	10.16
Switzerland	ST99CH_3C7	Drifter	1	100	7.59
Switzerland	ST99CH_3C7	Drifter	1	98.3	9.62
Switzerland	ST99CH_3C7	Drifter	1	91.81	24.49
Switzerland	ST99CH_3D1	Drifter	1	78.69	11.73
Switzerland	ST99CH_3D1	Drifter	1	6.21	5
Switzerland	ST99CH_3D3	Drifter	1	98.54	8.3
Switzerland	ST99CH_3D3	Drifter	1	86.46	3.37
Switzerland	ST99CH_3D3	Drifter	1	48.2	4.13
Switzerland	ST99CH_3D5	Drifter	1	98.48	2.74
Switzerland	ST99CH_3D5	Drifter	1	98.38	8.53
Switzerland	ST99CH_3D8	Drifter	1	98.43	18.76
Switzerland	ST99CH_3D8	Drifter	1	98.35	21.97
Switzerland	ST99CH_3F1	Drifter	1	86.66	25.15
Switzerland	ST99CH_3F1	Drifter	1	86.46	50.47
Switzerland	ST99CH_3F1	Drifter	1	77.09	12.17
Switzerland	ST99CH_3F2	Drifter	1	98.33	13.85
Switzerland	ST99CH_3F2	Drifter	1	98.26	21.13
Switzerland	ST99CH_3F2	Drifter	1	97.76	46.47
Switzerland	ST99CH_3F4	Drifter	1	12.72	6.53
Switzerland	ST99CH_3F4	Drifter	1	12.5	2.29
Switzerland	ST99CH_3F4	Drifter	1	2.98	0
Switzerland	ST99CH_3F5	Drifter	1	98.25	17.32
Switzerland	ST99CH_3F5	Drifter	1	86.23	7.3
Switzerland	ST99CH_3F5	Drifter	1	53.59	3.52
Switzerland	ST99CH_3G2	Drifter	1	7.55	2.59
Switzerland	ST99CH_3G2	Drifter	1	3.65	0
Switzerland	ST99CH_3G2	Drifter	1	2.93	0
Switzerland	ST99CH_3G3	Drifter	1	98.16	4.42
Switzerland	ST99CH_3G3	Drifter	1	98.11	10.33
Switzerland	ST99CH_3G3	Drifter	1	97.65	24.23
Switzerland	ST99CH_3G6	Drifter	1	63.34	6.51
Switzerland	ST99CH_3G6	Drifter	1	40.35	13.45
Switzerland	ST99CH_3G6	Drifter	1	15.03	7.1
Switzerland	ST99CH_3H1	Drifter	1	98.36	7.84
Switzerland	ST99CH_3H1	Drifter	1	93.6	8.12
Switzerland	ST99CH_3H1	Drifter	1	73.8	78.06
Switzerland	ST99CH_3H3	Drifter	1	98.46	9.88
Switzerland	ST99CH_3H3	Drifter	1	96.37	8.87
Switzerland	ST99CH_3H3	Drifter	1	95.25	196.4
Switzerland	ST99CH_3H4	Drifter	1	98.41	11.16
Switzerland	ST99CH_3H4	Drifter	1	98.36	5.55
Israel	ST92ISR_Ar_11g	Drifter	1	49.06	2.52
Israel	ST92ISR_Ar_11g	Drifter	1	26.7	2.27
Israel	ST92ISR_Ar_11g	Drifter	1	3.04	0
Israel	ST92ISR_Ar_11i	Drifter	1	97.97	15.52
Israel	ST92ISR_Ar_11i	Drifter	1	97.61	7.74
Israel	ST92ISR_Ar_11i	Drifter	1	94.85	5.89
Israel	ST92ISR_Ar_12d	Drifter	1	93.59	4.71
Israel	ST92ISR_Ar_12d	Drifter	1	80.37	43.54
Israel	ST92ISR_Ar_12d	Drifter	1	59.01	58.25
Israel	ST92ISR_Ar_12e	Drifter	1	97.96	54.59
Israel	ST92ISR_Ar_12e	Drifter	1	94.33	75.21
Israel	ST92ISR_Ar_12e	Drifter	1	87.17	72.88
Israel	ST92ISR_Ar_12f	Drifter	1	85.44	51.96
Israel	ST92ISR_Ar_12f	Drifter	1	49.37	1.3
Israel	ST92ISR_Ar_12f	Drifter	1	40.9	1.95
Israel	ST92ISR_Ar_15a	Drifter	1	92.86	16.06
Israel	ST92ISR_Ar_15a	Drifter	1	76.11	18.3
Israel	ST92ISR_Ar_15a	Drifter	1	50.48	19.81
Israel	ST92ISR_Ar_15c	Drifter	1	95.97	6.27
Israel	ST92ISR_Ar_15c	Drifter	1	33.65	2.09
Israel	ST92ISR_Ar_15c	Drifter	1	28.4	2.93
Israel	ST92ISR_Ar_16a	Drifter	1	98.61	28.29
Israel	ST92ISR_Ar_16a	Drifter	1	95.91	2.08
Israel	ST92ISR_Ar_16a	Drifter	1	66.64	20.95
Israel	ST92ISR_Ar_16h	Drifter	1	92.83	100.88
Israel	ST92ISR_Ar_16h	Drifter	1	87.12	215.07
Israel	ST92ISR_Ar_17b	Drifter	1	100	141.01
Israel	ST92ISR_Ar_17b	Drifter	1	97.82	130.19
Israel	ST92ISR_Ar_17d	Drifter	1	76.62	7.52
Israel	ST92ISR_Ar_17d	Drifter	1	76.46	3.98
Israel	ST92ISR_Ar_17d	Drifter	1	71.87	38.11
Israel	ST92ISR_Ar_17e	Drifter	1	21.59	0
Israel	ST92ISR_Ar_17e	Drifter	1	5.13	0
Israel	ST92ISR_Ar_17e	Drifter	1	2.37	0
Israel	ST92ISR_Ar_17i	Drifter	1	12.89	1.24
Israel	ST92ISR_Ar_17i	Drifter	1	5.67	0
Israel	ST92ISR_Ar_17i	Drifter	1	3.93	0
Israel	ST92ISR_Ar_17r	Drifter	1	79.06	7.1
Israel	ST92ISR_Ar_17r	Drifter	1	75.08	8.9
Israel	ST92ISR_Ar_17r	Drifter	1	51.95	5.03
Israel	ST92ISR_Ar_18b	Drifter	1	98.18	24.73
Israel	ST92ISR_Ar_18b	Drifter	1	90.69	16.74
Israel	ST92ISR_Ar_18b	Drifter	1	89.42	34.09
Israel	ST92ISR_Ar_19e	Drifter	1	99.84	76.89
Israel	ST92ISR_Ar_19e	Drifter	1	98.05	41.03
Israel	ST92ISR_Ar_19e	Drifter	1	97.81	34.53
Israel	ST92ISR_Ar_1b	Drifter	1	98.99	19.06
Israel	ST92ISR_Ar_1b	Drifter	1	95.81	24.44
Israel	ST92ISR_Ar_1b	Drifter	1	76.47	29.54
Israel	ST92ISR_Ar_1c	Drifter	1	8.04	0
Israel	ST92ISR_Ar_1c	Drifter	1	3.35	0
Israel	ST92ISR_Ar_1j	Drifter	1	98.29	80.16
Israel	ST92ISR_Ar_1j	Drifter	1	97.49	20.75
Israel	ST92ISR_Ar_1j	Drifter	1	84.14	68.39
Israel	ST92ISR_Ar_21a	Drifter	1	98.39	9.84
Israel	ST92ISR_Ar_21a	Drifter	1	82.21	22.4
Israel	ST92ISR_Ar_21a	Drifter	1	81.66	17.85
Israel	ST92ISR_Ar_22f	Drifter	1	43.48	1.18
Israel	ST92ISR_Ar_22f	Drifter	1	25.18	56.44
Israel	ST92ISR_Ar_22f	Drifter	1	9.17	1.67
Israel	ST92ISR_Ar_2b	Drifter	1	98.35	52.65
Israel	ST92ISR_Ar_2b	Drifter	1	98.17	107.9
Israel	ST92ISR_Ar_2b	Drifter	1	95.05	125.47
Israel	ST92ISR_Ar_2b	Drifter	1	90.14	16.59
Israel	ST92ISR_Ar_2c	Drifter	1	98.48	66.8
Israel	ST92ISR_Ar_2c	Drifter	1	87.4	23.92
Israel	ST92ISR_Ar_2f	Drifter	1	39.02	10.54
Israel	ST92ISR_Ar_2f	Drifter	1	18.01	4.18
Israel	ST92ISR_Ar_4b	Drifter	1	95.28	73.16
Israel	ST92ISR_Ar_4b	Drifter	1	92.46	63.51
Israel	ST92ISR_Ar_4b	Drifter	1	87.09	115.66
Israel	ST92ISR_Ar_4e	Drifter	1	9.51	0
Israel	ST92ISR_Ar_4e	Drifter	1	7.27	0
Israel	ST92ISR_Ar_4e	Drifter	1	6.94	0
Israel	ST92ISR_Ar_4f	Drifter	1	98.43	10.09
Israel	ST92ISR_Ar_4f	Drifter	1	98.3	24.6
Israel	ST92ISR_Ar_4f	Drifter	1	98.26	17.51
Israel	ST92ISR_Ar_4g	Drifter	1	15.09	0
Israel	ST92ISR_Ar_4g	Drifter	1	13.46	0
Israel	ST92ISR_Ar_4g	Drifter	1	9.96	0
Israel	ST92ISR_Ar_5a	Drifter	1	73.06	0.75
Israel	ST92ISR_Ar_5a	Drifter	1	56.46	1.44
Israel	ST92ISR_Ar_5a	Drifter	1	1.74	0
Israel	ST92ISR_Ar_5g	Drifter	1	98.14	70.09
Israel	ST92ISR_Ar_5g	Drifter	1	82.27	87.23
Israel	ST92ISR_Ar_5g	Drifter	1	73.99	20.06
Oregon.R	ST90ORE_a12_3B_10	Gene	1	34.33	1.24
Oregon.R	ST90ORE_a12_3B_10	Gene	1	26.93	1.99
Oregon.R	ST90ORE_a12_3B_10	Gene	1	6.25	0
Oregon.R	ST90ORE_a12_3B_11	Gene	1	3.1	10.52
Oregon.R	ST90ORE_a12_3B_11	Gene	1	2.71	0
Oregon.R	ST90ORE_a12_3B_11	Gene	1	2.58	0
Oregon.R	ST90ORE_a12_3B_12	Gene	1	90.62	3.79
Oregon.R	ST90ORE_a12_3B_12	Gene	1	8.44	2.22
Oregon.R	ST90ORE_a12_3B_12	Gene	1	5.05	0
Oregon.R	ST90ORE_a12_3B_13	Gene	1	19.97	2.26
Oregon.R	ST90ORE_a12_3B_13	Gene	1	12.98	0
Oregon.R	ST90ORE_a12_3B_13	Gene	1	2.76	6.41
Oregon.R	ST90ORE_a12_3B_14	Gene	1	61.22	3.56
Oregon.R	ST90ORE_a12_3B_14	Gene	1	53.3	3.03
Oregon.R	ST90ORE_a12_3B_14	Gene	1	17.05	1.04
Oregon.R	ST90ORE_a12_3B_15	Gene	1	46.09	1.94
Oregon.R	ST90ORE_a12_3B_15	Gene	1	28.06	3.33
Oregon.R	ST90ORE_a12_3B_15	Gene	1	17.95	11.23
Oregon.R	ST90ORE_a12_3B_17	Gene	1	18.86	3.14
Oregon.R	ST90ORE_a12_3B_17	Gene	1	15.39	3.73
Oregon.R	ST90ORE_a12_3B_17	Gene	1	15.23	3.16
Oregon.R	ST90ORE_a12_3B_18	Gene	1	98.19	3.98
Oregon.R	ST90ORE_a12_3B_18	Gene	1	10.76	1.73
Oregon.R	ST90ORE_a12_3B_18	Gene	1	4.58	12.57
Oregon.R	ST90ORE_a12_3B_19	Gene	1	2.38	6.08
Oregon.R	ST90ORE_a12_3B_19	Gene	1	1.27	12.14
Oregon.R	ST90ORE_a12_3B_19	Gene	1	0	0
Oregon.R	ST90ORE_a12_3B_2	Gene	1	19.34	2.2
Oregon.R	ST90ORE_a12_3B_2	Gene	1	9.36	0
Oregon.R	ST90ORE_a12_3B_2	Gene	1	7.38	2.39
Oregon.R	ST90ORE_a12_3B_21	Gene	1	5.62	17
Oregon.R	ST90ORE_a12_3B_21	Gene	1	4.03	0
Oregon.R	ST90ORE_a12_3B_21	Gene	1	1.92	0
Oregon.R	ST90ORE_a12_3B_3	Gene	1	22.76	2.33
Oregon.R	ST90ORE_a12_3B_3	Gene	1	9.12	0
Oregon.R	ST90ORE_a12_3B_4	Gene	1	70.65	2.65
Oregon.R	ST90ORE_a12_3B_4	Gene	1	60.52	2.65
Oregon.R	ST90ORE_a12_3B_4	Gene	1	47.27	6.88
Oregon.R	ST90ORE_a12_3B_5	Gene	1	17.85	24.9
Oregon.R	ST90ORE_a12_3B_5	Gene	1	8.03	17.28
Oregon.R	ST90ORE_a12_3B_5	Gene	1	5.91	2.84
Oregon.R	ST90ORE_a12_3B_6	Gene	1	17.11	0
Oregon.R	ST90ORE_a12_3B_6	Gene	1	6.4	8
Oregon.R	ST90ORE_a12_3B_6	Gene	1	3.27	0
Oregon.R	ST90ORE_a12_3B_7	Gene	1	9.09	28.51
Oregon.R	ST90ORE_a12_3B_7	Gene	1	6.76	22.06
Oregon.R	ST90ORE_a12_3B_7	Gene	1	4.09	3.72
Oregon.R	ST90ORE_a12_3B_8	Gene	1	18.87	3.37
Oregon.R	ST90ORE_a12_3B_8	Gene	1	15.43	4.21
Oregon.R	ST90ORE_a12_3B_8	Gene	1	5.46	3.45
Oregon.R	ST90ORE_a12_3B_9	Gene	1	65.33	1.07
Oregon.R	ST90ORE_a12_3B_9	Gene	1	56.32	2.64
Oregon.R	ST90ORE_a12_3B_9	Gene	1	4.42	3.17
Oregon.R	ST90ORE_a12_4A_1	Gene	1	17.28	0
Oregon.R	ST90ORE_a12_4A_1	Gene	1	3.62	0
Oregon.R	ST90ORE_a12_4A_1	Gene	1	0.83	0
Oregon.R	ST90ORE_a12_4A_10	Gene	1	23.4	4.58
Oregon.R	ST90ORE_a12_4A_10	Gene	1	16.44	2.51
Oregon.R	ST90ORE_a12_4A_10	Gene	1	8.34	0
Oregon.R	ST90ORE_a12_4A_11	Gene	1	26.23	7.01
Oregon.R	ST90ORE_a12_4A_11	Gene	1	25.88	8.44
Oregon.R	ST90ORE_a12_4A_11	Gene	1	22.39	4.06
Oregon.R	ST90ORE_a12_4A_2	Gene	1	12.57	2.33
Oregon.R	ST90ORE_a12_4A_2	Gene	1	6.56	2.24
Oregon.R	ST90ORE_a12_4A_2	Gene	1	4.16	0
Oregon.R	ST90ORE_a12_4A_4	Gene	1	17.91	4.77
Oregon.R	ST90ORE_a12_4A_4	Gene	1	15.75	0.97
Oregon.R	ST90ORE_a12_4A_4	Gene	1	12.58	1.23
Oregon.R	ST90ORE_a12_4A_5	Gene	1	9.73	4.52
Oregon.R	ST90ORE_a12_4A_5	Gene	1	5.61	2.71
Oregon.R	ST90ORE_a12_4A_5	Gene	1	2.03	7.07
Oregon.R	ST90ORE_a12_4A_6	Gene	1	45.19	4.58
Oregon.R	ST90ORE_a12_4A_6	Gene	1	21.87	4.06
Oregon.R	ST90ORE_a12_4A_6	Gene	1	7.7	2.26
Oregon.R	ST90ORE_a12_4A_7	Gene	1	34.01	1.78
Oregon.R	ST90ORE_a12_4A_7	Gene	1	7.04	0
Oregon.R	ST90ORE_a12_4A_7	Gene	1	2.07	0
Oregon.S	ST90ORE_a15_2A_11	Gene	1	66.95	2.21
Oregon.S	ST90ORE_a15_2A_11	Gene	1	44.91	3.18
Oregon.S	ST90ORE_a15_2A_11	Gene	1	2.35	0
[truncated: 9,021 more rows]

## Sheet: Supplementary Table S1B
Supplementary Table S1B: Raw phenotypic data for mean colony area per plate and mean grey value per plate measured in different temperatures and in presence/absence of fungicide from 130 Zymoseptoria tritici isolates. "NA" indicates that no data were obtained due to no colony growth or contamination.
Population	Isolate	Treatment	Temperature	Day(_dpi)	Plate	Number_of_Colony_Scored_per_plate	Mean_colony_Area_per_plate	Mean_Grey_Value_per_plate
Oregon.R	ST90ORE_a12_3B_11	0.05_azole	22°C	8_dpi	1	0	NA	NA
Oregon.R	ST90ORE_a12_3B_11	0.05_azole	22°C	8_dpi	2	0	NA	NA
Oregon.R	ST90ORE_a12_3B_11	0.05_azole	22°C	8_dpi	3	0	NA	NA
Oregon.R	ST90ORE_a12_3B_11	0.05_azole	22°C	8_dpi	4	1	0.82	145.075
Oregon.R	ST90ORE_a12_3B_11	0.05_azole	22°C	8_dpi	5	0	NA	NA
Oregon.R	ST90ORE_a12_3B_11	PDA	22°C	8_dpi	1	1	2.18	146.977
Oregon.R	ST90ORE_a12_3B_11	PDA	22°C	8_dpi	2	4	2.1175	156.823
Oregon.R	ST90ORE_a12_3B_11	PDA	22°C	8_dpi	3	8	2.6605	151.081
Oregon.R	ST90ORE_a12_3B_11	PDA	22°C	8_dpi	4	3	1.62467	155.298
Oregon.R	ST90ORE_a12_3B_11	PDA	22°C	8_dpi	5	2	1.459	154.058
Oregon.R	ST90ORE_a12_3B_11	PDA	15°C	8_dpi	1	0	NA	NA
Oregon.R	ST90ORE_a12_3B_11	PDA	15°C	8_dpi	2	0	NA	NA
Oregon.R	ST90ORE_a12_3B_11	PDA	15°C	8_dpi	3	0	NA	NA
Oregon.R	ST90ORE_a12_3B_11	PDA	15°C	8_dpi	4	0	NA	NA
Oregon.R	ST90ORE_a12_3B_11	PDA	15°C	8_dpi	5	0	NA	NA
Oregon.R	ST90ORE_a12_3B_11	0.05_azole	22°C	11_dpi	1	0	NA	NA
Oregon.R	ST90ORE_a12_3B_11	0.05_azole	22°C	11_dpi	2	1	3.479	129.372
Oregon.R	ST90ORE_a12_3B_11	0.05_azole	22°C	11_dpi	3	0	NA	NA
Oregon.R	ST90ORE_a12_3B_11	0.05_azole	22°C	11_dpi	4	1	5.005	125.068
Oregon.R	ST90ORE_a12_3B_11	0.05_azole	22°C	11_dpi	5	2	2.0755	133.791
Oregon.R	ST90ORE_a12_3B_11	PDA	22°C	11_dpi	1	2	9.9585	128.747
Oregon.R	ST90ORE_a12_3B_11	PDA	22°C	11_dpi	2	5	9.6062	127.372
Oregon.R	ST90ORE_a12_3B_11	PDA	22°C	11_dpi	3	0	NA	NA
Oregon.R	ST90ORE_a12_3B_11	PDA	22°C	11_dpi	4	3	8.42167	122.938
Oregon.R	ST90ORE_a12_3B_11	PDA	22°C	11_dpi	5	3	8.778	127.267
Oregon.R	ST90ORE_a12_3B_11	PDA	15°C	11_dpi	1	8	2.76938	148.575
Oregon.R	ST90ORE_a12_3B_11	PDA	15°C	11_dpi	2	7	2.53143	150.605
Oregon.R	ST90ORE_a12_3B_11	PDA	15°C	11_dpi	3	6	2.62033	152.489
Oregon.R	ST90ORE_a12_3B_11	PDA	15°C	11_dpi	4	0	NA	NA
Oregon.R	ST90ORE_a12_3B_11	PDA	15°C	11_dpi	5	2	3.1915	138.867
Oregon.R	ST90ORE_a12_3B_11	0.05_azole	22°C	14_dpi	1	0	NA	NA
Oregon.R	ST90ORE_a12_3B_11	0.05_azole	22°C	14_dpi	2	0	NA	NA
Oregon.R	ST90ORE_a12_3B_11	0.05_azole	22°C	14_dpi	3	0	NA	NA
Oregon.R	ST90ORE_a12_3B_11	0.05_azole	22°C	14_dpi	4	1	13.067	82.695
Oregon.R	ST90ORE_a12_3B_11	0.05_azole	22°C	14_dpi	5	2	6.919	97.607
Oregon.R	ST90ORE_a12_3B_11	PDA	22°C	14_dpi	1	4	17.2697	78.8618
Oregon.R	ST90ORE_a12_3B_11	PDA	22°C	14_dpi	2	4	19.663	77.2405
Oregon.R	ST90ORE_a12_3B_11	PDA	22°C	14_dpi	3	0	NA	NA
Oregon.R	ST90ORE_a12_3B_11	PDA	22°C	14_dpi	4	2	19.419	84.632
Oregon.R	ST90ORE_a12_3B_11	PDA	22°C	14_dpi	5	3	17.3557	79.2683
Oregon.R	ST90ORE_a12_3B_11	PDA	15°C	14_dpi	1	7	7.78771	142.296
Oregon.R	ST90ORE_a12_3B_11	PDA	15°C	14_dpi	2	5	7.8256	141.018
Oregon.R	ST90ORE_a12_3B_11	PDA	15°C	14_dpi	3	10	7.7217	140.466
Oregon.R	ST90ORE_a12_3B_11	PDA	15°C	14_dpi	4	0	NA	NA
Oregon.R	ST90ORE_a12_3B_11	PDA	15°C	14_dpi	5	4	7.88525	128.966
Oregon.R	ST90ORE_a12_3B_11	0.05_azole	22°C	18_dpi	1	0	NA	NA
Oregon.R	ST90ORE_a12_3B_11	0.05_azole	22°C	18_dpi	2	2	19.227	116.531
Oregon.R	ST90ORE_a12_3B_11	0.05_azole	22°C	18_dpi	3	0	NA	NA
Oregon.R	ST90ORE_a12_3B_11	0.05_azole	22°C	18_dpi	4	0	NA	NA
Oregon.R	ST90ORE_a12_3B_11	0.05_azole	22°C	18_dpi	5	1	16.219	85.922
Oregon.R	ST90ORE_a12_3B_11	PDA	22°C	18_dpi	1	5	30.331	63.838
Oregon.R	ST90ORE_a12_3B_11	PDA	22°C	18_dpi	2	6	33.4597	60.2743
Oregon.R	ST90ORE_a12_3B_11	PDA	22°C	18_dpi	3	0	NA	NA
Oregon.R	ST90ORE_a12_3B_11	PDA	22°C	18_dpi	4	4	29.1382	50.7507
Oregon.R	ST90ORE_a12_3B_11	PDA	22°C	18_dpi	5	4	28.8828	68.6705
Oregon.R	ST90ORE_a12_3B_11	PDA	15°C	18_dpi	1	5	15.1542	84.62
Oregon.R	ST90ORE_a12_3B_11	PDA	15°C	18_dpi	2	3	18.665	86.1743
Oregon.R	ST90ORE_a12_3B_11	PDA	15°C	18_dpi	3	10	15.0671	79.4373
Oregon.R	ST90ORE_a12_3B_11	PDA	15°C	18_dpi	4	0	NA	NA
Oregon.R	ST90ORE_a12_3B_11	PDA	15°C	18_dpi	5	4	14.4782	84.7925
Oregon.R	ST90ORE_a12_3B_12	0.05_azole	22°C	8_dpi	1	0	NA	NA
Oregon.R	ST90ORE_a12_3B_12	0.05_azole	22°C	8_dpi	2	0	NA	NA
Oregon.R	ST90ORE_a12_3B_12	0.05_azole	22°C	8_dpi	3	1	0.717	155.407
Oregon.R	ST90ORE_a12_3B_12	0.05_azole	22°C	8_dpi	4	1	0.737	148.525
Oregon.R	ST90ORE_a12_3B_12	0.05_azole	22°C	8_dpi	5	0	NA	NA
Oregon.R	ST90ORE_a12_3B_12	PDA	22°C	8_dpi	1	7	4.99643	130.375
Oregon.R	ST90ORE_a12_3B_12	PDA	22°C	8_dpi	2	10	4.7683	134.861
Oregon.R	ST90ORE_a12_3B_12	PDA	22°C	8_dpi	3	7	3.90414	136.625
Oregon.R	ST90ORE_a12_3B_12	PDA	22°C	8_dpi	4	14	3.87221	133.299
Oregon.R	ST90ORE_a12_3B_12	PDA	22°C	8_dpi	5	8	3.79475	127.278
Oregon.R	ST90ORE_a12_3B_12	PDA	15°C	8_dpi	1	2	0.7905	155.166
Oregon.R	ST90ORE_a12_3B_12	PDA	15°C	8_dpi	2	1	0.734	155.927
Oregon.R	ST90ORE_a12_3B_12	PDA	15°C	8_dpi	3	3	0.754333	153.33
Oregon.R	ST90ORE_a12_3B_12	PDA	15°C	8_dpi	4	1	0.731	159.709
Oregon.R	ST90ORE_a12_3B_12	PDA	15°C	8_dpi	5	11	0.762818	153.32
Oregon.R	ST90ORE_a12_3B_12	0.05_azole	22°C	11_dpi	1	7	2.72929	141.71
Oregon.R	ST90ORE_a12_3B_12	0.05_azole	22°C	11_dpi	2	10	2.2889	129.781
Oregon.R	ST90ORE_a12_3B_12	0.05_azole	22°C	11_dpi	3	8	2.12562	135.778
Oregon.R	ST90ORE_a12_3B_12	0.05_azole	22°C	11_dpi	4	3	2.23267	140.308
Oregon.R	ST90ORE_a12_3B_12	0.05_azole	22°C	11_dpi	5	5	1.6678	138.143
Oregon.R	ST90ORE_a12_3B_12	PDA	22°C	11_dpi	1	5	17.4586	94.0944
Oregon.R	ST90ORE_a12_3B_12	PDA	22°C	11_dpi	2	10	14.3357	102.182
Oregon.R	ST90ORE_a12_3B_12	PDA	22°C	11_dpi	3	7	11.9229	92.6579
Oregon.R	ST90ORE_a12_3B_12	PDA	22°C	11_dpi	4	14	11.0802	94.7722
Oregon.R	ST90ORE_a12_3B_12	PDA	22°C	11_dpi	5	8	11.0461	91.8479
Oregon.R	ST90ORE_a12_3B_12	PDA	15°C	11_dpi	1	13	3.04069	135.244
Oregon.R	ST90ORE_a12_3B_12	PDA	15°C	11_dpi	2	8	2.42625	137.421
Oregon.R	ST90ORE_a12_3B_12	PDA	15°C	11_dpi	3	10	2.6643	135.064
Oregon.R	ST90ORE_a12_3B_12	PDA	15°C	11_dpi	4	6	2.94	139.84
Oregon.R	ST90ORE_a12_3B_12	PDA	15°C	11_dpi	5	12	2.95308	140.115
Oregon.R	ST90ORE_a12_3B_12	0.05_azole	22°C	14_dpi	1	7	8.48543	124.44
Oregon.R	ST90ORE_a12_3B_12	0.05_azole	22°C	14_dpi	2	14	8.342	124.692
Oregon.R	ST90ORE_a12_3B_12	0.05_azole	22°C	14_dpi	3	9	8.11978	122.745
Oregon.R	ST90ORE_a12_3B_12	0.05_azole	22°C	14_dpi	4	9	8.85822	135.813
Oregon.R	ST90ORE_a12_3B_12	0.05_azole	22°C	14_dpi	5	9	6.16267	120.62
Oregon.R	ST90ORE_a12_3B_12	PDA	22°C	14_dpi	1	4	41.965	83.2687
Oregon.R	ST90ORE_a12_3B_12	PDA	22°C	14_dpi	2	9	30.8592	75.6728
Oregon.R	ST90ORE_a12_3B_12	PDA	22°C	14_dpi	3	5	22.067	68.0196
Oregon.R	ST90ORE_a12_3B_12	PDA	22°C	14_dpi	4	8	24.1241	80.2715
Oregon.R	ST90ORE_a12_3B_12	PDA	22°C	14_dpi	5	8	23.5486	70.4911
Oregon.R	ST90ORE_a12_3B_12	PDA	15°C	14_dpi	1	11	7.56818	97.7931
Oregon.R	ST90ORE_a12_3B_12	PDA	15°C	14_dpi	2	6	6.69833	108.432
Oregon.R	ST90ORE_a12_3B_12	PDA	15°C	14_dpi	3	8	7.06438	107.715
Oregon.R	ST90ORE_a12_3B_12	PDA	15°C	14_dpi	4	7	6.88286	101.707
Oregon.R	ST90ORE_a12_3B_12	PDA	15°C	14_dpi	5	15	6.73713	106.605
Oregon.R	ST90ORE_a12_3B_12	0.05_azole	22°C	18_dpi	1	3	14.5077	120.526
Oregon.R	ST90ORE_a12_3B_12	0.05_azole	22°C	18_dpi	2	10	18.3292	107.332
Oregon.R	ST90ORE_a12_3B_12	0.05_azole	22°C	18_dpi	3	8	18.3141	105.647
Oregon.R	ST90ORE_a12_3B_12	0.05_azole	22°C	18_dpi	4	4	17.7918	110.025
Oregon.R	ST90ORE_a12_3B_12	0.05_azole	22°C	18_dpi	5	6	14.8645	103.132
Oregon.R	ST90ORE_a12_3B_12	PDA	22°C	18_dpi	1	0	NA	NA
Oregon.R	ST90ORE_a12_3B_12	PDA	22°C	18_dpi	2	4	44.1335	56.5307
Oregon.R	ST90ORE_a12_3B_12	PDA	22°C	18_dpi	3	3	39.8953	63.147
Oregon.R	ST90ORE_a12_3B_12	PDA	22°C	18_dpi	4	2	46.3935	65.16
Oregon.R	ST90ORE_a12_3B_12	PDA	22°C	18_dpi	5	6	54.6703	62.3783
Oregon.R	ST90ORE_a12_3B_12	PDA	15°C	18_dpi	1	1	14.992	82.465
Oregon.R	ST90ORE_a12_3B_12	PDA	15°C	18_dpi	2	0	NA	NA
Oregon.R	ST90ORE_a12_3B_12	PDA	15°C	18_dpi	3	6	18.6238	79.5147
Oregon.R	ST90ORE_a12_3B_12	PDA	15°C	18_dpi	4	8	16.4939	80.3046
Oregon.R	ST90ORE_a12_3B_12	PDA	15°C	18_dpi	5	2	22.179	84.9645
Oregon.R	ST90ORE_a12_3B_14	0.05_azole	22°C	8_dpi	1	0	NA	NA
Oregon.R	ST90ORE_a12_3B_14	0.05_azole	22°C	8_dpi	2	0	NA	NA
Oregon.R	ST90ORE_a12_3B_14	0.05_azole	22°C	8_dpi	3	0	NA	NA
Oregon.R	ST90ORE_a12_3B_14	0.05_azole	22°C	8_dpi	4	0	NA	NA
Oregon.R	ST90ORE_a12_3B_14	0.05_azole	22°C	8_dpi	5	0	NA	NA
Oregon.R	ST90ORE_a12_3B_14	PDA	22°C	8_dpi	1	6	3.43067	108.865
Oregon.R	ST90ORE_a12_3B_14	PDA	22°C	8_dpi	2	9	4.14211	113.329
Oregon.R	ST90ORE_a12_3B_14	PDA	22°C	8_dpi	3	8	3.56813	107.496
Oregon.R	ST90ORE_a12_3B_14	PDA	22°C	8_dpi	4	11	4.35727	114.569
Oregon.R	ST90ORE_a12_3B_14	PDA	22°C	8_dpi	5	11	4.19164	117.301
Oregon.R	ST90ORE_a12_3B_14	PDA	15°C	8_dpi	1	10	0.8819	151.85
Oregon.R	ST90ORE_a12_3B_14	PDA	15°C	8_dpi	2	22	0.917045	147.319
Oregon.R	ST90ORE_a12_3B_14	PDA	15°C	8_dpi	3	13	0.938231	152.432
Oregon.R	ST90ORE_a12_3B_14	PDA	15°C	8_dpi	4	13	0.965692	151.782
Oregon.R	ST90ORE_a12_3B_14	PDA	15°C	8_dpi	5	9	1.14333	144.169
Oregon.R	ST90ORE_a12_3B_14	0.05_azole	22°C	11_dpi	1	0	NA	NA
Oregon.R	ST90ORE_a12_3B_14	0.05_azole	22°C	11_dpi	2	3	0.862667	149.935
Oregon.R	ST90ORE_a12_3B_14	0.05_azole	22°C	11_dpi	3	0	NA	NA
Oregon.R	ST90ORE_a12_3B_14	0.05_azole	22°C	11_dpi	4	1	0.763	161.964
Oregon.R	ST90ORE_a12_3B_14	0.05_azole	22°C	11_dpi	5	3	2.27367	163.669
Oregon.R	ST90ORE_a12_3B_14	PDA	22°C	11_dpi	1	9	12.2498	101.781
Oregon.R	ST90ORE_a12_3B_14	PDA	22°C	11_dpi	2	12	13.4871	99.051
Oregon.R	ST90ORE_a12_3B_14	PDA	22°C	11_dpi	3	9	12.2577	107.309
Oregon.R	ST90ORE_a12_3B_14	PDA	22°C	11_dpi	4	12	13.6798	90.101
Oregon.R	ST90ORE_a12_3B_14	PDA	22°C	11_dpi	5	12	14.4865	102.587
Oregon.R	ST90ORE_a12_3B_14	PDA	15°C	11_dpi	1	13	3.61577	143.301
Oregon.R	ST90ORE_a12_3B_14	PDA	15°C	11_dpi	2	18	3.65194	140.627
Oregon.R	ST90ORE_a12_3B_14	PDA	15°C	11_dpi	3	18	3.71744	144.404
Oregon.R	ST90ORE_a12_3B_14	PDA	15°C	11_dpi	4	14	3.53486	145.943
Oregon.R	ST90ORE_a12_3B_14	PDA	15°C	11_dpi	5	13	4.49877	139.693
Oregon.R	ST90ORE_a12_3B_14	0.05_azole	22°C	14_dpi	1	2	3.7975	162.328
Oregon.R	ST90ORE_a12_3B_14	0.05_azole	22°C	14_dpi	2	2	4.237	139.114
Oregon.R	ST90ORE_a12_3B_14	0.05_azole	22°C	14_dpi	3	0	NA	NA
Oregon.R	ST90ORE_a12_3B_14	0.05_azole	22°C	14_dpi	4	3	6.18967	155.19
Oregon.R	ST90ORE_a12_3B_14	0.05_azole	22°C	14_dpi	5	7	8.74229	153.507
Oregon.R	ST90ORE_a12_3B_14	PDA	22°C	14_dpi	1	10	26.541	79.0067
Oregon.R	ST90ORE_a12_3B_14	PDA	22°C	14_dpi	2	12	28.0733	75.7079
Oregon.R	ST90ORE_a12_3B_14	PDA	22°C	14_dpi	3	9	28.7466	86.227
Oregon.R	ST90ORE_a12_3B_14	PDA	22°C	14_dpi	4	8	28.8062	79.6732
Oregon.R	ST90ORE_a12_3B_14	PDA	22°C	14_dpi	5	9	32.2387	81.7617
Oregon.R	ST90ORE_a12_3B_14	PDA	15°C	14_dpi	1	10	7.9637	100.989
Oregon.R	ST90ORE_a12_3B_14	PDA	15°C	14_dpi	2	21	7.12571	93.9968
Oregon.R	ST90ORE_a12_3B_14	PDA	15°C	14_dpi	3	20	7.3145	94.5741
Oregon.R	ST90ORE_a12_3B_14	PDA	15°C	14_dpi	4	13	7.16308	100.801
Oregon.R	ST90ORE_a12_3B_14	PDA	15°C	14_dpi	5	14	9.01786	105.907
Oregon.R	ST90ORE_a12_3B_14	0.05_azole	22°C	18_dpi	1	1	8.684	165.238
Oregon.R	ST90ORE_a12_3B_14	0.05_azole	22°C	18_dpi	2	6	16.5913	158.252
Oregon.R	ST90ORE_a12_3B_14	0.05_azole	22°C	18_dpi	3	0	NA	NA
Oregon.R	ST90ORE_a12_3B_14	0.05_azole	22°C	18_dpi	4	2	14.96	149.03
Oregon.R	ST90ORE_a12_3B_14	0.05_azole	22°C	18_dpi	5	2	21.007	145.744
Oregon.R	ST90ORE_a12_3B_14	PDA	22°C	18_dpi	1	3	61.54	71.301
Oregon.R	ST90ORE_a12_3B_14	PDA	22°C	18_dpi	2	7	59.9006	68.571
Oregon.R	ST90ORE_a12_3B_14	PDA	22°C	18_dpi	3	7	61.2836	78.3396
Oregon.R	ST90ORE_a12_3B_14	PDA	22°C	18_dpi	4	6	59.0617	68.3973
Oregon.R	ST90ORE_a12_3B_14	PDA	22°C	18_dpi	5	3	62.6553	76.9033
Oregon.R	ST90ORE_a12_3B_14	PDA	15°C	18_dpi	1	4	17.4602	76.521
Oregon.R	ST90ORE_a12_3B_14	PDA	15°C	18_dpi	2	15	12.8388	64.2664
Oregon.R	ST90ORE_a12_3B_14	PDA	15°C	18_dpi	3	7	14.3804	71.2487
Oregon.R	ST90ORE_a12_3B_14	PDA	15°C	18_dpi	4	10	14.2031	75.2402
Oregon.R	ST90ORE_a12_3B_14	PDA	15°C	18_dpi	5	5	18.693	78.3352
Oregon.R	ST90ORE_a12_3B_15	0.05_azole	22°C	8_dpi	1	0	NA	NA
Oregon.R	ST90ORE_a12_3B_15	0.05_azole	22°C	8_dpi	2	0	NA	NA
Oregon.R	ST90ORE_a12_3B_15	0.05_azole	22°C	8_dpi	3	0	NA	NA
Oregon.R	ST90ORE_a12_3B_15	0.05_azole	22°C	8_dpi	4	0	NA	NA
Oregon.R	ST90ORE_a12_3B_15	0.05_azole	22°C	8_dpi	5	0	NA	NA
Oregon.R	ST90ORE_a12_3B_15	PDA	22°C	8_dpi	1	12	4.38333	133.791
Oregon.R	ST90ORE_a12_3B_15	PDA	22°C	8_dpi	2	14	5.32821	122.941
Oregon.R	ST90ORE_a12_3B_15	PDA	22°C	8_dpi	3	10	5.9235	117.243
Oregon.R	ST90ORE_a12_3B_15	PDA	22°C	8_dpi	4	9	4.284	125.066
Oregon.R	ST90ORE_a12_3B_15	PDA	22°C	8_dpi	5	9	4.68389	126.772
Oregon.R	ST90ORE_a12_3B_15	PDA	15°C	8_dpi	1	15	1.50333	143.155
Oregon.R	ST90ORE_a12_3B_15	PDA	15°C	8_dpi	2	15	1.37793	141.058
Oregon.R	ST90ORE_a12_3B_15	PDA	15°C	8_dpi	3	13	1.21231	148.477
Oregon.R	ST90ORE_a12_3B_15	PDA	15°C	8_dpi	4	0	NA	NA
Oregon.R	ST90ORE_a12_3B_15	PDA	15°C	8_dpi	5	13	1.12846	152.12
Oregon.R	ST90ORE_a12_3B_15	0.05_azole	22°C	11_dpi	1	0	NA	NA
Oregon.R	ST90ORE_a12_3B_15	0.05_azole	22°C	11_dpi	2	0	NA	NA
Oregon.R	ST90ORE_a12_3B_15	0.05_azole	22°C	11_dpi	3	0	NA	NA
Oregon.R	ST90ORE_a12_3B_15	0.05_azole	22°C	11_dpi	4	0	NA	NA
Oregon.R	ST90ORE_a12_3B_15	0.05_azole	22°C	11_dpi	5	0	NA	NA
Oregon.R	ST90ORE_a12_3B_15	PDA	22°C	11_dpi	1	12	12.8244	74.096
Oregon.R	ST90ORE_a12_3B_15	PDA	22°C	11_dpi	2	14	14.9868	90.9995
Oregon.R	ST90ORE_a12_3B_15	PDA	22°C	11_dpi	3	10	16.7319	92.2283
Oregon.R	ST90ORE_a12_3B_15	PDA	22°C	11_dpi	4	7	13.5677	86.3456
Oregon.R	ST90ORE_a12_3B_15	PDA	22°C	11_dpi	5	5	14.543	75.6432
Oregon.R	ST90ORE_a12_3B_15	PDA	15°C	11_dpi	1	19	5.65311	132.904
Oregon.R	ST90ORE_a12_3B_15	PDA	15°C	11_dpi	2	25	5.19536	130.63
Oregon.R	ST90ORE_a12_3B_15	PDA	15°C	11_dpi	3	15	5.1648	128.689
Oregon.R	ST90ORE_a12_3B_15	PDA	15°C	11_dpi	4	0	NA	NA
Oregon.R	ST90ORE_a12_3B_15	PDA	15°C	11_dpi	5	18	5.02572	123.601
Oregon.R	ST90ORE_a12_3B_15	0.05_azole	22°C	14_dpi	1	0	NA	NA
Oregon.R	ST90ORE_a12_3B_15	0.05_azole	22°C	14_dpi	2	0	NA	NA
Oregon.R	ST90ORE_a12_3B_15	0.05_azole	22°C	14_dpi	3	1	1.346	162.024
Oregon.R	ST90ORE_a12_3B_15	0.05_azole	22°C	14_dpi	4	1	1.17	161.608
Oregon.R	ST90ORE_a12_3B_15	0.05_azole	22°C	14_dpi	5	2	1.0335	152.326
Oregon.R	ST90ORE_a12_3B_15	PDA	22°C	14_dpi	1	8	21.4344	79.9401
Oregon.R	ST90ORE_a12_3B_15	PDA	22°C	14_dpi	2	10	25.5361	63.4738
Oregon.R	ST90ORE_a12_3B_15	PDA	22°C	14_dpi	3	10	29.0892	56.9481
Oregon.R	ST90ORE_a12_3B_15	PDA	22°C	14_dpi	4	7	23.013	52.2556
Oregon.R	ST90ORE_a12_3B_15	PDA	22°C	14_dpi	5	4	28.356	61.3505
Oregon.R	ST90ORE_a12_3B_15	PDA	15°C	14_dpi	1	16	10.6474	102.513
Oregon.R	ST90ORE_a12_3B_15	PDA	15°C	14_dpi	2	27	8.73848	99.8839
Oregon.R	ST90ORE_a12_3B_15	PDA	15°C	14_dpi	3	11	10.4902	93.3671
Oregon.R	ST90ORE_a12_3B_15	PDA	15°C	14_dpi	4	0	NA	NA
Oregon.R	ST90ORE_a12_3B_15	PDA	15°C	14_dpi	5	18	10.4402	98.5675
Oregon.R	ST90ORE_a12_3B_15	0.05_azole	22°C	18_dpi	1	2	10.356	104.165
Oregon.R	ST90ORE_a12_3B_15	0.05_azole	22°C	18_dpi	2	0	NA	NA
Oregon.R	ST90ORE_a12_3B_15	0.05_azole	22°C	18_dpi	3	0	NA	NA
Oregon.R	ST90ORE_a12_3B_15	0.05_azole	22°C	18_dpi	4	1	14.021	88.009
Oregon.R	ST90ORE_a12_3B_15	0.05_azole	22°C	18_dpi	5	2	6.3855	108.1
Oregon.R	ST90ORE_a12_3B_15	PDA	22°C	18_dpi	1	7	44.5744	48.4281
Oregon.R	ST90ORE_a12_3B_15	PDA	22°C	18_dpi	2	7	45.7616	56.204
Oregon.R	ST90ORE_a12_3B_15	PDA	22°C	18_dpi	3	4	54.5078	52.9495
Oregon.R	ST90ORE_a12_3B_15	PDA	22°C	18_dpi	4	8	43.2434	48.5583
Oregon.R	ST90ORE_a12_3B_15	PDA	22°C	18_dpi	5	2	58.5405	49.785
Oregon.R	ST90ORE_a12_3B_15	PDA	15°C	18_dpi	1	12	19.3765	55.6992
Oregon.R	ST90ORE_a12_3B_15	PDA	15°C	18_dpi	2	20	14.3627	52.7208
Oregon.R	ST90ORE_a12_3B_15	PDA	15°C	18_dpi	3	10	19.5371	62.162
Oregon.R	ST90ORE_a12_3B_15	PDA	15°C	18_dpi	4	0	NA	NA
Oregon.R	ST90ORE_a12_3B_15	PDA	15°C	18_dpi	5	11	18.7691	62.0518
Oregon.R	ST90ORE_a12_3B_17	0.05_azole	22°C	8_dpi	1	0	NA	NA
Oregon.R	ST90ORE_a12_3B_17	0.05_azole	22°C	8_dpi	2	0	NA	NA
Oregon.R	ST90ORE_a12_3B_17	0.05_azole	22°C	8_dpi	3	0	NA	NA
Oregon.R	ST90ORE_a12_3B_17	0.05_azole	22°C	8_dpi	4	0	NA	NA
Oregon.R	ST90ORE_a12_3B_17	0.05_azole	22°C	8_dpi	5	0	NA	NA
Oregon.R	ST90ORE_a12_3B_17	PDA	22°C	8_dpi	1	1	9.317	132.844
Oregon.R	ST90ORE_a12_3B_17	PDA	22°C	8_dpi	2	1	11.23	116.603
Oregon.R	ST90ORE_a12_3B_17	PDA	22°C	8_dpi	3	1	6.097	143.468
Oregon.R	ST90ORE_a12_3B_17	PDA	22°C	8_dpi	4	1	9.675	109.132
Oregon.R	ST90ORE_a12_3B_17	PDA	22°C	8_dpi	5	1	7.888	146.467
Oregon.R	ST90ORE_a12_3B_17	PDA	15°C	8_dpi	1	3	1.33733	152.002
Oregon.R	ST90ORE_a12_3B_17	PDA	15°C	8_dpi	2	2	1.1465	151.369
Oregon.R	ST90ORE_a12_3B_17	PDA	15°C	8_dpi	3	3	1.155	151.27
Oregon.R	ST90ORE_a12_3B_17	PDA	15°C	8_dpi	4	1	1.395	149.607
Oregon.R	ST90ORE_a12_3B_17	PDA	15°C	8_dpi	5	0	NA	NA
Oregon.R	ST90ORE_a12_3B_17	0.05_azole	22°C	11_dpi	1	0	NA	NA
Oregon.R	ST90ORE_a12_3B_17	0.05_azole	22°C	11_dpi	2	0	NA	NA
Oregon.R	ST90ORE_a12_3B_17	0.05_azole	22°C	11_dpi	3	1	3.599	160.789
Oregon.R	ST90ORE_a12_3B_17	0.05_azole	22°C	11_dpi	4	0	NA	NA
Oregon.R	ST90ORE_a12_3B_17	0.05_azole	22°C	11_dpi	5	0	NA	NA
Oregon.R	ST90ORE_a12_3B_17	PDA	22°C	11_dpi	1	1	40.949	67.412
Oregon.R	ST90ORE_a12_3B_17	PDA	22°C	11_dpi	2	1	45.369	74.875
Oregon.R	ST90ORE_a12_3B_17	PDA	22°C	11_dpi	3	1	34.318	80.956
Oregon.R	ST90ORE_a12_3B_17	PDA	22°C	11_dpi	4	1	44.646	59.3
Oregon.R	ST90ORE_a12_3B_17	PDA	22°C	11_dpi	5	1	40.214	74.516
Oregon.R	ST90ORE_a12_3B_17	PDA	15°C	11_dpi	1	3	10.0087	141.602
Oregon.R	ST90ORE_a12_3B_17	PDA	15°C	11_dpi	2	4	8.77625	144.648
Oregon.R	ST90ORE_a12_3B_17	PDA	15°C	11_dpi	3	6	9.77667	142.509
Oregon.R	ST90ORE_a12_3B_17	PDA	15°C	11_dpi	4	3	8.22433	143.277
Oregon.R	ST90ORE_a12_3B_17	PDA	15°C	11_dpi	5	2	9.8105	145.491
Oregon.R	ST90ORE_a12_3B_17	0.05_azole	22°C	14_dpi	1	0	NA	NA
Oregon.R	ST90ORE_a12_3B_17	0.05_azole	22°C	14_dpi	2	0	NA	NA
Oregon.R	ST90ORE_a12_3B_17	0.05_azole	22°C	14_dpi	3	1	14.221	171.183
Oregon.R	ST90ORE_a12_3B_17	0.05_azole	22°C	14_dpi	4	0	NA	NA
Oregon.R	ST90ORE_a12_3B_17	0.05_azole	22°C	14_dpi	5	0	NA	NA
Oregon.R	ST90ORE_a12_3B_17	PDA	22°C	14_dpi	1	1	87.967	46.282
Oregon.R	ST90ORE_a12_3B_17	PDA	22°C	14_dpi	2	1	92.713	44.366
Oregon.R	ST90ORE_a12_3B_17	PDA	22°C	14_dpi	3	1	79.956	60.351
Oregon.R	ST90ORE_a12_3B_17	PDA	22°C	14_dpi	4	1	95.68	41.701
Oregon.R	ST90ORE_a12_3B_17	PDA	22°C	14_dpi	5	1	93.318	50.269
Oregon.R	ST90ORE_a12_3B_17	PDA	15°C	14_dpi	1	3	26.46	109.909
Oregon.R	ST90ORE_a12_3B_17	PDA	15°C	14_dpi	2	4	28.849	110.874
Oregon.R	ST90ORE_a12_3B_17	PDA	15°C	14_dpi	3	4	29.9977	84.007
Oregon.R	ST90ORE_a12_3B_17	PDA	15°C	14_dpi	4	3	26.4617	105.543
Oregon.R	ST90ORE_a12_3B_17	PDA	15°C	14_dpi	5	2	32.5515	80.852
Oregon.R	ST90ORE_a12_3B_17	0.05_azole	22°C	18_dpi	1	0	NA	NA
Oregon.R	ST90ORE_a12_3B_17	0.05_azole	22°C	18_dpi	2	0	NA	NA
Oregon.R	ST90ORE_a12_3B_17	0.05_azole	22°C	18_dpi	3	1	25.855	148.747
Oregon.R	ST90ORE_a12_3B_17	0.05_azole	22°C	18_dpi	4	0	NA	NA
Oregon.R	ST90ORE_a12_3B_17	0.05_azole	22°C	18_dpi	5	0	NA	NA
Oregon.R	ST90ORE_a12_3B_17	PDA	22°C	18_dpi	1	1	185.615	55.077
Oregon.R	ST90ORE_a12_3B_17	PDA	22°C	18_dpi	2	1	188.173	41.441
Oregon.R	ST90ORE_a12_3B_17	PDA	22°C	18_dpi	3	1	163.276	52.673
Oregon.R	ST90ORE_a12_3B_17	PDA	22°C	18_dpi	4	1	198.012	53.979
Oregon.R	ST90ORE_a12_3B_17	PDA	22°C	18_dpi	5	1	200.38	47.153
Oregon.R	ST90ORE_a12_3B_17	PDA	15°C	18_dpi	1	3	69.129	60.14
Oregon.R	ST90ORE_a12_3B_17	PDA	15°C	18_dpi	2	4	75.7562	57.0985
Oregon.R	ST90ORE_a12_3B_17	PDA	15°C	18_dpi	3	0	NA	NA
Oregon.R	ST90ORE_a12_3B_17	PDA	15°C	18_dpi	4	3	67.6313	65.9413
Oregon.R	ST90ORE_a12_3B_17	PDA	15°C	18_dpi	5	2	84.0245	53.581
Oregon.R	ST90ORE_a12_3B_18	0.05_azole	22°C	8_dpi	1	0	NA	NA
Oregon.R	ST90ORE_a12_3B_18	0.05_azole	22°C	8_dpi	2	0	NA	NA
Oregon.R	ST90ORE_a12_3B_18	0.05_azole	22°C	8_dpi	3	0	NA	NA
Oregon.R	ST90ORE_a12_3B_18	0.05_azole	22°C	8_dpi	4	0	NA	NA
Oregon.R	ST90ORE_a12_3B_18	0.05_azole	22°C	8_dpi	5	0	NA	NA
Oregon.R	ST90ORE_a12_3B_18	PDA	22°C	8_dpi	1	5	9.5932	84.0038
Oregon.R	ST90ORE_a12_3B_18	PDA	22°C	8_dpi	2	8	9.48312	75.9079
Oregon.R	ST90ORE_a12_3B_18	PDA	22°C	8_dpi	3	6	8.68483	84.7995
Oregon.R	ST90ORE_a12_3B_18	PDA	22°C	8_dpi	4	3	7.518	88.4993
Oregon.R	ST90ORE_a12_3B_18	PDA	22°C	8_dpi	5	3	9.47	85.349
Oregon.R	ST90ORE_a12_3B_18	PDA	15°C	8_dpi	1	5	2.1096	140.699
Oregon.R	ST90ORE_a12_3B_18	PDA	15°C	8_dpi	2	8	1.36138	136.064
Oregon.R	ST90ORE_a12_3B_18	PDA	15°C	8_dpi	3	4	1.8815	129.686
Oregon.R	ST90ORE_a12_3B_18	PDA	15°C	8_dpi	4	5	1.6316	134.717
Oregon.R	ST90ORE_a12_3B_18	PDA	15°C	8_dpi	5	7	1.691	130.281
Oregon.R	ST90ORE_a12_3B_18	0.05_azole	22°C	11_dpi	1	2	5.5085	146.273
Oregon.R	ST90ORE_a12_3B_18	0.05_azole	22°C	11_dpi	2	1	2.328	147.59
Oregon.R	ST90ORE_a12_3B_18	0.05_azole	22°C	11_dpi	3	2	5.1415	146.532
Oregon.R	ST90ORE_a12_3B_18	0.05_azole	22°C	11_dpi	4	2	4.3375	158.411
Oregon.R	ST90ORE_a12_3B_18	0.05_azole	22°C	11_dpi	5	1	2.469	151.56
Oregon.R	ST90ORE_a12_3B_18	PDA	22°C	11_dpi	1	6	31.1263	70.7218
Oregon.R	ST90ORE_a12_3B_18	PDA	22°C	11_dpi	2	5	31.9586	75.7358
Oregon.R	ST90ORE_a12_3B_18	PDA	22°C	11_dpi	3	4	27.408	70.0823
Oregon.R	ST90ORE_a12_3B_18	PDA	22°C	11_dpi	4	3	25.9577	63.024
Oregon.R	ST90ORE_a12_3B_18	PDA	22°C	11_dpi	5	3	31.1897	73.4143
Oregon.R	ST90ORE_a12_3B_18	PDA	15°C	11_dpi	1	8	11.2317	126.064
Oregon.R	ST90ORE_a12_3B_18	PDA	15°C	11_dpi	2	11	8.44845	117.138
Oregon.R	ST90ORE_a12_3B_18	PDA	15°C	11_dpi	3	11	9.55055	117.514
Oregon.R	ST90ORE_a12_3B_18	PDA	15°C	11_dpi	4	6	9.75917	127.854
Oregon.R	ST90ORE_a12_3B_18	PDA	15°C	11_dpi	5	9	9.97211	117.325
Oregon.R	ST90ORE_a12_3B_18	0.05_azole	22°C	14_dpi	1	2	12.983	127.972
Oregon.R	ST90ORE_a12_3B_18	0.05_azole	22°C	14_dpi	2	6	8.84633	142.275
Oregon.R	ST90ORE_a12_3B_18	0.05_azole	22°C	14_dpi	3	6	10.0073	127.944
Oregon.R	ST90ORE_a12_3B_18	0.05_azole	22°C	14_dpi	4	4	9.762	142.009
Oregon.R	ST90ORE_a12_3B_18	0.05_azole	22°C	14_dpi	5	2	7.5945	149.141
Oregon.R	ST90ORE_a12_3B_18	PDA	22°C	14_dpi	1	6	59.2315	65.1277
Oregon.R	ST90ORE_a12_3B_18	PDA	22°C	14_dpi	2	4	59.8143	62.0415
Oregon.R	ST90ORE_a12_3B_18	PDA	22°C	14_dpi	3	3	54.4897	71.4447
Oregon.R	ST90ORE_a12_3B_18	PDA	22°C	14_dpi	4	3	54.3197	60.502
Oregon.R	ST90ORE_a12_3B_18	PDA	22°C	14_dpi	5	1	60.982	65.15
Oregon.R	ST90ORE_a12_3B_18	PDA	15°C	14_dpi	1	8	22.2746	114.915
Oregon.R	ST90ORE_a12_3B_18	PDA	15°C	14_dpi	2	11	18.289	95.381
Oregon.R	ST90ORE_a12_3B_18	PDA	15°C	14_dpi	3	9	22.3271	94.7008
Oregon.R	ST90ORE_a12_3B_18	PDA	15°C	14_dpi	4	6	20.4047	124.113
Oregon.R	ST90ORE_a12_3B_18	PDA	15°C	14_dpi	5	10	19.1154	100.183
Oregon.R	ST90ORE_a12_3B_18	0.05_azole	22°C	18_dpi	1	1	15.626	129.707
Oregon.R	ST90ORE_a12_3B_18	0.05_azole	22°C	18_dpi	2	0	NA	NA
Oregon.R	ST90ORE_a12_3B_18	0.05_azole	22°C	18_dpi	3	5	20.416	103.17
Oregon.R	ST90ORE_a12_3B_18	0.05_azole	22°C	18_dpi	4	1	25.579	97.094
Oregon.R	ST90ORE_a12_3B_18	0.05_azole	22°C	18_dpi	5	1	16.2	161.583
Oregon.R	ST90ORE_a12_3B_18	PDA	22°C	18_dpi	1	4	105.001	72.5242
Oregon.R	ST90ORE_a12_3B_18	PDA	22°C	18_dpi	2	3	115.275	61.1757
Oregon.R	ST90ORE_a12_3B_18	PDA	22°C	18_dpi	3	3	106.735	75.097
Oregon.R	ST90ORE_a12_3B_18	PDA	22°C	18_dpi	4	2	113.669	75.676
Oregon.R	ST90ORE_a12_3B_18	PDA	22°C	18_dpi	5	0	NA	NA
Oregon.R	ST90ORE_a12_3B_18	PDA	15°C	18_dpi	1	7	41.1149	79.6149
Oregon.R	ST90ORE_a12_3B_18	PDA	15°C	18_dpi	2	9	33.2539	69.5684
Oregon.R	ST90ORE_a12_3B_18	PDA	15°C	18_dpi	3	11	38.4903	75.6355
Oregon.R	ST90ORE_a12_3B_18	PDA	15°C	18_dpi	4	6	35.8707	95.508
Oregon.R	ST90ORE_a12_3B_18	PDA	15°C	18_dpi	5	8	35.3169	75.5383
Oregon.R	ST90ORE_a12_3B_19	0.05_azole	22°C	8_dpi	1	0	NA	NA
Oregon.R	ST90ORE_a12_3B_19	0.05_azole	22°C	8_dpi	2	0	NA	NA
Oregon.R	ST90ORE_a12_3B_19	0.05_azole	22°C	8_dpi	3	0	NA	NA
Oregon.R	ST90ORE_a12_3B_19	0.05_azole	22°C	8_dpi	4	0	NA	NA
Oregon.R	ST90ORE_a12_3B_19	0.05_azole	22°C	8_dpi	5	0	NA	NA
Oregon.R	ST90ORE_a12_3B_19	PDA	22°C	8_dpi	1	0	NA	NA
Oregon.R	ST90ORE_a12_3B_19	PDA	22°C	8_dpi	2	0	NA	NA
Oregon.R	ST90ORE_a12_3B_19	PDA	22°C	8_dpi	3	0	NA	NA
Oregon.R	ST90ORE_a12_3B_19	PDA	22°C	8_dpi	4	0	NA	NA
Oregon.R	ST90ORE_a12_3B_19	PDA	22°C	8_dpi	5	0	NA	NA
Oregon.R	ST90ORE_a12_3B_19	PDA	15°C	8_dpi	1	0	NA	NA
Oregon.R	ST90ORE_a12_3B_19	PDA	15°C	8_dpi	2	0	NA	NA
Oregon.R	ST90ORE_a12_3B_19	PDA	15°C	8_dpi	3	0	NA	NA
Oregon.R	ST90ORE_a12_3B_19	PDA	15°C	8_dpi	4	0	NA	NA
Oregon.R	ST90ORE_a12_3B_19	PDA	15°C	8_dpi	5	0	NA	NA
Oregon.R	ST90ORE_a12_3B_19	0.05_azole	22°C	11_dpi	1	0	NA	NA
Oregon.R	ST90ORE_a12_3B_19	0.05_azole	22°C	11_dpi	2	0	NA	NA
Oregon.R	ST90ORE_a12_3B_19	0.05_azole	22°C	11_dpi	3	0	NA	NA
Oregon.R	ST90ORE_a12_3B_19	0.05_azole	22°C	11_dpi	4	0	NA	NA
Oregon.R	ST90ORE_a12_3B_19	0.05_azole	22°C	11_dpi	5	0	NA	NA
Oregon.R	ST90ORE_a12_3B_19	PDA	22°C	11_dpi	1	0	NA	NA
Oregon.R	ST90ORE_a12_3B_19	PDA	22°C	11_dpi	2	0	NA	NA
Oregon.R	ST90ORE_a12_3B_19	PDA	22°C	11_dpi	3	0	NA	NA
Oregon.R	ST90ORE_a12_3B_19	PDA	22°C	11_dpi	4	0	NA	NA
Oregon.R	ST90ORE_a12_3B_19	PDA	22°C	11_dpi	5	0	NA	NA
Oregon.R	ST90ORE_a12_3B_19	PDA	15°C	11_dpi	1	0	NA	NA
Oregon.R	ST90ORE_a12_3B_19	PDA	15°C	11_dpi	2	0	NA	NA
Oregon.R	ST90ORE_a12_3B_19	PDA	15°C	11_dpi	3	0	NA	NA
Oregon.R	ST90ORE_a12_3B_19	PDA	15°C	11_dpi	4	0	NA	NA
Oregon.R	ST90ORE_a12_3B_19	PDA	15°C	11_dpi	5	0	NA	NA
Oregon.R	ST90ORE_a12_3B_19	0.05_azole	22°C	14_dpi	1	0	NA	NA
Oregon.R	ST90ORE_a12_3B_19	0.05_azole	22°C	14_dpi	2	0	NA	NA
Oregon.R	ST90ORE_a12_3B_19	0.05_azole	22°C	14_dpi	3	0	NA	NA
Oregon.R	ST90ORE_a12_3B_19	0.05_azole	22°C	14_dpi	4	0	NA	NA
Oregon.R	ST90ORE_a12_3B_19	0.05_azole	22°C	14_dpi	5	0	NA	NA
Oregon.R	ST90ORE_a12_3B_19	PDA	22°C	14_dpi	1	0	NA	NA
Oregon.R	ST90ORE_a12_3B_19	PDA	22°C	14_dpi	2	0	NA	NA
Oregon.R	ST90ORE_a12_3B_19	PDA	22°C	14_dpi	3	0	NA	NA
Oregon.R	ST90ORE_a12_3B_19	PDA	22°C	14_dpi	4	0	NA	NA
Oregon.R	ST90ORE_a12_3B_19	PDA	22°C	14_dpi	5	0	NA	NA
Oregon.R	ST90ORE_a12_3B_19	PDA	15°C	14_dpi	1	0	NA	NA
Oregon.R	ST90ORE_a12_3B_19	PDA	15°C	14_dpi	2	0	NA	NA
Oregon.R	ST90ORE_a12_3B_19	PDA	15°C	14_dpi	3	0	NA	NA
Oregon.R	ST90ORE_a12_3B_19	PDA	15°C	14_dpi	4	0	NA	NA
Oregon.R	ST90ORE_a12_3B_19	PDA	15°C	14_dpi	5	0	NA	NA
Oregon.R	ST90ORE_a12_3B_19	0.05_azole	22°C	18_dpi	1	0	NA	NA
Oregon.R	ST90ORE_a12_3B_19	0.05_azole	22°C	18_dpi	2	0	NA	NA
Oregon.R	ST90ORE_a12_3B_19	0.05_azole	22°C	18_dpi	3	0	NA	NA
Oregon.R	ST90ORE_a12_3B_19	0.05_azole	22°C	18_dpi	4	0	NA	NA
Oregon.R	ST90ORE_a12_3B_19	0.05_azole	22°C	18_dpi	5	0	NA	NA
Oregon.R	ST90ORE_a12_3B_19	PDA	22°C	18_dpi	1	0	NA	NA
Oregon.R	ST90ORE_a12_3B_19	PDA	22°C	18_dpi	2	0	NA	NA
Oregon.R	ST90ORE_a12_3B_19	PDA	22°C	18_dpi	3	0	NA	NA
Oregon.R	ST90ORE_a12_3B_19	PDA	22°C	18_dpi	4	0	NA	NA
Oregon.R	ST90ORE_a12_3B_19	PDA	22°C	18_dpi	5	0	NA	NA
Oregon.R	ST90ORE_a12_3B_19	PDA	15°C	18_dpi	1	0	NA	NA
Oregon.R	ST90ORE_a12_3B_19	PDA	15°C	18_dpi	2	0	NA	NA
Oregon.R	ST90ORE_a12_3B_19	PDA	15°C	18_dpi	3	0	NA	NA
Oregon.R	ST90ORE_a12_3B_19	PDA	15°C	18_dpi	4	0	NA	NA
Oregon.R	ST90ORE_a12_3B_19	PDA	15°C	18_dpi	5	0	NA	NA
Oregon.R	ST90ORE_a12_3B_2	0.05_azole	22°C	8_dpi	1	2	1.3635	118.563
Oregon.R	ST90ORE_a12_3B_2	0.05_azole	22°C	8_dpi	2	0	NA	NA
Oregon.R	ST90ORE_a12_3B_2	0.05_azole	22°C	8_dpi	3	0	NA	NA
Oregon.R	ST90ORE_a12_3B_2	0.05_azole	22°C	8_dpi	4	0	NA	NA
Oregon.R	ST90ORE_a12_3B_2	0.05_azole	22°C	8_dpi	5	0	NA	NA
Oregon.R	ST90ORE_a12_3B_2	PDA	22°C	8_dpi	1	5	3.832	130.366
Oregon.R	ST90ORE_a12_3B_2	PDA	22°C	8_dpi	2	6	4.70183	127.058
Oregon.R	ST90ORE_a12_3B_2	PDA	22°C	8_dpi	3	3	4.95533	116.443
Oregon.R	ST90ORE_a12_3B_2	PDA	22°C	8_dpi	4	4	4.666	120.33
Oregon.R	ST90ORE_a12_3B_2	PDA	22°C	8_dpi	5	5	4.0544	128.454
Oregon.R	ST90ORE_a12_3B_2	PDA	15°C	8_dpi	1	3	0.955333	157.005
Oregon.R	ST90ORE_a12_3B_2	PDA	15°C	8_dpi	2	6	1.01833	152.623
Oregon.R	ST90ORE_a12_3B_2	PDA	15°C	8_dpi	3	2	0.837	152.069
Oregon.R	ST90ORE_a12_3B_2	PDA	15°C	8_dpi	4	5	0.8176	154.76
Oregon.R	ST90ORE_a12_3B_2	PDA	15°C	8_dpi	5	1	0.759	147.445
Oregon.R	ST90ORE_a12_3B_2	0.05_azole	22°C	11_dpi	1	2	3.655	98.658
Oregon.R	ST90ORE_a12_3B_2	0.05_azole	22°C	11_dpi	2	0	NA	NA
Oregon.R	ST90ORE_a12_3B_2	0.05_azole	22°C	11_dpi	3	5	1.462	148.142
Oregon.R	ST90ORE_a12_3B_2	0.05_azole	22°C	11_dpi	4	5	1.4594	144.933
Oregon.R	ST90ORE_a12_3B_2	0.05_azole	22°C	11_dpi	5	1	1	153.185
Oregon.R	ST90ORE_a12_3B_2	PDA	22°C	11_dpi	1	4	12.5925	68.632
Oregon.R	ST90ORE_a12_3B_2	PDA	22°C	11_dpi	2	5	13.652	78.8824
Oregon.R	ST90ORE_a12_3B_2	PDA	22°C	11_dpi	3	3	14.0343	65.4523
Oregon.R	ST90ORE_a12_3B_2	PDA	22°C	11_dpi	4	4	14.4202	62.1048
Oregon.R	ST90ORE_a12_3B_2	PDA	22°C	11_dpi	5	4	14.8338	74.765
Oregon.R	ST90ORE_a12_3B_2	PDA	15°C	11_dpi	1	6	3.27783	152.482
Oregon.R	ST90ORE_a12_3B_2	PDA	15°C	11_dpi	2	7	3.86471	150.331
Oregon.R	ST90ORE_a12_3B_2	PDA	15°C	11_dpi	3	3	3.42967	143.078
Oregon.R	ST90ORE_a12_3B_2	PDA	15°C	11_dpi	4	5	3.2766	149.301
Oregon.R	ST90ORE_a12_3B_2	PDA	15°C	11_dpi	5	6	2.8855	141.769
Oregon.R	ST90ORE_a12_3B_2	0.05_azole	22°C	14_dpi	1	1	9.776	97.272
Oregon.R	ST90ORE_a12_3B_2	0.05_azole	22°C	14_dpi	2	0	NA	NA
Oregon.R	ST90ORE_a12_3B_2	0.05_azole	22°C	14_dpi	3	6	7.487	144.049
Oregon.R	ST90ORE_a12_3B_2	0.05_azole	22°C	14_dpi	4	4	8.66275	143.137
Oregon.R	ST90ORE_a12_3B_2	0.05_azole	22°C	14_dpi	5	1	7.525	159.877
Oregon.R	ST90ORE_a12_3B_2	PDA	22°C	14_dpi	1	5	24.1002	70.9212
Oregon.R	ST90ORE_a12_3B_2	PDA	22°C	14_dpi	2	4	24.332	63.2725
Oregon.R	ST90ORE_a12_3B_2	PDA	22°C	14_dpi	3	3	26.11	64.8607
Oregon.R	ST90ORE_a12_3B_2	PDA	22°C	14_dpi	4	2	29.0465	73.939
Oregon.R	ST90ORE_a12_3B_2	PDA	22°C	14_dpi	5	0	NA	NA
Oregon.R	ST90ORE_a12_3B_2	PDA	15°C	14_dpi	1	5	10.1328	116.06
Oregon.R	ST90ORE_a12_3B_2	PDA	15°C	14_dpi	2	3	11.6473	112.337
Oregon.R	ST90ORE_a12_3B_2	PDA	15°C	14_dpi	3	2	6.6375	131.202
Oregon.R	ST90ORE_a12_3B_2	PDA	15°C	14_dpi	4	7	9.20786	111.854
Oregon.R	ST90ORE_a12_3B_2	PDA	15°C	14_dpi	5	3	10.3983	127.247
Oregon.R	ST90ORE_a12_3B_2	0.05_azole	22°C	18_dpi	1	2	23.34	73.4865
Oregon.R	ST90ORE_a12_3B_2	0.05_azole	22°C	18_dpi	2	0	NA	NA
Oregon.R	ST90ORE_a12_3B_2	0.05_azole	22°C	18_dpi	3	7	14.6639	120.23
Oregon.R	ST90ORE_a12_3B_2	0.05_azole	22°C	18_dpi	4	3	15.399	118.632
Oregon.R	ST90ORE_a12_3B_2	0.05_azole	22°C	18_dpi	5	1	17.043	161.756
Oregon.R	ST90ORE_a12_3B_2	PDA	22°C	18_dpi	1	5	46.2994	65.7228
Oregon.R	ST90ORE_a12_3B_2	PDA	22°C	18_dpi	2	3	46.2113	60.4163
Oregon.R	ST90ORE_a12_3B_2	PDA	22°C	18_dpi	3	2	54.4695	59.0695
Oregon.R	ST90ORE_a12_3B_2	PDA	22°C	18_dpi	4	2	58.0665	73.6575
Oregon.R	ST90ORE_a12_3B_2	PDA	22°C	18_dpi	5	4	48.4688	66.3685
Oregon.R	ST90ORE_a12_3B_2	PDA	15°C	18_dpi	1	5	21.8984	64.3162
Oregon.R	ST90ORE_a12_3B_2	PDA	15°C	18_dpi	2	0	NA	NA
Oregon.R	ST90ORE_a12_3B_2	PDA	15°C	18_dpi	3	2	16.3165	90.74
Oregon.R	ST90ORE_a12_3B_2	PDA	15°C	18_dpi	4	5	21.3198	77.119
Oregon.R	ST90ORE_a12_3B_2	PDA	15°C	18_dpi	5	3	23.557	74.719
Oregon.R	ST90ORE_a12_3B_21	0.05_azole	22°C	8_dpi	1	0	NA	NA
Oregon.R	ST90ORE_a12_3B_21	0.05_azole	22°C	8_dpi	2	0	NA	NA
Oregon.R	ST90ORE_a12_3B_21	0.05_azole	22°C	8_dpi	3	0	NA	NA
Oregon.R	ST90ORE_a12_3B_21	0.05_azole	22°C	8_dpi	4	1	0.859	148.866
Oregon.R	ST90ORE_a12_3B_21	0.05_azole	22°C	8_dpi	5	0	NA	NA
Oregon.R	ST90ORE_a12_3B_21	PDA	22°C	8_dpi	1	25	3.52616	147.196
Oregon.R	ST90ORE_a12_3B_21	PDA	22°C	8_dpi	2	27	2.78441	152.453
Oregon.R	ST90ORE_a12_3B_21	PDA	22°C	8_dpi	3	32	3.58253	148.825
Oregon.R	ST90ORE_a12_3B_21	PDA	22°C	8_dpi	4	27	3.34311	144.458
Oregon.R	ST90ORE_a12_3B_21	PDA	22°C	8_dpi	5	24	3.29392	149.557
Oregon.R	ST90ORE_a12_3B_21	PDA	15°C	8_dpi	1	27	0.999963	159.596
Oregon.R	ST90ORE_a12_3B_21	PDA	15°C	8_dpi	2	49	1.1828	158.611
Oregon.R	ST90ORE_a12_3B_21	PDA	15°C	8_dpi	3	5	0.8578	158.101
Oregon.R	ST90ORE_a12_3B_21	PDA	15°C	8_dpi	4	61	1.11482	156.599
Oregon.R	ST90ORE_a12_3B_21	PDA	15°C	8_dpi	5	23	0.93913	148.672
Oregon.R	ST90ORE_a12_3B_21	0.05_azole	22°C	11_dpi	1	5	1.1352	153.227
Oregon.R	ST90ORE_a12_3B_21	0.05_azole	22°C	11_dpi	2	9	1.16444	154.051
Oregon.R	ST90ORE_a12_3B_21	0.05_azole	22°C	11_dpi	3	12	1.12033	147.44
Oregon.R	ST90ORE_a12_3B_21	0.05_azole	22°C	11_dpi	4	9	1.09478	151.3
Oregon.R	ST90ORE_a12_3B_21	0.05_azole	22°C	11_dpi	5	1	0.948	157.016
Oregon.R	ST90ORE_a12_3B_21	PDA	22°C	11_dpi	1	20	10.1507	132.427
Oregon.R	ST90ORE_a12_3B_21	PDA	22°C	11_dpi	2	21	8.83448	138.197
Oregon.R	ST90ORE_a12_3B_21	PDA	22°C	11_dpi	3	19	10.8232	126.758
Oregon.R	ST90ORE_a12_3B_21	PDA	22°C	11_dpi	4	20	9.8031	126.374
Oregon.R	ST90ORE_a12_3B_21	PDA	22°C	11_dpi	5	20	9.35925	136.976
Oregon.R	ST90ORE_a12_3B_21	PDA	15°C	11_dpi	1	37	4.05716	147.599
Oregon.R	ST90ORE_a12_3B_21	PDA	15°C	11_dpi	2	39	4.6049	144.89
Oregon.R	ST90ORE_a12_3B_21	PDA	15°C	11_dpi	3	30	3.61187	143.858
Oregon.R	ST90ORE_a12_3B_21	PDA	15°C	11_dpi	4	55	4.28502	141.769
Oregon.R	ST90ORE_a12_3B_21	PDA	15°C	11_dpi	5	39	3.92777	144.343
Oregon.R	ST90ORE_a12_3B_21	0.05_azole	22°C	14_dpi	1	13	3.62	144.251
Oregon.R	ST90ORE_a12_3B_21	0.05_azole	22°C	14_dpi	2	17	6.04276	147.743
Oregon.R	ST90ORE_a12_3B_21	0.05_azole	22°C	14_dpi	3	19	5.04363	148.783
Oregon.R	ST90ORE_a12_3B_21	0.05_azole	22°C	14_dpi	4	12	4.37725	158.109
Oregon.R	ST90ORE_a12_3B_21	0.05_azole	22°C	14_dpi	5	4	3.87175	141.648
Oregon.R	ST90ORE_a12_3B_21	PDA	22°C	14_dpi	1	17	25.6881	110.866
Oregon.R	ST90ORE_a12_3B_21	PDA	22°C	14_dpi	2	13	19.7236	120.065
Oregon.R	ST90ORE_a12_3B_21	PDA	22°C	14_dpi	3	8	22.4032	107.344
Oregon.R	ST90ORE_a12_3B_21	PDA	22°C	14_dpi	4	10	26.0806	101.29
Oregon.R	ST90ORE_a12_3B_21	PDA	22°C	14_dpi	5	16	20.2673	114.457
Oregon.R	ST90ORE_a12_3B_21	PDA	15°C	14_dpi	1	33	9.43703	138.017
Oregon.R	ST90ORE_a12_3B_21	PDA	15°C	14_dpi	2	30	10.5385	135.569
Oregon.R	ST90ORE_a12_3B_21	PDA	15°C	14_dpi	3	30	9.5365	139.237
Oregon.R	ST90ORE_a12_3B_21	PDA	15°C	14_dpi	4	28	9.22032	131.51
Oregon.R	ST90ORE_a12_3B_21	PDA	15°C	14_dpi	5	33	9.37294	138.918
Oregon.R	ST90ORE_a12_3B_21	0.05_azole	22°C	18_dpi	1	8	9.648	114.278
Oregon.R	ST90ORE_a12_3B_21	0.05_azole	22°C	18_dpi	2	5	9.2684	122.468
Oregon.R	ST90ORE_a12_3B_21	0.05_azole	22°C	18_dpi	3	3	7.904	137.065
Oregon.R	ST90ORE_a12_3B_21	0.05_azole	22°C	18_dpi	4	5	9.6282	132.931
Oregon.R	ST90ORE_a12_3B_21	0.05_azole	22°C	18_dpi	5	7	7.41371	127.587
Oregon.R	ST90ORE_a12_3B_21	PDA	22°C	18_dpi	1	9	42.0926	76.7442
Oregon.R	ST90ORE_a12_3B_21	PDA	22°C	18_dpi	2	5	37.7594	86.1508
Oregon.R	ST90ORE_a12_3B_21	PDA	22°C	18_dpi	3	3	35.2287	64.689
Oregon.R	ST90ORE_a12_3B_21	PDA	22°C	18_dpi	4	5	48.1954	69.4426
Oregon.R	ST90ORE_a12_3B_21	PDA	22°C	18_dpi	5	8	34.9483	104.223
Oregon.R	ST90ORE_a12_3B_21	PDA	15°C	18_dpi	1	22	19.1302	106.886
Oregon.R	ST90ORE_a12_3B_21	PDA	15°C	18_dpi	2	23	21.0717	104.813
Oregon.R	ST90ORE_a12_3B_21	PDA	15°C	18_dpi	3	20	19.8284	118.688
Oregon.R	ST90ORE_a12_3B_21	PDA	15°C	18_dpi	4	17	17.117	95.5527
Oregon.R	ST90ORE_a12_3B_21	PDA	15°C	18_dpi	5	22	18.2819	107.033
Oregon.R	ST90ORE_a12_3B_3	0.05_azole	22°C	8_dpi	1	0	NA	NA
Oregon.R	ST90ORE_a12_3B_3	0.05_azole	22°C	8_dpi	2	0	NA	NA
Oregon.R	ST90ORE_a12_3B_3	0.05_azole	22°C	8_dpi	3	0	NA	NA
Oregon.R	ST90ORE_a12_3B_3	0.05_azole	22°C	8_dpi	4	1	1.359	123.328
Oregon.R	ST90ORE_a12_3B_3	0.05_azole	22°C	8_dpi	5	0	NA	NA
Oregon.R	ST90ORE_a12_3B_3	PDA	22°C	8_dpi	1	13	4.40962	148.104
Oregon.R	ST90ORE_a12_3B_3	PDA	22°C	8_dpi	2	17	4.48553	146.522
Oregon.R	ST90ORE_a12_3B_3	PDA	22°C	8_dpi	3	11	4.20164	146.441
Oregon.R	ST90ORE_a12_3B_3	PDA	22°C	8_dpi	4	14	4.45093	142.893
Oregon.R	ST90ORE_a12_3B_3	PDA	22°C	8_dpi	5	13	4.26977	137.796
Oregon.R	ST90ORE_a12_3B_3	PDA	15°C	8_dpi	1	17	1.20118	155.324
Oregon.R	ST90ORE_a12_3B_3	PDA	15°C	8_dpi	2	17	1.41618	147.72
Oregon.R	ST90ORE_a12_3B_3	PDA	15°C	8_dpi	3	15	1.421	150.585
Oregon.R	ST90ORE_a12_3B_3	PDA	15°C	8_dpi	4	15	1.268	146.004
Oregon.R	ST90ORE_a12_3B_3	PDA	15°C	8_dpi	5	14	1.11436	151.219
Oregon.R	ST90ORE_a12_3B_3	0.05_azole	22°C	11_dpi	1	8	4.3555	156.459
Oregon.R	ST90ORE_a12_3B_3	0.05_azole	22°C	11_dpi	2	5	4.066	150.164
Oregon.R	ST90ORE_a12_3B_3	0.05_azole	22°C	11_dpi	3	7	0.94	152.411
Oregon.R	ST90ORE_a12_3B_3	0.05_azole	22°C	11_dpi	4	4	5.53575	151.666
Oregon.R	ST90ORE_a12_3B_3	0.05_azole	22°C	11_dpi	5	5	4.746	160.73
Oregon.R	ST90ORE_a12_3B_3	PDA	22°C	11_dpi	1	14	10.2217	76.9859
Oregon.R	ST90ORE_a12_3B_3	PDA	22°C	11_dpi	2	18	11.3943	80.2136
Oregon.R	ST90ORE_a12_3B_3	PDA	22°C	11_dpi	3	9	11.5411	83.9972
Oregon.R	ST90ORE_a12_3B_3	PDA	22°C	11_dpi	4	7	11.2971	86.4354
Oregon.R	ST90ORE_a12_3B_3	PDA	22°C	11_dpi	5	12	10.9035	82.0989
Oregon.R	ST90ORE_a12_3B_3	PDA	15°C	11_dpi	1	20	5.53955	133.966
Oregon.R	ST90ORE_a12_3B_3	PDA	15°C	11_dpi	2	22	6.54455	129.486
Oregon.R	ST90ORE_a12_3B_3	PDA	15°C	11_dpi	3	27	5.96326	124.098
Oregon.R	ST90ORE_a12_3B_3	PDA	15°C	11_dpi	4	18	5.97678	138.434
Oregon.R	ST90ORE_a12_3B_3	PDA	15°C	11_dpi	5	15	6.32353	130.101
Oregon.R	ST90ORE_a12_3B_3	0.05_azole	22°C	14_dpi	1	9	11.3002	149.464
Oregon.R	ST90ORE_a12_3B_3	0.05_azole	22°C	14_dpi	2	4	10.6478	151.317
Oregon.R	ST90ORE_a12_3B_3	0.05_azole	22°C	14_dpi	3	4	5.43625	151.756
Oregon.R	ST90ORE_a12_3B_3	0.05_azole	22°C	14_dpi	4	7	12.9519	147.533
Oregon.R	ST90ORE_a12_3B_3	0.05_azole	22°C	14_dpi	5	5	11.3104	145.962
Oregon.R	ST90ORE_a12_3B_3	PDA	22°C	14_dpi	1	8	22.9434	93.5884
Oregon.R	ST90ORE_a12_3B_3	PDA	22°C	14_dpi	2	8	24.8741	102.261
Oregon.R	ST90ORE_a12_3B_3	PDA	22°C	14_dpi	3	10	22.8578	95.0189
Oregon.R	ST90ORE_a12_3B_3	PDA	22°C	14_dpi	4	9	24.2611	102.612
Oregon.R	ST90ORE_a12_3B_3	PDA	22°C	14_dpi	5	9	26.3333	95.7686
Oregon.R	ST90ORE_a12_3B_3	PDA	15°C	14_dpi	1	16	12.6192	119.824
Oregon.R	ST90ORE_a12_3B_3	PDA	15°C	14_dpi	2	16	13.7688	116.705
Oregon.R	ST90ORE_a12_3B_3	PDA	15°C	14_dpi	3	22	12.3885	113.285
Oregon.R	ST90ORE_a12_3B_3	PDA	15°C	14_dpi	4	5	15.2588	121.384
Oregon.R	ST90ORE_a12_3B_3	PDA	15°C	14_dpi	5	11	14.6275	117.26
Oregon.R	ST90ORE_a12_3B_3	0.05_azole	22°C	18_dpi	1	2	16.478	109.392
Oregon.R	ST90ORE_a12_3B_3	0.05_azole	22°C	18_dpi	2	1	22.486	159.391
Oregon.R	ST90ORE_a12_3B_3	0.05_azole	22°C	18_dpi	3	11	18.5187	160.747
Oregon.R	ST90ORE_a12_3B_3	0.05_azole	22°C	18_dpi	4	1	22.16	152.049
Oregon.R	ST90ORE_a12_3B_3	0.05_azole	22°C	18_dpi	5	1	20.719	144.169
Oregon.R	ST90ORE_a12_3B_3	PDA	22°C	18_dpi	1	4	50.0968	82.538
Oregon.R	ST90ORE_a12_3B_3	PDA	22°C	18_dpi	2	4	63.725	91.9873
Oregon.R	ST90ORE_a12_3B_3	PDA	22°C	18_dpi	3	8	57.55	84.0244
Oregon.R	ST90ORE_a12_3B_3	PDA	22°C	18_dpi	4	9	60.0996	84.1767
Oregon.R	ST90ORE_a12_3B_3	PDA	22°C	18_dpi	5	7	68.761	80.3239
Oregon.R	ST90ORE_a12_3B_3	PDA	15°C	18_dpi	1	16	20.4109	99.4784
Oregon.R	ST90ORE_a12_3B_3	PDA	15°C	18_dpi	2	19	21.8855	96.596
Oregon.R	ST90ORE_a12_3B_3	PDA	15°C	18_dpi	3	15	20.6563	92.6158
Oregon.R	ST90ORE_a12_3B_3	PDA	15°C	18_dpi	4	8	24.7606	105.992
Oregon.R	ST90ORE_a12_3B_3	PDA	15°C	18_dpi	5	7	22.903	106.933
Oregon.R	ST90ORE_a12_3B_5	0.05_azole	22°C	8_dpi	1	0	NA	NA
Oregon.R	ST90ORE_a12_3B_5	0.05_azole	22°C	8_dpi	2	0	NA	NA
Oregon.R	ST90ORE_a12_3B_5	0.05_azole	22°C	8_dpi	3	0	NA	NA
Oregon.R	ST90ORE_a12_3B_5	0.05_azole	22°C	8_dpi	4	0	NA	NA
Oregon.R	ST90ORE_a12_3B_5	0.05_azole	22°C	8_dpi	5	0	NA	NA
Oregon.R	ST90ORE_a12_3B_5	PDA	22°C	8_dpi	1	3	6.27767	121.552
Oregon.R	ST90ORE_a12_3B_5	PDA	22°C	8_dpi	2	1	7.021	104.424
Oregon.R	ST90ORE_a12_3B_5	PDA	22°C	8_dpi	3	6	8.46933	106.162
Oregon.R	ST90ORE_a12_3B_5	PDA	22°C	8_dpi	4	4	7.751	113.553
Oregon.R	ST90ORE_a12_3B_5	PDA	22°C	8_dpi	5	5	6.8814	113.794
Oregon.R	ST90ORE_a12_3B_5	PDA	15°C	8_dpi	1	1	0.83	156.498
Oregon.R	ST90ORE_a12_3B_5	PDA	15°C	8_dpi	2	1	0.841	149.377
Oregon.R	ST90ORE_a12_3B_5	PDA	15°C	8_dpi	3	2	0.814	146.321
Oregon.R	ST90ORE_a12_3B_5	PDA	15°C	8_dpi	4	1	0.985	149.263
Oregon.R	ST90ORE_a12_3B_5	PDA	15°C	8_dpi	5	2	1.3315	145.383
Oregon.R	ST90ORE_a12_3B_5	0.05_azole	22°C	11_dpi	1	0	NA	NA
Oregon.R	ST90ORE_a12_3B_5	0.05_azole	22°C	11_dpi	2	0	NA	NA
Oregon.R	ST90ORE_a12_3B_5	0.05_azole	22°C	11_dpi	3	4	0.9225	158.752
Oregon.R	ST90ORE_a12_3B_5	0.05_azole	22°C	11_dpi	4	0	NA	NA
Oregon.R	ST90ORE_a12_3B_5	0.05_azole	22°C	11_dpi	5	0	NA	NA
Oregon.R	ST90ORE_a12_3B_5	PDA	22°C	11_dpi	1	3	27.9493	72.082
Oregon.R	ST90ORE_a12_3B_5	PDA	22°C	11_dpi	2	0	NA	NA
Oregon.R	ST90ORE_a12_3B_5	PDA	22°C	11_dpi	3	7	36.6051	69.5136
Oregon.R	ST90ORE_a12_3B_5	PDA	22°C	11_dpi	4	3	37.436	66.481
Oregon.R	ST90ORE_a12_3B_5	PDA	22°C	11_dpi	5	5	29.007	75.197
Oregon.R	ST90ORE_a12_3B_5	PDA	15°C	11_dpi	1	11	4.03264	149.491
Oregon.R	ST90ORE_a12_3B_5	PDA	15°C	11_dpi	2	14	3.17329	150.702
Oregon.R	ST90ORE_a12_3B_5	PDA	15°C	11_dpi	3	9	4.64244	146.514
Oregon.R	ST90ORE_a12_3B_5	PDA	15°C	11_dpi	4	8	4.8745	147.843
Oregon.R	ST90ORE_a12_3B_5	PDA	15°C	11_dpi	5	7	6.38657	137.943
Oregon.R	ST90ORE_a12_3B_5	0.05_azole	22°C	14_dpi	1	1	1.08	153.482
Oregon.R	ST90ORE_a12_3B_5	0.05_azole	22°C	14_dpi	2	0	NA	NA
Oregon.R	ST90ORE_a12_3B_5	0.05_azole	22°C	14_dpi	3	5	5.4582	138.2
Oregon.R	ST90ORE_a12_3B_5	0.05_azole	22°C	14_dpi	4	1	1.189	115.509
Oregon.R	ST90ORE_a12_3B_5	0.05_azole	22°C	14_dpi	5	4	1.181	146.138
Oregon.R	ST90ORE_a12_3B_5	PDA	22°C	14_dpi	1	2	77.47	67.977
Oregon.R	ST90ORE_a12_3B_5	PDA	22°C	14_dpi	2	0	NA	NA
Oregon.R	ST90ORE_a12_3B_5	PDA	22°C	14_dpi	3	3	86.9057	58.2653
Oregon.R	ST90ORE_a12_3B_5	PDA	22°C	14_dpi	4	4	81.9465	57.4615
Oregon.R	ST90ORE_a12_3B_5	PDA	22°C	14_dpi	5	0	NA	NA
Oregon.R	ST90ORE_a12_3B_5	PDA	15°C	14_dpi	1	10	17.7041	129.75
Oregon.R	ST90ORE_a12_3B_5	PDA	15°C	14_dpi	2	14	13.9927	134.706
Oregon.R	ST90ORE_a12_3B_5	PDA	15°C	14_dpi	3	5	17.2224	133.558
Oregon.R	ST90ORE_a12_3B_5	PDA	15°C	14_dpi	4	7	18.225	128.141
Oregon.R	ST90ORE_a12_3B_5	PDA	15°C	14_dpi	5	7	22.6166	116.769
Oregon.R	ST90ORE_a12_3B_5	0.05_azole	22°C	18_dpi	1	1	5.993	152.665
Oregon.R	ST90ORE_a12_3B_5	0.05_azole	22°C	18_dpi	2	1	0.822	117.384
Oregon.R	ST90ORE_a12_3B_5	0.05_azole	22°C	18_dpi	3	2	17.7415	136.237
Oregon.R	ST90ORE_a12_3B_5	0.05_azole	22°C	18_dpi	4	1	16.588	153.511
Oregon.R	ST90ORE_a12_3B_5	0.05_azole	22°C	18_dpi	5	0	NA	NA
Oregon.R	ST90ORE_a12_3B_5	PDA	22°C	18_dpi	1	2	162.603	53.774
Oregon.R	ST90ORE_a12_3B_5	PDA	22°C	18_dpi	2	0	NA	NA
Oregon.R	ST90ORE_a12_3B_5	PDA	22°C	18_dpi	3	3	166.65	49.8117
Oregon.R	ST90ORE_a12_3B_5	PDA	22°C	18_dpi	4	4	163.703	50.883
Oregon.R	ST90ORE_a12_3B_5	PDA	22°C	18_dpi	5	2	126.057	47.5515
Oregon.R	ST90ORE_a12_3B_5	PDA	15°C	18_dpi	1	7	46.2863	101.345
Oregon.R	ST90ORE_a12_3B_5	PDA	15°C	18_dpi	2	8	36.3895	113.993
Oregon.R	ST90ORE_a12_3B_5	PDA	15°C	18_dpi	3	5	38.7336	112.173
Oregon.R	ST90ORE_a12_3B_5	PDA	15°C	18_dpi	4	5	37.8614	110.16
Oregon.R	ST90ORE_a12_3B_5	PDA	15°C	18_dpi	5	6	51.6975	98.693
Oregon.R	ST90ORE_a12_3B_6	0.05_azole	22°C	8_dpi	1	0	NA	NA
Oregon.R	ST90ORE_a12_3B_6	0.05_azole	22°C	8_dpi	2	0	NA	NA
Oregon.R	ST90ORE_a12_3B_6	0.05_azole	22°C	8_dpi	3	0	NA	NA
Oregon.R	ST90ORE_a12_3B_6	0.05_azole	22°C	8_dpi	4	0	NA	NA
Oregon.R	ST90ORE_a12_3B_6	0.05_azole	22°C	8_dpi	5	0	NA	NA
Oregon.R	ST90ORE_a12_3B_6	PDA	22°C	8_dpi	1	9	7.03978	147.948
Oregon.R	ST90ORE_a12_3B_6	PDA	22°C	8_dpi	2	9	15.015	146.054
Oregon.R	ST90ORE_a12_3B_6	PDA	22°C	8_dpi	3	8	14.7596	144.668
Oregon.R	ST90ORE_a12_3B_6	PDA	22°C	8_dpi	4	10	15.2257	141.359
Oregon.R	ST90ORE_a12_3B_6	PDA	22°C	8_dpi	5	8	14.0529	140.492
Oregon.R	ST90ORE_a12_3B_6	PDA	15°C	8_dpi	1	4	1.11325	166.255
Oregon.R	ST90ORE_a12_3B_6	PDA	15°C	8_dpi	2	0	NA	NA
Oregon.R	ST90ORE_a12_3B_6	PDA	15°C	8_dpi	3	7	1.62414	154.744
Oregon.R	ST90ORE_a12_3B_6	PDA	15°C	8_dpi	4	0	NA	NA
Oregon.R	ST90ORE_a12_3B_6	PDA	15°C	8_dpi	5	4	0.85675	147.47
Oregon.R	ST90ORE_a12_3B_6	0.05_azole	22°C	11_dpi	1	4	1.638	119.644
Oregon.R	ST90ORE_a12_3B_6	0.05_azole	22°C	11_dpi	2	3	1.14767	112.963
Oregon.R	ST90ORE_a12_3B_6	0.05_azole	22°C	11_dpi	3	1	1.49	150.003
Oregon.R	ST90ORE_a12_3B_6	0.05_azole	22°C	11_dpi	4	4	1.4405	106.766
Oregon.R	ST90ORE_a12_3B_6	0.05_azole	22°C	11_dpi	5	4	1.02525	127.873
Oregon.R	ST90ORE_a12_3B_6	PDA	22°C	11_dpi	1	6	32.3198	132.034
Oregon.R	ST90ORE_a12_3B_6	PDA	22°C	11_dpi	2	7	43.8234	124.807
Oregon.R	ST90ORE_a12_3B_6	PDA	22°C	11_dpi	3	7	42.8059	123.114
Oregon.R	ST90ORE_a12_3B_6	PDA	22°C	11_dpi	4	10	44.3784	118.715
Oregon.R	ST90ORE_a12_3B_6	PDA	22°C	11_dpi	5	6	39.3082	120.626
Oregon.R	ST90ORE_a12_3B_6	PDA	15°C	11_dpi	1	7	8.12443	150.535
Oregon.R	ST90ORE_a12_3B_6	PDA	15°C	11_dpi	2	5	1.9562	153.051
Oregon.R	ST90ORE_a12_3B_6	PDA	15°C	11_dpi	3	7	10.8696	144.608
Oregon.R	ST90ORE_a12_3B_6	PDA	15°C	11_dpi	4	8	1.8645	155.474
Oregon.R	ST90ORE_a12_3B_6	PDA	15°C	11_dpi	5	7	8.33129	141.182
Oregon.R	ST90ORE_a12_3B_6	0.05_azole	22°C	14_dpi	1	6	6.28133	117.897
Oregon.R	ST90ORE_a12_3B_6	0.05_azole	22°C	14_dpi	2	3	5.01933	120.468
Oregon.R	ST90ORE_a12_3B_6	0.05_azole	22°C	14_dpi	3	3	5.09533	131.468
Oregon.R	ST90ORE_a12_3B_6	0.05_azole	22°C	14_dpi	4	3	4.219	99.0423
Oregon.R	ST90ORE_a12_3B_6	0.05_azole	22°C	14_dpi	5	7	4.25386	128.745
Oregon.R	ST90ORE_a12_3B_6	PDA	22°C	14_dpi	1	4	73.3992	100.857
Oregon.R	ST90ORE_a12_3B_6	PDA	22°C	14_dpi	2	4	83.5618	94.466
Oregon.R	ST90ORE_a12_3B_6	PDA	22°C	14_dpi	3	6	85.6555	91.2557
Oregon.R	ST90ORE_a12_3B_6	PDA	22°C	14_dpi	4	7	84.7881	87.8011
Oregon.R	ST90ORE_a12_3B_6	PDA	22°C	14_dpi	5	2	92.716	95.6255
Oregon.R	ST90ORE_a12_3B_6	PDA	15°C	14_dpi	1	6	29.564	140.216
Oregon.R	ST90ORE_a12_3B_6	PDA	15°C	14_dpi	2	5	5.9828	146.865
Oregon.R	ST90ORE_a12_3B_6	PDA	15°C	14_dpi	3	5	32.0694	134.25
Oregon.R	ST90ORE_a12_3B_6	PDA	15°C	14_dpi	4	6	5.7745	150.73
Oregon.R	ST90ORE_a12_3B_6	PDA	15°C	14_dpi	5	7	28.3309	134.721
Oregon.R	ST90ORE_a12_3B_6	0.05_azole	22°C	18_dpi	1	5	14.4448	80.0942
Oregon.R	ST90ORE_a12_3B_6	0.05_azole	22°C	18_dpi	2	3	12.7177	85.4827
Oregon.R	ST90ORE_a12_3B_6	0.05_azole	22°C	18_dpi	3	1	11.551	86.746
Oregon.R	ST90ORE_a12_3B_6	0.05_azole	22°C	18_dpi	4	4	9.89625	84.0482
Oregon.R	ST90ORE_a12_3B_6	0.05_azole	22°C	18_dpi	5	1	9.091	96.08
Oregon.R	ST90ORE_a12_3B_6	PDA	22°C	18_dpi	1	0	NA	NA
Oregon.R	ST90ORE_a12_3B_6	PDA	22°C	18_dpi	2	3	139.336	72.602
Oregon.R	ST90ORE_a12_3B_6	PDA	22°C	18_dpi	3	5	143.289	64.94
Oregon.R	ST90ORE_a12_3B_6	PDA	22°C	18_dpi	4	3	155.14	68.3233
Oregon.R	ST90ORE_a12_3B_6	PDA	22°C	18_dpi	5	2	165.379	73.7165
Oregon.R	ST90ORE_a12_3B_6	PDA	15°C	18_dpi	1	4	64.5867	128.775
Oregon.R	ST90ORE_a12_3B_6	PDA	15°C	18_dpi	2	5	15.0826	126.268
Oregon.R	ST90ORE_a12_3B_6	PDA	15°C	18_dpi	3	3	67.2	111.741
Oregon.R	ST90ORE_a12_3B_6	PDA	15°C	18_dpi	4	6	14.6748	131.519
Oregon.R	ST90ORE_a12_3B_6	PDA	15°C	18_dpi	5	5	61.2732	119.687
Oregon.R	ST90ORE_a12_3B_7	0.05_azole	22°C	8_dpi	1	1	2.451	135.495
Oregon.R	ST90ORE_a12_3B_7	0.05_azole	22°C	8_dpi	2	0	NA	NA
Oregon.R	ST90ORE_a12_3B_7	0.05_azole	22°C	8_dpi	3	0	NA	NA
Oregon.R	ST90ORE_a12_3B_7	0.05_azole	22°C	8_dpi	4	0	NA	NA
Oregon.R	ST90ORE_a12_3B_7	0.05_azole	22°C	8_dpi	5	0	NA	NA
Oregon.R	ST90ORE_a12_3B_7	PDA	22°C	8_dpi	1	2	5.4115	147.852
Oregon.R	ST90ORE_a12_3B_7	PDA	22°C	8_dpi	2	1	5.182	132.002
Oregon.R	ST90ORE_a12_3B_7	PDA	22°C	8_dpi	3	0	NA	NA
Oregon.R	ST90ORE_a12_3B_7	PDA	22°C	8_dpi	4	2	5.6915	149.133
Oregon.R	ST90ORE_a12_3B_7	PDA	22°C	8_dpi	5	0	NA	NA
Oregon.R	ST90ORE_a12_3B_7	PDA	15°C	8_dpi	1	2	0.9885	160.763
Oregon.R	ST90ORE_a12_3B_7	PDA	15°C	8_dpi	2	0	NA	NA
Oregon.R	ST90ORE_a12_3B_7	PDA	15°C	8_dpi	3	1	0.914	138.736
Oregon.R	ST90ORE_a12_3B_7	PDA	15°C	8_dpi	4	1	1.398	148.72
Oregon.R	ST90ORE_a12_3B_7	PDA	15°C	8_dpi	5	0	NA	NA
Oregon.R	ST90ORE_a12_3B_7	0.05_azole	22°C	11_dpi	1	1	7.119	127.992
Oregon.R	ST90ORE_a12_3B_7	0.05_azole	22°C	11_dpi	2	0	NA	NA
Oregon.R	ST90ORE_a12_3B_7	0.05_azole	22°C	11_dpi	3	0	NA	NA
Oregon.R	ST90ORE_a12_3B_7	0.05_azole	22°C	11_dpi	4	0	NA	NA
Oregon.R	ST90ORE_a12_3B_7	0.05_azole	22°C	11_dpi	5	0	NA	NA
Oregon.R	ST90ORE_a12_3B_7	PDA	22°C	11_dpi	1	2	14.603	90.056
Oregon.R	ST90ORE_a12_3B_7	PDA	22°C	11_dpi	2	1	15.004	79.638
Oregon.R	ST90ORE_a12_3B_7	PDA	22°C	11_dpi	3	0	NA	NA
Oregon.R	ST90ORE_a12_3B_7	PDA	22°C	11_dpi	4	2	15.3325	95.881
Oregon.R	ST90ORE_a12_3B_7	PDA	22°C	11_dpi	5	0	NA	NA
Oregon.R	ST90ORE_a12_3B_7	PDA	15°C	11_dpi	1	1	4.949	146.188
Oregon.R	ST90ORE_a12_3B_7	PDA	15°C	11_dpi	2	2	3.5395	144.825
Oregon.R	ST90ORE_a12_3B_7	PDA	15°C	11_dpi	3	2	4.1925	143.696
Oregon.R	ST90ORE_a12_3B_7	PDA	15°C	11_dpi	4	2	5.202	146.85
Oregon.R	ST90ORE_a12_3B_7	PDA	15°C	11_dpi	5	1	2.503	147.387
Oregon.R	ST90ORE_a12_3B_7	0.05_azole	22°C	14_dpi	1	1	17.546	110.218
Oregon.R	ST90ORE_a12_3B_7	0.05_azole	22°C	14_dpi	2	0	NA	NA
Oregon.R	ST90ORE_a12_3B_7	0.05_azole	22°C	14_dpi	3	0	NA	NA
Oregon.R	ST90ORE_a12_3B_7	0.05_azole	22°C	14_dpi	4	0	NA	NA
Oregon.R	ST90ORE_a12_3B_7	0.05_azole	22°C	14_dpi	5	0	NA	NA
Oregon.R	ST90ORE_a12_3B_7	PDA	22°C	14_dpi	1	1	33.99	79.139
Oregon.R	ST90ORE_a12_3B_7	PDA	22°C	14_dpi	2	0	NA	NA
Oregon.R	ST90ORE_a12_3B_7	PDA	22°C	14_dpi	3	0	NA	NA
Oregon.R	ST90ORE_a12_3B_7	PDA	22°C	14_dpi	4	1	34.237	83.446
Oregon.R	ST90ORE_a12_3B_7	PDA	22°C	14_dpi	5	0	NA	NA
Oregon.R	ST90ORE_a12_3B_7	PDA	15°C	14_dpi	1	2	13.044	123.738
Oregon.R	ST90ORE_a12_3B_7	PDA	15°C	14_dpi	2	3	11.393	112.897
Oregon.R	ST90ORE_a12_3B_7	PDA	15°C	14_dpi	3	2	11.684	119.992
Oregon.R	ST90ORE_a12_3B_7	PDA	15°C	14_dpi	4	2	14.008	126.62
Oregon.R	ST90ORE_a12_3B_7	PDA	15°C	14_dpi	5	3	11.9393	122.592
Oregon.R	ST90ORE_a12_3B_7	0.05_azole	22°C	18_dpi	1	1	35.639	88.929
Oregon.R	ST90ORE_a12_3B_7	0.05_azole	22°C	18_dpi	2	0	NA	NA
Oregon.R	ST90ORE_a12_3B_7	0.05_azole	22°C	18_dpi	3	0	NA	NA
Oregon.R	ST90ORE_a12_3B_7	0.05_azole	22°C	18_dpi	4	0	NA	NA
Oregon.R	ST90ORE_a12_3B_7	0.05_azole	22°C	18_dpi	5	0	NA	NA
Oregon.R	ST90ORE_a12_3B_7	PDA	22°C	18_dpi	1	2	55.7115	56.682
Oregon.R	ST90ORE_a12_3B_7	PDA	22°C	18_dpi	2	0	NA	NA
Oregon.R	ST90ORE_a12_3B_7	PDA	22°C	18_dpi	3	0	NA	NA
Oregon.R	ST90ORE_a12_3B_7	PDA	22°C	18_dpi	4	0	NA	NA
Oregon.R	ST90ORE_a12_3B_7	PDA	22°C	18_dpi	5	0	NA	NA
Oregon.R	ST90ORE_a12_3B_7	PDA	15°C	18_dpi	1	3	24.1993	93.4133
Oregon.R	ST90ORE_a12_3B_7	PDA	15°C	18_dpi	2	3	22.5033	98.367
Oregon.R	ST90ORE_a12_3B_7	PDA	15°C	18_dpi	3	3	16.2407	105.692
Oregon.R	ST90ORE_a12_3B_7	PDA	15°C	18_dpi	4	2	28.211	93.0325
Oregon.R	ST90ORE_a12_3B_7	PDA	15°C	18_dpi	5	3	27.108	108.96
Oregon.R	ST90ORE_a12_3B_8	0.05_azole	22°C	8_dpi	1	0	NA	NA
Oregon.R	ST90ORE_a12_3B_8	0.05_azole	22°C	8_dpi	2	0	NA	NA
Oregon.R	ST90ORE_a12_3B_8	0.05_azole	22°C	8_dpi	3	0	NA	NA
Oregon.R	ST90ORE_a12_3B_8	0.05_azole	22°C	8_dpi	4	0	NA	NA
Oregon.R	ST90ORE_a12_3B_8	0.05_azole	22°C	8_dpi	5	0	NA	NA
Oregon.R	ST90ORE_a12_3B_8	PDA	22°C	8_dpi	1	2	2.509	151.836
Oregon.R	ST90ORE_a12_3B_8	PDA	22°C	8_dpi	2	1	7.475	125.942
Oregon.R	ST90ORE_a12_3B_8	PDA	22°C	8_dpi	3	4	8.9355	119.511
Oregon.R	ST90ORE_a12_3B_8	PDA	22°C	8_dpi	4	4	11.6517	112.163
Oregon.R	ST90ORE_a12_3B_8	PDA	22°C	8_dpi	5	4	8.6925	117.329
Oregon.R	ST90ORE_a12_3B_8	PDA	15°C	8_dpi	1	2	0.967	156.868
Oregon.R	ST90ORE_a12_3B_8	PDA	15°C	8_dpi	2	3	1.22933	157.128
Oregon.R	ST90ORE_a12_3B_8	PDA	15°C	8_dpi	3	4	0.9125	152.976
Oregon.R	ST90ORE_a12_3B_8	PDA	15°C	8_dpi	4	5	0.9344	150.569
Oregon.R	ST90ORE_a12_3B_8	PDA	15°C	8_dpi	5	2	1.1115	154.982
Oregon.R	ST90ORE_a12_3B_8	0.05_azole	22°C	11_dpi	1	0	NA	NA
Oregon.R	ST90ORE_a12_3B_8	0.05_azole	22°C	11_dpi	2	0	NA	NA
Oregon.R	ST90ORE_a12_3B_8	0.05_azole	22°C	11_dpi	3	1	2.069	148.986
Oregon.R	ST90ORE_a12_3B_8	0.05_azole	22°C	11_dpi	4	1	2.004	165.537
Oregon.R	ST90ORE_a12_3B_8	0.05_azole	22°C	11_dpi	5	1	2.289	145.316
Oregon.R	ST90ORE_a12_3B_8	PDA	22°C	11_dpi	1	2	12.796	126.812
Oregon.R	ST90ORE_a12_3B_8	PDA	22°C	11_dpi	2	1	38.66	55.578
Oregon.R	ST90ORE_a12_3B_8	PDA	22°C	11_dpi	3	5	33.0974	66.329
Oregon.R	ST90ORE_a12_3B_8	PDA	22°C	11_dpi	4	4	43.0333	61.828
Oregon.R	ST90ORE_a12_3B_8	PDA	22°C	11_dpi	5	4	38.7458	55.2995
Oregon.R	ST90ORE_a12_3B_8	PDA	15°C	11_dpi	1	5	5.4848	147.636
Oregon.R	ST90ORE_a12_3B_8	PDA	15°C	11_dpi	2	7	6.64514	146.659
Oregon.R	ST90ORE_a12_3B_8	PDA	15°C	11_dpi	3	8	4.40238	150.968
Oregon.R	ST90ORE_a12_3B_8	PDA	15°C	11_dpi	4	6	7.3285	144.823
Oregon.R	ST90ORE_a12_3B_8	PDA	15°C	11_dpi	5	1	6.451	149.872
Oregon.R	ST90ORE_a12_3B_8	0.05_azole	22°C	14_dpi	1	1	2.325	154.264
Oregon.R	ST90ORE_a12_3B_8	0.05_azole	22°C	14_dpi	2	0	NA	NA
Oregon.R	ST90ORE_a12_3B_8	0.05_azole	22°C	14_dpi	3	0	NA	NA
Oregon.R	ST90ORE_a12_3B_8	0.05_azole	22°C	14_dpi	4	2	6.5215	156.573
Oregon.R	ST90ORE_a12_3B_8	0.05_azole	22°C	14_dpi	5	1	0.715	117.764
Oregon.R	ST90ORE_a12_3B_8	PDA	22°C	14_dpi	1	2	50.1175	63.5235
Oregon.R	ST90ORE_a12_3B_8	PDA	22°C	14_dpi	2	1	98.261	45.476
Oregon.R	ST90ORE_a12_3B_8	PDA	22°C	14_dpi	3	5	83.0174	59.3998
Oregon.R	ST90ORE_a12_3B_8	PDA	22°C	14_dpi	4	4	99.931	69.0733
Oregon.R	ST90ORE_a12_3B_8	PDA	22°C	14_dpi	5	2	86.9345	56.173
Oregon.R	ST90ORE_a12_3B_8	PDA	15°C	14_dpi	1	4	20.5207	132.317
Oregon.R	ST90ORE_a12_3B_8	PDA	15°C	14_dpi	2	6	26.6093	127.575
Oregon.R	ST90ORE_a12_3B_8	PDA	15°C	14_dpi	3	8	21.1785	131.259
Oregon.R	ST90ORE_a12_3B_8	PDA	15°C	14_dpi	4	3	30.3403	127.345
Oregon.R	ST90ORE_a12_3B_8	PDA	15°C	14_dpi	5	0	NA	NA
Oregon.R	ST90ORE_a12_3B_8	0.05_azole	22°C	18_dpi	1	0	NA	NA
Oregon.R	ST90ORE_a12_3B_8	0.05_azole	22°C	18_dpi	2	1	8.501	150.371
Oregon.R	ST90ORE_a12_3B_8	0.05_azole	22°C	18_dpi	3	1	13.582	113.199
Oregon.R	ST90ORE_a12_3B_8	0.05_azole	22°C	18_dpi	4	1	11.269	154.227
Oregon.R	ST90ORE_a12_3B_8	0.05_azole	22°C	18_dpi	5	0	NA	NA
Oregon.R	ST90ORE_a12_3B_8	PDA	22°C	18_dpi	1	1	134.198	52.022
Oregon.R	ST90ORE_a12_3B_8	PDA	22°C	18_dpi	2	1	210.624	57.4
Oregon.R	ST90ORE_a12_3B_8	PDA	22°C	18_dpi	3	2	168.218	72.6825
Oregon.R	ST90ORE_a12_3B_8	PDA	22°C	18_dpi	4	2	190.325	83.3895
Oregon.R	ST90ORE_a12_3B_8	PDA	22°C	18_dpi	5	2	173.292	70.6035
Oregon.R	ST90ORE_a12_3B_8	PDA	15°C	18_dpi	1	5	47.4692	98.0614
Oregon.R	ST90ORE_a12_3B_8	PDA	15°C	18_dpi	2	7	65.0391	76.3703
Oregon.R	ST90ORE_a12_3B_8	PDA	15°C	18_dpi	3	6	58.589	77.3883
Oregon.R	ST90ORE_a12_3B_8	PDA	15°C	18_dpi	4	3	78.0197	76.9667
Oregon.R	ST90ORE_a12_3B_8	PDA	15°C	18_dpi	5	1	81.17	79.177
Oregon.R	ST90ORE_a12_4A_1	0.05_azole	22°C	8_dpi	1	4	0.85425	150.539
Oregon.R	ST90ORE_a12_4A_1	0.05_azole	22°C	8_dpi	2	2	0.7885	161.555
Oregon.R	ST90ORE_a12_4A_1	0.05_azole	22°C	8_dpi	3	0	NA	NA
Oregon.R	ST90ORE_a12_4A_1	0.05_azole	22°C	8_dpi	4	0	NA	NA
Oregon.R	ST90ORE_a12_4A_1	0.05_azole	22°C	8_dpi	5	0	NA	NA
Oregon.R	ST90ORE_a12_4A_1	PDA	22°C	8_dpi	1	14	3.78021	130.456
Oregon.R	ST90ORE_a12_4A_1	PDA	22°C	8_dpi	2	5	3.8402	124.628
Oregon.R	ST90ORE_a12_4A_1	PDA	22°C	8_dpi	3	18	3.716	125.239
Oregon.R	ST90ORE_a12_4A_1	PDA	22°C	8_dpi	4	12	3.35575	131.759
Oregon.R	ST90ORE_a12_4A_1	PDA	22°C	8_dpi	5	13	3.46469	128.75
Oregon.R	ST90ORE_a12_4A_1	PDA	15°C	8_dpi	1	23	1.01617	154.018
Oregon.R	ST90ORE_a12_4A_1	PDA	15°C	8_dpi	2	19	1.04811	150.769
Oregon.R	ST90ORE_a12_4A_1	PDA	15°C	8_dpi	3	20	1.20125	149.81
Oregon.R	ST90ORE_a12_4A_1	PDA	15°C	8_dpi	4	13	1.12769	154.726
Oregon.R	ST90ORE_a12_4A_1	PDA	15°C	8_dpi	5	14	0.990357	151.601
Oregon.R	ST90ORE_a12_4A_1	0.05_azole	22°C	11_dpi	1	6	4.969	120.266
Oregon.R	ST90ORE_a12_4A_1	0.05_azole	22°C	11_dpi	2	8	4.00075	118.68
Oregon.R	ST90ORE_a12_4A_1	0.05_azole	22°C	11_dpi	3	6	2.669	126.504
Oregon.R	ST90ORE_a12_4A_1	0.05_azole	22°C	11_dpi	4	5	3.6324	124.538
Oregon.R	ST90ORE_a12_4A_1	0.05_azole	22°C	11_dpi	5	3	2.48033	127.26
Oregon.R	ST90ORE_a12_4A_1	PDA	22°C	11_dpi	1	12	11.3673	87.9961
Oregon.R	ST90ORE_a12_4A_1	PDA	22°C	11_dpi	2	4	16.628	97.0722
Oregon.R	ST90ORE_a12_4A_1	PDA	22°C	11_dpi	3	13	9.54592	83.5439
Oregon.R	ST90ORE_a12_4A_1	PDA	22°C	11_dpi	4	8	10.3153	90.4655
Oregon.R	ST90ORE_a12_4A_1	PDA	22°C	11_dpi	5	9	9.65211	82.334
Oregon.R	ST90ORE_a12_4A_1	PDA	15°C	11_dpi	1	18	3.83211	139.287
Oregon.R	ST90ORE_a12_4A_1	PDA	15°C	11_dpi	2	17	3.67282	141.882
Oregon.R	ST90ORE_a12_4A_1	PDA	15°C	11_dpi	3	14	3.901	141.869
Oregon.R	ST90ORE_a12_4A_1	PDA	15°C	11_dpi	4	13	3.76123	141.592
Oregon.R	ST90ORE_a12_4A_1	PDA	15°C	11_dpi	5	16	3.34956	143.433
Oregon.R	ST90ORE_a12_4A_1	0.05_azole	22°C	14_dpi	1	6	9.276	106.416
Oregon.R	ST90ORE_a12_4A_1	0.05_azole	22°C	14_dpi	2	10	8.237	102.94
Oregon.R	ST90ORE_a12_4A_1	0.05_azole	22°C	14_dpi	3	8	6.5295	98.1505
Oregon.R	ST90ORE_a12_4A_1	0.05_azole	22°C	14_dpi	4	10	7.1826	109.099
Oregon.R	ST90ORE_a12_4A_1	0.05_azole	22°C	14_dpi	5	6	5.93517	106.607
Oregon.R	ST90ORE_a12_4A_1	PDA	22°C	14_dpi	1	8	19.8094	66.5277
Oregon.R	ST90ORE_a12_4A_1	PDA	22°C	14_dpi	2	3	37.169	72.2657
Oregon.R	ST90ORE_a12_4A_1	PDA	22°C	14_dpi	3	11	17.5329	73.8445
Oregon.R	ST90ORE_a12_4A_1	PDA	22°C	14_dpi	4	6	22.2182	78.7685
Oregon.R	ST90ORE_a12_4A_1	PDA	22°C	14_dpi	5	3	15.6073	62.1113
Oregon.R	ST90ORE_a12_4A_1	PDA	15°C	14_dpi	1	12	9.24792	87.3293
Oregon.R	ST90ORE_a12_4A_1	PDA	15°C	14_dpi	2	15	8.84613	96.6771
Oregon.R	ST90ORE_a12_4A_1	PDA	15°C	14_dpi	3	6	8.13017	92.6727
Oregon.R	ST90ORE_a12_4A_1	PDA	15°C	14_dpi	4	11	8.57391	98.1156
Oregon.R	ST90ORE_a12_4A_1	PDA	15°C	14_dpi	5	14	7.0925	97.5103
Oregon.R	ST90ORE_a12_4A_1	0.05_azole	22°C	18_dpi	1	5	17.4082	78.424
Oregon.R	ST90ORE_a12_4A_1	0.05_azole	22°C	18_dpi	2	9	16.3948	80.0626
Oregon.R	ST90ORE_a12_4A_1	0.05_azole	22°C	18_dpi	3	9	14.1149	83.0868
Oregon.R	ST90ORE_a12_4A_1	0.05_azole	22°C	18_dpi	4	6	14.5315	92.9442
Oregon.R	ST90ORE_a12_4A_1	0.05_azole	22°C	18_dpi	5	3	12.9163	90.262
Oregon.R	ST90ORE_a12_4A_1	PDA	22°C	18_dpi	1	3	36.198	56.0163
Oregon.R	ST90ORE_a12_4A_1	PDA	22°C	18_dpi	2	4	59.979	60.597
Oregon.R	ST90ORE_a12_4A_1	PDA	22°C	18_dpi	3	10	43.5134	63.2057
Oregon.R	ST90ORE_a12_4A_1	PDA	22°C	18_dpi	4	2	41.235	59.6175
Oregon.R	ST90ORE_a12_4A_1	PDA	22°C	18_dpi	5	4	41.1148	55.0318
Oregon.R	ST90ORE_a12_4A_1	PDA	15°C	18_dpi	1	9	21.2331	79.9853
Oregon.R	ST90ORE_a12_4A_1	PDA	15°C	18_dpi	2	8	20.3897	74.0146
Oregon.R	ST90ORE_a12_4A_1	PDA	15°C	18_dpi	3	7	20.4854	74.0019
Oregon.R	ST90ORE_a12_4A_1	PDA	15°C	18_dpi	4	9	18.4168	73.897
Oregon.R	ST90ORE_a12_4A_1	PDA	15°C	18_dpi	5	7	14.7463	66.898
Oregon.R	ST90ORE_a12_4A_10	0.05_azole	22°C	8_dpi	1	0	NA	NA
Oregon.R	ST90ORE_a12_4A_10	0.05_azole	22°C	8_dpi	2	0	NA	NA
Oregon.R	ST90ORE_a12_4A_10	0.05_azole	22°C	8_dpi	3	0	NA	NA
Oregon.R	ST90ORE_a12_4A_10	0.05_azole	22°C	8_dpi	4	0	NA	NA
Oregon.R	ST90ORE_a12_4A_10	0.05_azole	22°C	8_dpi	5	0	NA	NA
Oregon.R	ST90ORE_a12_4A_10	PDA	22°C	8_dpi	1	4	4.23125	150.657
Oregon.R	ST90ORE_a12_4A_10	PDA	22°C	8_dpi	2	7	5.08	143.523
Oregon.R	ST90ORE_a12_4A_10	PDA	22°C	8_dpi	3	5	4.9136	142.308
Oregon.R	ST90ORE_a12_4A_10	PDA	22°C	8_dpi	4	2	2.1	152.412
Oregon.R	ST90ORE_a12_4A_10	PDA	22°C	8_dpi	5	8	5.05525	145.3
Oregon.R	ST90ORE_a12_4A_10	PDA	15°C	8_dpi	1	5	0.8294	160.662
Oregon.R	ST90ORE_a12_4A_10	PDA	15°C	8_dpi	2	7	0.931143	165.924
Oregon.R	ST90ORE_a12_4A_10	PDA	15°C	8_dpi	3	0	NA	NA
Oregon.R	ST90ORE_a12_4A_10	PDA	15°C	8_dpi	4	2	0.795	161.929
Oregon.R	ST90ORE_a12_4A_10	PDA	15°C	8_dpi	5	2	0.8795	156.502
Oregon.R	ST90ORE_a12_4A_10	0.05_azole	22°C	11_dpi	1	1	1.35	156.028
Oregon.R	ST90ORE_a12_4A_10	0.05_azole	22°C	11_dpi	2	0	NA	NA
Oregon.R	ST90ORE_a12_4A_10	0.05_azole	22°C	11_dpi	3	5	0.9954	164.623
Oregon.R	ST90ORE_a12_4A_10	0.05_azole	22°C	11_dpi	4	4	1.319	153.419
Oregon.R	ST90ORE_a12_4A_10	0.05_azole	22°C	11_dpi	5	1	1.944	152.455
Oregon.R	ST90ORE_a12_4A_10	PDA	22°C	11_dpi	1	4	16.782	111.687
Oregon.R	ST90ORE_a12_4A_10	PDA	22°C	11_dpi	2	7	18.8096	104.962
Oregon.R	ST90ORE_a12_4A_10	PDA	22°C	11_dpi	3	5	17.8846	97.8628
Oregon.R	ST90ORE_a12_4A_10	PDA	22°C	11_dpi	4	4	6.35675	114.451
Oregon.R	ST90ORE_a12_4A_10	PDA	22°C	11_dpi	5	8	19.1822	91.6744
Oregon.R	ST90ORE_a12_4A_10	PDA	15°C	11_dpi	1	10	4.4795	147.572
Oregon.R	ST90ORE_a12_4A_10	PDA	15°C	11_dpi	2	11	5.89427	150.651
Oregon.R	ST90ORE_a12_4A_10	PDA	15°C	11_dpi	3	3	2.33433	148.296
Oregon.R	ST90ORE_a12_4A_10	PDA	15°C	11_dpi	4	10	5.0544	151.376
Oregon.R	ST90ORE_a12_4A_10	PDA	15°C	11_dpi	5	11	4.42136	137.989
Oregon.R	ST90ORE_a12_4A_10	0.05_azole	22°C	14_dpi	1	6	4.68033	144.463
Oregon.R	ST90ORE_a12_4A_10	0.05_azole	22°C	14_dpi	2	0	NA	NA
Oregon.R	ST90ORE_a12_4A_10	0.05_azole	22°C	14_dpi	3	4	3.89475	157.592
Oregon.R	ST90ORE_a12_4A_10	0.05_azole	22°C	14_dpi	4	3	5.376	136.855
Oregon.R	ST90ORE_a12_4A_10	0.05_azole	22°C	14_dpi	5	1	7.606	141.232
Oregon.R	ST90ORE_a12_4A_10	PDA	22°C	14_dpi	1	3	41.9853	78.525
Oregon.R	ST90ORE_a12_4A_10	PDA	22°C	14_dpi	2	5	43.3338	78.1396
Oregon.R	ST90ORE_a12_4A_10	PDA	22°C	14_dpi	3	5	43.6016	74.4132
Oregon.R	ST90ORE_a12_4A_10	PDA	22°C	14_dpi	4	4	21.3612	75.0477
Oregon.R	ST90ORE_a12_4A_10	PDA	22°C	14_dpi	5	8	43.9366	64.8096
Oregon.R	ST90ORE_a12_4A_10	PDA	15°C	14_dpi	1	8	18.9685	135.949
Oregon.R	ST90ORE_a12_4A_10	PDA	15°C	14_dpi	2	9	19.669	136.94
Oregon.R	ST90ORE_a12_4A_10	PDA	15°C	14_dpi	3	4	6.589	131.906
Oregon.R	ST90ORE_a12_4A_10	PDA	15°C	14_dpi	4	8	19.8844	136.965
Oregon.R	ST90ORE_a12_4A_10	PDA	15°C	14_dpi	5	9	14.8769	134.491
Oregon.R	ST90ORE_a12_4A_10	0.05_azole	22°C	18_dpi	1	5	11.7922	104.458
Oregon.R	ST90ORE_a12_4A_10	0.05_azole	22°C	18_dpi	2	1	13.263	107.695
Oregon.R	ST90ORE_a12_4A_10	0.05_azole	22°C	18_dpi	3	4	13.0422	120.401
Oregon.R	ST90ORE_a12_4A_10	0.05_azole	22°C	18_dpi	4	3	12.232	113.599
Oregon.R	ST90ORE_a12_4A_10	0.05_azole	22°C	18_dpi	5	1	14.571	131.96
Oregon.R	ST90ORE_a12_4A_10	PDA	22°C	18_dpi	1	2	88.045	56.1505
Oregon.R	ST90ORE_a12_4A_10	PDA	22°C	18_dpi	2	5	85.5446	58.235
Oregon.R	ST90ORE_a12_4A_10	PDA	22°C	18_dpi	3	2	89.1375	53.233
Oregon.R	ST90ORE_a12_4A_10	PDA	22°C	18_dpi	4	3	55.3887	54.8303
Oregon.R	ST90ORE_a12_4A_10	PDA	22°C	18_dpi	5	4	90.2795	57.9258
Oregon.R	ST90ORE_a12_4A_10	PDA	15°C	18_dpi	1	8	50.6585	109.204
Oregon.R	ST90ORE_a12_4A_10	PDA	15°C	18_dpi	2	8	53.7251	109.288
Oregon.R	ST90ORE_a12_4A_10	PDA	15°C	18_dpi	3	8	21.1399	97.4223
Oregon.R	ST90ORE_a12_4A_10	PDA	15°C	18_dpi	4	8	54.6692	107.418
Oregon.R	ST90ORE_a12_4A_10	PDA	15°C	18_dpi	5	8	42.1424	103.791
Oregon.R	ST90ORE_a12_4A_11	0.05_azole	22°C	8_dpi	1	11	1.08873	128.382
Oregon.R	ST90ORE_a12_4A_11	0.05_azole	22°C	8_dpi	2	5	0.9758	122.966
Oregon.R	ST90ORE_a12_4A_11	0.05_azole	22°C	8_dpi	3	22	0.971636	128.985
Oregon.R	ST90ORE_a12_4A_11	0.05_azole	22°C	8_dpi	4	8	1.10725	129.876
Oregon.R	ST90ORE_a12_4A_11	0.05_azole	22°C	8_dpi	5	9	1.01889	121.119
Oregon.R	ST90ORE_a12_4A_11	PDA	22°C	8_dpi	1	16	8.57675	113.053
Oregon.R	ST90ORE_a12_4A_11	PDA	22°C	8_dpi	2	21	8.17629	111.074
Oregon.R	ST90ORE_a12_4A_11	PDA	22°C	8_dpi	3	13	10.8632	99.1498
Oregon.R	ST90ORE_a12_4A_11	PDA	22°C	8_dpi	4	17	8.98312	100.038
Oregon.R	ST90ORE_a12_4A_11	PDA	22°C	8_dpi	5	17	9.53053	108.277
Oregon.R	ST90ORE_a12_4A_11	PDA	15°C	8_dpi	1	7	0.999857	151.902
Oregon.R	ST90ORE_a12_4A_11	PDA	15°C	8_dpi	2	7	0.951857	151.711
Oregon.R	ST90ORE_a12_4A_11	PDA	15°C	8_dpi	3	6	0.791667	156.673
Oregon.R	ST90ORE_a12_4A_11	PDA	15°C	8_dpi	4	1	1.078	159.977
Oregon.R	ST90ORE_a12_4A_11	PDA	15°C	8_dpi	5	8	0.987375	141.335
Oregon.R	ST90ORE_a12_4A_11	0.05_azole	22°C	11_dpi	1	7	5.04157	86.2236
Oregon.R	ST90ORE_a12_4A_11	0.05_azole	22°C	11_dpi	2	7	3.42986	78.9386
Oregon.R	ST90ORE_a12_4A_11	0.05_azole	22°C	11_dpi	3	26	4.01496	65.2352
Oregon.R	ST90ORE_a12_4A_11	0.05_azole	22°C	11_dpi	4	9	5.08056	93.189
Oregon.R	ST90ORE_a12_4A_11	0.05_azole	22°C	11_dpi	5	9	4.42389	90.7058
Oregon.R	ST90ORE_a12_4A_11	PDA	22°C	11_dpi	1	12	29.7338	93.6134
Oregon.R	ST90ORE_a12_4A_11	PDA	22°C	11_dpi	2	10	31.457	83.5239
Oregon.R	ST90ORE_a12_4A_11	PDA	22°C	11_dpi	3	16	28.4263	70.6995
Oregon.R	ST90ORE_a12_4A_11	PDA	22°C	11_dpi	4	6	36.208	80.2265
Oregon.R	ST90ORE_a12_4A_11	PDA	22°C	11_dpi	5	13	32.2487	73.4958
Oregon.R	ST90ORE_a12_4A_11	PDA	15°C	11_dpi	1	17	6.96076	132.659
Oregon.R	ST90ORE_a12_4A_11	PDA	15°C	11_dpi	2	17	7.40871	137.672
Oregon.R	ST90ORE_a12_4A_11	PDA	15°C	11_dpi	3	21	5.07952	132.725
Oregon.R	ST90ORE_a12_4A_11	PDA	15°C	11_dpi	4	21	5.714	139.671
Oregon.R	ST90ORE_a12_4A_11	PDA	15°C	11_dpi	5	20	8.0989	120.891
Oregon.R	ST90ORE_a12_4A_11	0.05_azole	22°C	14_dpi	1	6	10.6015	90.3555
Oregon.R	ST90ORE_a12_4A_11	0.05_azole	22°C	14_dpi	2	4	8.69875	91.9655
Oregon.R	ST90ORE_a12_4A_11	0.05_azole	22°C	14_dpi	3	10	7.2735	57.8121
Oregon.R	ST90ORE_a12_4A_11	0.05_azole	22°C	14_dpi	4	6	11.4242	98.006
Oregon.R	ST90ORE_a12_4A_11	0.05_azole	22°C	14_dpi	5	7	8.03357	80.5243
Oregon.R	ST90ORE_a12_4A_11	PDA	22°C	14_dpi	1	9	64.9023	90.6484
Oregon.R	ST90ORE_a12_4A_11	PDA	22°C	14_dpi	2	3	71.3813	54.222
Oregon.R	ST90ORE_a12_4A_11	PDA	22°C	14_dpi	3	11	51.2165	54.9225
Oregon.R	ST90ORE_a12_4A_11	PDA	22°C	14_dpi	4	2	72.411	83.5705
Oregon.R	ST90ORE_a12_4A_11	PDA	22°C	14_dpi	5	6	57.9515	57.1422
Oregon.R	ST90ORE_a12_4A_11	PDA	15°C	14_dpi	1	15	15.2963	105.604
Oregon.R	ST90ORE_a12_4A_11	PDA	15°C	14_dpi	2	12	18.215	114.209
Oregon.R	ST90ORE_a12_4A_11	PDA	15°C	14_dpi	3	18	13.0654	98.3121
Oregon.R	ST90ORE_a12_4A_11	PDA	15°C	14_dpi	4	17	16.6136	107.972
Oregon.R	ST90ORE_a12_4A_11	PDA	15°C	14_dpi	5	9	21.8992	85.0738
Oregon.R	ST90ORE_a12_4A_11	0.05_azole	22°C	18_dpi	1	7	20.0494	70.9729
Oregon.R	ST90ORE_a12_4A_11	0.05_azole	22°C	18_dpi	2	5	15.8728	79.7722
Oregon.R	ST90ORE_a12_4A_11	0.05_azole	22°C	18_dpi	3	9	14.992	65.8511
Oregon.R	ST90ORE_a12_4A_11	0.05_azole	22°C	18_dpi	4	6	20.4295	85.8337
Oregon.R	ST90ORE_a12_4A_11	0.05_azole	22°C	18_dpi	5	6	18.2123	76.0408
Oregon.R	ST90ORE_a12_4A_11	PDA	22°C	18_dpi	1	4	87.8983	77.2605
Oregon.R	ST90ORE_a12_4A_11	PDA	22°C	18_dpi	2	3	114.301	53.5293
Oregon.R	ST90ORE_a12_4A_11	PDA	22°C	18_dpi	3	9	81.6639	61.2826
Oregon.R	ST90ORE_a12_4A_11	PDA	22°C	18_dpi	4	0	NA	NA
Oregon.R	ST90ORE_a12_4A_11	PDA	22°C	18_dpi	5	4	100.525	66.125
Oregon.R	ST90ORE_a12_4A_11	PDA	15°C	18_dpi	1	11	29.0825	71.6066
Oregon.R	ST90ORE_a12_4A_11	PDA	15°C	18_dpi	2	11	31.1073	82.7715
Oregon.R	ST90ORE_a12_4A_11	PDA	15°C	18_dpi	3	13	25.0476	73.2468
Oregon.R	ST90ORE_a12_4A_11	PDA	15°C	18_dpi	4	14	26.8863	80.7316
Oregon.R	ST90ORE_a12_4A_11	PDA	15°C	18_dpi	5	3	46.39	74.8553
Oregon.R	ST90ORE_a12_4A_2	0.05_azole	22°C	8_dpi	1	1	1.567	155.658
Oregon.R	ST90ORE_a12_4A_2	0.05_azole	22°C	8_dpi	2	0	NA	NA
Oregon.R	ST90ORE_a12_4A_2	0.05_azole	22°C	8_dpi	3	0	NA	NA
Oregon.R	ST90ORE_a12_4A_2	0.05_azole	22°C	8_dpi	4	0	NA	NA
Oregon.R	ST90ORE_a12_4A_2	0.05_azole	22°C	8_dpi	5	0	NA	NA
Oregon.R	ST90ORE_a12_4A_2	PDA	22°C	8_dpi	1	0	NA	NA
Oregon.R	ST90ORE_a12_4A_2	PDA	22°C	8_dpi	2	3	10.3383	94.729
Oregon.R	ST90ORE_a12_4A_2	PDA	22°C	8_dpi	3	3	9.69633	103.442
Oregon.R	ST90ORE_a12_4A_2	PDA	22°C	8_dpi	4	3	10.6687	104.72
Oregon.R	ST90ORE_a12_4A_2	PDA	22°C	8_dpi	5	7	10.0919	101.076
Oregon.R	ST90ORE_a12_4A_2	PDA	15°C	8_dpi	1	10	1.0584	152.517
Oregon.R	ST90ORE_a12_4A_2	PDA	15°C	8_dpi	2	15	1.31427	150.8
Oregon.R	ST90ORE_a12_4A_2	PDA	15°C	8_dpi	3	7	1.52	141.259
Oregon.R	ST90ORE_a12_4A_2	PDA	15°C	8_dpi	4	5	1.1862	141.899
Oregon.R	ST90ORE_a12_4A_2	PDA	15°C	8_dpi	5	2	0.9815	144.733
Oregon.R	ST90ORE_a12_4A_2	0.05_azole	22°C	11_dpi	1	7	3.69957	149.746
Oregon.R	ST90ORE_a12_4A_2	0.05_azole	22°C	11_dpi	2	1	2.177	152.297
Oregon.R	ST90ORE_a12_4A_2	0.05_azole	22°C	11_dpi	3	3	3.174	154.49
Oregon.R	ST90ORE_a12_4A_2	0.05_azole	22°C	11_dpi	4	2	1.274	152.998
Oregon.R	ST90ORE_a12_4A_2	0.05_azole	22°C	11_dpi	5	6	2.031	150.933
Oregon.R	ST90ORE_a12_4A_2	PDA	22°C	11_dpi	1	0	NA	NA
Oregon.R	ST90ORE_a12_4A_2	PDA	22°C	11_dpi	2	3	33.3637	74.0873
Oregon.R	ST90ORE_a12_4A_2	PDA	22°C	11_dpi	3	0	NA	NA
Oregon.R	ST90ORE_a12_4A_2	PDA	22°C	11_dpi	4	3	34.9277	78.3727
Oregon.R	ST90ORE_a12_4A_2	PDA	22°C	11_dpi	5	6	32.8652	77.5282
Oregon.R	ST90ORE_a12_4A_2	PDA	15°C	11_dpi	1	13	7.77438	120.175
Oregon.R	ST90ORE_a12_4A_2	PDA	15°C	11_dpi	2	14	8.397	111.145
Oregon.R	ST90ORE_a12_4A_2	PDA	15°C	11_dpi	3	12	8.54775	119.453
Oregon.R	ST90ORE_a12_4A_2	PDA	15°C	11_dpi	4	12	7.63175	117.113
Oregon.R	ST90ORE_a12_4A_2	PDA	15°C	11_dpi	5	4	7.863	124.811
Oregon.R	ST90ORE_a12_4A_2	0.05_azole	22°C	14_dpi	1	4	10.3387	145.916
Oregon.R	ST90ORE_a12_4A_2	0.05_azole	22°C	14_dpi	2	1	8.658	142.679
Oregon.R	ST90ORE_a12_4A_2	0.05_azole	22°C	14_dpi	3	3	10.5243	152.815
Oregon.R	ST90ORE_a12_4A_2	0.05_azole	22°C	14_dpi	4	2	8.246	158.627
Oregon.R	ST90ORE_a12_4A_2	0.05_azole	22°C	14_dpi	5	4	9.7175	156.043
Oregon.R	ST90ORE_a12_4A_2	PDA	22°C	14_dpi	1	0	NA	NA
Oregon.R	ST90ORE_a12_4A_2	PDA	22°C	14_dpi	2	2	69.7385	73.229
Oregon.R	ST90ORE_a12_4A_2	PDA	22°C	14_dpi	3	1	56.111	62.328
Oregon.R	ST90ORE_a12_4A_2	PDA	22°C	14_dpi	4	3	66.4383	73.0167
Oregon.R	ST90ORE_a12_4A_2	PDA	22°C	14_dpi	5	7	63.1431	74.1681
Oregon.R	ST90ORE_a12_4A_2	PDA	15°C	14_dpi	1	9	21.4036	60.3773
Oregon.R	ST90ORE_a12_4A_2	PDA	15°C	14_dpi	2	9	20.6707	70.4939
Oregon.R	ST90ORE_a12_4A_2	PDA	15°C	14_dpi	3	13	21.6884	65.3034
Oregon.R	ST90ORE_a12_4A_2	PDA	15°C	14_dpi	4	13	18.0528	73.3739
Oregon.R	ST90ORE_a12_4A_2	PDA	15°C	14_dpi	5	5	20.224	88.2042
Oregon.R	ST90ORE_a12_4A_2	0.05_azole	22°C	18_dpi	1	0	NA	NA
Oregon.R	ST90ORE_a12_4A_2	0.05_azole	22°C	18_dpi	2	1	19.1	126.047
Oregon.R	ST90ORE_a12_4A_2	0.05_azole	22°C	18_dpi	3	2	20.3965	149.454
Oregon.R	ST90ORE_a12_4A_2	0.05_azole	22°C	18_dpi	4	0	NA	NA
Oregon.R	ST90ORE_a12_4A_2	0.05_azole	22°C	18_dpi	5	2	26.0845	143.511
Oregon.R	ST90ORE_a12_4A_2	PDA	22°C	18_dpi	1	0	NA	NA
Oregon.R	ST90ORE_a12_4A_2	PDA	22°C	18_dpi	2	1	134.379	61.807
Oregon.R	ST90ORE_a12_4A_2	PDA	22°C	18_dpi	3	1	113.458	71.892
Oregon.R	ST90ORE_a12_4A_2	PDA	22°C	18_dpi	4	3	129.313	77.9807
Oregon.R	ST90ORE_a12_4A_2	PDA	22°C	18_dpi	5	6	122.52	74.0197
Oregon.R	ST90ORE_a12_4A_2	PDA	15°C	18_dpi	1	9	41.9194	44.6114
Oregon.R	ST90ORE_a12_4A_2	PDA	15°C	18_dpi	2	5	43.79	73.0492
Oregon.R	ST90ORE_a12_4A_2	PDA	15°C	18_dpi	3	13	43.5427	45.3979
Oregon.R	ST90ORE_a12_4A_2	PDA	15°C	18_dpi	4	12	38.6114	52.3076
Oregon.R	ST90ORE_a12_4A_2	PDA	15°C	18_dpi	5	3	43.497	62.1907
Oregon.R	ST90ORE_a12_4A_4	0.05_azole	22°C	8_dpi	1	5	0.8774	151.126
Oregon.R	ST90ORE_a12_4A_4	0.05_azole	22°C	8_dpi	2	7	0.84	142.813
Oregon.R	ST90ORE_a12_4A_4	0.05_azole	22°C	8_dpi	3	3	0.752333	144.566
Oregon.R	ST90ORE_a12_4A_4	0.05_azole	22°C	8_dpi	4	1	0.723	145.082
Oregon.R	ST90ORE_a12_4A_4	0.05_azole	22°C	8_dpi	5	5	0.8404	145.922
Oregon.R	ST90ORE_a12_4A_4	PDA	22°C	8_dpi	1	14	2.99736	137.319
Oregon.R	ST90ORE_a12_4A_4	PDA	22°C	8_dpi	2	15	2.91427	134.758
Oregon.R	ST90ORE_a12_4A_4	PDA	22°C	8_dpi	3	22	2.96655	133.722
Oregon.R	ST90ORE_a12_4A_4	PDA	22°C	8_dpi	4	17	3.45818	139.305
Oregon.R	ST90ORE_a12_4A_4	PDA	22°C	8_dpi	5	21	2.9069	133.41
Oregon.R	ST90ORE_a12_4A_4	PDA	15°C	8_dpi	1	19	1.21747	151.805
Oregon.R	ST90ORE_a12_4A_4	PDA	15°C	8_dpi	2	10	1.3082	146.194
Oregon.R	ST90ORE_a12_4A_4	PDA	15°C	8_dpi	3	6	1.3635	155.107
Oregon.R	ST90ORE_a12_4A_4	PDA	15°C	8_dpi	4	11	1.139	150.795
Oregon.R	ST90ORE_a12_4A_4	PDA	15°C	8_dpi	5	19	0.884053	152.428
Oregon.R	ST90ORE_a12_4A_4	0.05_azole	22°C	11_dpi	1	13	4.44885	156.25
Oregon.R	ST90ORE_a12_4A_4	0.05_azole	22°C	11_dpi	2	13	4.91915	152.548
Oregon.R	ST90ORE_a12_4A_4	0.05_azole	22°C	11_dpi	3	22	5.01214	155.824
Oregon.R	ST90ORE_a12_4A_4	0.05_azole	22°C	11_dpi	4	16	4.85438	156.357
Oregon.R	ST90ORE_a12_4A_4	0.05_azole	22°C	11_dpi	5	14	4.82393	146.101
Oregon.R	ST90ORE_a12_4A_4	PDA	22°C	11_dpi	1	17	9.17688	79.2662
Oregon.R	ST90ORE_a12_4A_4	PDA	22°C	11_dpi	2	15	8.06687	73.3774
Oregon.R	ST90ORE_a12_4A_4	PDA	22°C	11_dpi	3	17	8.33235	82.7419
Oregon.R	ST90ORE_a12_4A_4	PDA	22°C	11_dpi	4	18	9.58272	78.5309
Oregon.R	ST90ORE_a12_4A_4	PDA	22°C	11_dpi	5	17	8.47729	79.6089
Oregon.R	ST90ORE_a12_4A_4	PDA	15°C	11_dpi	1	26	6.77796	137.618
Oregon.R	ST90ORE_a12_4A_4	PDA	15°C	11_dpi	2	19	6.98332	137.379
Oregon.R	ST90ORE_a12_4A_4	PDA	15°C	11_dpi	3	20	6.14875	137.477
Oregon.R	ST90ORE_a12_4A_4	PDA	15°C	11_dpi	4	16	5.28406	141.54
Oregon.R	ST90ORE_a12_4A_4	PDA	15°C	11_dpi	5	24	3.91375	140.467
Oregon.R	ST90ORE_a12_4A_4	0.05_azole	22°C	14_dpi	1	11	10.5887	145.898
Oregon.R	ST90ORE_a12_4A_4	0.05_azole	22°C	14_dpi	2	1	9.938	141.288
Oregon.R	ST90ORE_a12_4A_4	0.05_azole	22°C	14_dpi	3	5	12.2512	141.134
Oregon.R	ST90ORE_a12_4A_4	0.05_azole	22°C	14_dpi	4	2	12.43	143.902
Oregon.R	ST90ORE_a12_4A_4	0.05_azole	22°C	14_dpi	5	5	6.7816	134.323
Oregon.R	ST90ORE_a12_4A_4	PDA	22°C	14_dpi	1	13	25.8413	80.1206
Oregon.R	ST90ORE_a12_4A_4	PDA	22°C	14_dpi	2	9	23.2928	77.66
Oregon.R	ST90ORE_a12_4A_4	PDA	22°C	14_dpi	3	11	24.6189	93.1314
Oregon.R	ST90ORE_a12_4A_4	PDA	22°C	14_dpi	4	11	24.5232	87.733
Oregon.R	ST90ORE_a12_4A_4	PDA	22°C	14_dpi	5	7	22.0936	85.3681
Oregon.R	ST90ORE_a12_4A_4	PDA	15°C	14_dpi	1	23	13.217	110.756
Oregon.R	ST90ORE_a12_4A_4	PDA	15°C	14_dpi	2	18	13.8046	124.734
Oregon.R	ST90ORE_a12_4A_4	PDA	15°C	14_dpi	3	13	11.6242	124.324
Oregon.R	ST90ORE_a12_4A_4	PDA	15°C	14_dpi	4	15	12.2168	125.066
Oregon.R	ST90ORE_a12_4A_4	PDA	15°C	14_dpi	5	18	8.98194	120.456
Oregon.R	ST90ORE_a12_4A_4	0.05_azole	22°C	18_dpi	1	1	16.218	129.105
Oregon.R	ST90ORE_a12_4A_4	0.05_azole	22°C	18_dpi	2	1	24.797	112.11
Oregon.R	ST90ORE_a12_4A_4	0.05_azole	22°C	18_dpi	3	0	NA	NA
Oregon.R	ST90ORE_a12_4A_4	0.05_azole	22°C	18_dpi	4	6	23.9102	119.754
Oregon.R	ST90ORE_a12_4A_4	0.05_azole	22°C	18_dpi	5	0	NA	NA
Oregon.R	ST90ORE_a12_4A_4	PDA	22°C	18_dpi	1	1	81.421	79.78
Oregon.R	ST90ORE_a12_4A_4	PDA	22°C	18_dpi	2	1	59.453	72.272
Oregon.R	ST90ORE_a12_4A_4	PDA	22°C	18_dpi	3	0	NA	NA
Oregon.R	ST90ORE_a12_4A_4	PDA	22°C	18_dpi	4	3	64.905	77.7683
Oregon.R	ST90ORE_a12_4A_4	PDA	22°C	18_dpi	5	7	52.7626	67.7
Oregon.R	ST90ORE_a12_4A_4	PDA	15°C	18_dpi	1	0	NA	NA
Oregon.R	ST90ORE_a12_4A_4	PDA	15°C	18_dpi	2	3	26.7823	90.09
Oregon.R	ST90ORE_a12_4A_4	PDA	15°C	18_dpi	3	0	NA	NA
Oregon.R	ST90ORE_a12_4A_4	PDA	15°C	18_dpi	4	2	25.8035	81.0145
Oregon.R	ST90ORE_a12_4A_4	PDA	15°C	18_dpi	5	1	12.904	96.107
Oregon.R	ST90ORE_a12_4A_5	0.05_azole	22°C	8_dpi	1	0	NA	NA
Oregon.R	ST90ORE_a12_4A_5	0.05_azole	22°C	8_dpi	2	0	NA	NA
Oregon.R	ST90ORE_a12_4A_5	0.05_azole	22°C	8_dpi	3	0	NA	NA
Oregon.R	ST90ORE_a12_4A_5	0.05_azole	22°C	8_dpi	4	0	NA	NA
Oregon.R	ST90ORE_a12_4A_5	0.05_azole	22°C	8_dpi	5	0	NA	NA
Oregon.R	ST90ORE_a12_4A_5	PDA	22°C	8_dpi	1	2	6.7165	129.852
Oregon.R	ST90ORE_a12_4A_5	PDA	22°C	8_dpi	2	0	NA	NA
Oregon.R	ST90ORE_a12_4A_5	PDA	22°C	8_dpi	3	3	8.33933	125.762
Oregon.R	ST90ORE_a12_4A_5	PDA	22°C	8_dpi	4	2	7.6165	125.234
Oregon.R	ST90ORE_a12_4A_5	PDA	22°C	8_dpi	5	3	6.53667	129.767
Oregon.R	ST90ORE_a12_4A_5	PDA	15°C	8_dpi	1	0	NA	NA
Oregon.R	ST90ORE_a12_4A_5	PDA	15°C	8_dpi	2	2	1.3175	147.229
Oregon.R	ST90ORE_a12_4A_5	PDA	15°C	8_dpi	3	3	1.462	146.768
Oregon.R	ST90ORE_a12_4A_5	PDA	15°C	8_dpi	4	2	1.0035	143.466
Oregon.R	ST90ORE_a12_4A_5	PDA	15°C	8_dpi	5	4	0.99325	150.001
Oregon.R	ST90ORE_a12_4A_5	0.05_azole	22°C	11_dpi	1	0	NA	NA
Oregon.R	ST90ORE_a12_4A_5	0.05_azole	22°C	11_dpi	2	0	NA	NA
Oregon.R	ST90ORE_a12_4A_5	0.05_azole	22°C	11_dpi	3	0	NA	NA
Oregon.R	ST90ORE_a12_4A_5	0.05_azole	22°C	11_dpi	4	0	NA	NA
Oregon.R	ST90ORE_a12_4A_5	0.05_azole	22°C	11_dpi	5	0	NA	NA
Oregon.R	ST90ORE_a12_4A_5	PDA	22°C	11_dpi	1	2	28.657	119.159
Oregon.R	ST90ORE_a12_4A_5	PDA	22°C	11_dpi	2	0	NA	NA
Oregon.R	ST90ORE_a12_4A_5	PDA	22°C	11_dpi	3	3	34.8533	90.8237
Oregon.R	ST90ORE_a12_4A_5	PDA	22°C	11_dpi	4	2	33.871	93.504
Oregon.R	ST90ORE_a12_4A_5	PDA	22°C	11_dpi	5	4	29.387	104.725
Oregon.R	ST90ORE_a12_4A_5	PDA	15°C	11_dpi	1	2	6.8765	143.903
Oregon.R	ST90ORE_a12_4A_5	PDA	15°C	11_dpi	2	5	7.4744	142.651
Oregon.R	ST90ORE_a12_4A_5	PDA	15°C	11_dpi	3	4	9.12275	145.499
Oregon.R	ST90ORE_a12_4A_5	PDA	15°C	11_dpi	4	10	7.1813	140.572
Oregon.R	ST90ORE_a12_4A_5	PDA	15°C	11_dpi	5	7	8.20229	141.381
Oregon.R	ST90ORE_a12_4A_5	0.05_azole	22°C	14_dpi	1	0	NA	NA
Oregon.R	ST90ORE_a12_4A_5	0.05_azole	22°C	14_dpi	2	1	5.996	143.174
Oregon.R	ST90ORE_a12_4A_5	0.05_azole	22°C	14_dpi	3	0	NA	NA
Oregon.R	ST90ORE_a12_4A_5	0.05_azole	22°C	14_dpi	4	0	NA	NA
Oregon.R	ST90ORE_a12_4A_5	0.05_azole	22°C	14_dpi	5	0	NA	NA
Oregon.R	ST90ORE_a12_4A_5	PDA	22°C	14_dpi	1	2	64.5505	82.6085
Oregon.R	ST90ORE_a12_4A_5	PDA	22°C	14_dpi	2	0	NA	NA
Oregon.R	ST90ORE_a12_4A_5	PDA	22°C	14_dpi	3	1	76.075	68.089
Oregon.R	ST90ORE_a12_4A_5	PDA	22°C	14_dpi	4	2	81.286	64.9015
Oregon.R	ST90ORE_a12_4A_5	PDA	22°C	14_dpi	5	4	62.8528	78.3895
Oregon.R	ST90ORE_a12_4A_5	PDA	15°C	14_dpi	1	2	21.88	124.854
Oregon.R	ST90ORE_a12_4A_5	PDA	15°C	14_dpi	2	5	20.5274	127.377
Oregon.R	ST90ORE_a12_4A_5	PDA	15°C	14_dpi	3	4	25.727	130.559
Oregon.R	ST90ORE_a12_4A_5	PDA	15°C	14_dpi	4	10	19.5128	126.392
Oregon.R	ST90ORE_a12_4A_5	PDA	15°C	14_dpi	5	4	20.9468	125.6
Oregon.R	ST90ORE_a12_4A_5	0.05_azole	22°C	18_dpi	1	0	NA	NA
Oregon.R	ST90ORE_a12_4A_5	0.05_azole	22°C	18_dpi	2	1	12.549	138.089
Oregon.R	ST90ORE_a12_4A_5	0.05_azole	22°C	18_dpi	3	0	NA	NA
Oregon.R	ST90ORE_a12_4A_5	0.05_azole	22°C	18_dpi	4	0	NA	NA
Oregon.R	ST90ORE_a12_4A_5	0.05_azole	22°C	18_dpi	5	0	NA	NA
Oregon.R	ST90ORE_a12_4A_5	PDA	22°C	18_dpi	1	2	148.715	56.54
Oregon.R	ST90ORE_a12_4A_5	PDA	22°C	18_dpi	2	0	NA	NA
Oregon.R	ST90ORE_a12_4A_5	PDA	22°C	18_dpi	3	1	157.767	63.422
Oregon.R	ST90ORE_a12_4A_5	PDA	22°C	18_dpi	4	2	170.266	59.7455
Oregon.R	ST90ORE_a12_4A_5	PDA	22°C	18_dpi	5	2	135.664	65.021
Oregon.R	ST90ORE_a12_4A_5	PDA	15°C	18_dpi	1	1	64.134	104.26
Oregon.R	ST90ORE_a12_4A_5	PDA	15°C	18_dpi	2	1	39.052	90.189
Oregon.R	ST90ORE_a12_4A_5	PDA	15°C	18_dpi	3	0	NA	NA
Oregon.R	ST90ORE_a12_4A_5	PDA	15°C	18_dpi	4	9	41.5429	86.5663
Oregon.R	ST90ORE_a12_4A_5	PDA	15°C	18_dpi	5	2	49.428	93.687
Oregon.R	ST90ORE_a12_4A_6	0.05_azole	22°C	8_dpi	1	0	NA	NA
Oregon.R	ST90ORE_a12_4A_6	0.05_azole	22°C	8_dpi	2	0	NA	NA
Oregon.R	ST90ORE_a12_4A_6	0.05_azole	22°C	8_dpi	3	0	NA	NA
Oregon.R	ST90ORE_a12_4A_6	0.05_azole	22°C	8_dpi	4	0	NA	NA
Oregon.R	ST90ORE_a12_4A_6	0.05_azole	22°C	8_dpi	5	0	NA	NA
Oregon.R	ST90ORE_a12_4A_6	PDA	22°C	8_dpi	1	8	6.87437	91.869
Oregon.R	ST90ORE_a12_4A_6	PDA	22°C	8_dpi	2	5	7.7912	85.1016
Oregon.R	ST90ORE_a12_4A_6	PDA	22°C	8_dpi	3	5	7.6906	82.0342
Oregon.R	ST90ORE_a12_4A_6	PDA	22°C	8_dpi	4	5	3.0004	129.391
Oregon.R	ST90ORE_a12_4A_6	PDA	22°C	8_dpi	5	14	6.18057	102.11
Oregon.R	ST90ORE_a12_4A_6	PDA	15°C	8_dpi	1	0	NA	NA
Oregon.R	ST90ORE_a12_4A_6	PDA	15°C	8_dpi	2	0	NA	NA
Oregon.R	ST90ORE_a12_4A_6	PDA	15°C	8_dpi	3	3	1.08967	150.37
Oregon.R	ST90ORE_a12_4A_6	PDA	15°C	8_dpi	4	2	0.7845	154.951
Oregon.R	ST90ORE_a12_4A_6	PDA	15°C	8_dpi	5	1	0.8	148.6
Oregon.R	ST90ORE_a12_4A_6	0.05_azole	22°C	11_dpi	1	4	1.98275	154.518
Oregon.R	ST90ORE_a12_4A_6	0.05_azole	22°C	11_dpi	2	1	2.162	149.929
Oregon.R	ST90ORE_a12_4A_6	0.05_azole	22°C	11_dpi	3	2	2.1405	141.859
Oregon.R	ST90ORE_a12_4A_6	0.05_azole	22°C	11_dpi	4	1	1.333	145.709
Oregon.R	ST90ORE_a12_4A_6	0.05_azole	22°C	11_dpi	5	4	1.41725	146.963
Oregon.R	ST90ORE_a12_4A_6	PDA	22°C	11_dpi	1	8	25.0034	65.7949
Oregon.R	ST90ORE_a12_4A_6	PDA	22°C	11_dpi	2	5	29.6328	59.3446
Oregon.R	ST90ORE_a12_4A_6	PDA	22°C	11_dpi	3	5	28.5976	63.1004
Oregon.R	ST90ORE_a12_4A_6	PDA	22°C	11_dpi	4	10	12.5385	85.8226
Oregon.R	ST90ORE_a12_4A_6	PDA	22°C	11_dpi	5	9	23.3179	75.7593
Oregon.R	ST90ORE_a12_4A_6	PDA	15°C	11_dpi	1	12	2.34142	153.054
Oregon.R	ST90ORE_a12_4A_6	PDA	15°C	11_dpi	2	7	3.304	154.251
Oregon.R	ST90ORE_a12_4A_6	PDA	15°C	11_dpi	3	8	4.77862	133.695
Oregon.R	ST90ORE_a12_4A_6	PDA	15°C	11_dpi	4	7	3.22214	146.676
Oregon.R	ST90ORE_a12_4A_6	PDA	15°C	11_dpi	5	6	3.64233	149.78
Oregon.R	ST90ORE_a12_4A_6	0.05_azole	22°C	14_dpi	1	8	10.5794	149.998
Oregon.R	ST90ORE_a12_4A_6	0.05_azole	22°C	14_dpi	2	7	9.99914	149.33
Oregon.R	ST90ORE_a12_4A_6	0.05_azole	22°C	14_dpi	3	5	10.5114	144.76
Oregon.R	ST90ORE_a12_4A_6	0.05_azole	22°C	14_dpi	4	4	10.0228	154.371
Oregon.R	ST90ORE_a12_4A_6	0.05_azole	22°C	14_dpi	5	8	10.6101	139.25
Oregon.R	ST90ORE_a12_4A_6	PDA	22°C	14_dpi	1	5	55.7008	70.494
Oregon.R	ST90ORE_a12_4A_6	PDA	22°C	14_dpi	2	5	65.1854	66.883
Oregon.R	ST90ORE_a12_4A_6	PDA	22°C	14_dpi	3	4	60.9693	71.6298
Oregon.R	ST90ORE_a12_4A_6	PDA	22°C	14_dpi	4	8	32.8544	77.9535
Oregon.R	ST90ORE_a12_4A_6	PDA	22°C	14_dpi	5	6	52.3133	68.606
Oregon.R	ST90ORE_a12_4A_6	PDA	15°C	14_dpi	1	7	7.07886	109.978
Oregon.R	ST90ORE_a12_4A_6	PDA	15°C	14_dpi	2	9	8.17411	99.6898
Oregon.R	ST90ORE_a12_4A_6	PDA	15°C	14_dpi	3	14	8.12743	92.7471
Oregon.R	ST90ORE_a12_4A_6	PDA	15°C	14_dpi	4	6	9	108.317
Oregon.R	ST90ORE_a12_4A_6	PDA	15°C	14_dpi	5	11	9.53991	108.429
Oregon.R	ST90ORE_a12_4A_6	0.05_azole	22°C	18_dpi	1	0	NA	NA
Oregon.R	ST90ORE_a12_4A_6	0.05_azole	22°C	18_dpi	2	3	20.722	128.52
Oregon.R	ST90ORE_a12_4A_6	0.05_azole	22°C	18_dpi	3	1	28.185	97.473
Oregon.R	ST90ORE_a12_4A_6	0.05_azole	22°C	18_dpi	4	2	19.2955	148.328
Oregon.R	ST90ORE_a12_4A_6	0.05_azole	22°C	18_dpi	5	2	27.179	106.964
Oregon.R	ST90ORE_a12_4A_6	PDA	22°C	18_dpi	1	3	90.4313	63.7777
Oregon.R	ST90ORE_a12_4A_6	PDA	22°C	18_dpi	2	5	122.067	70.3548
Oregon.R	ST90ORE_a12_4A_6	PDA	22°C	18_dpi	3	4	109.603	59.8723
Oregon.R	ST90ORE_a12_4A_6	PDA	22°C	18_dpi	4	5	68.662	61.2368
Oregon.R	ST90ORE_a12_4A_6	PDA	22°C	18_dpi	5	3	95.6807	60.0173
Oregon.R	ST90ORE_a12_4A_6	PDA	15°C	18_dpi	1	13	14.6995	68.8703
Oregon.R	ST90ORE_a12_4A_6	PDA	15°C	18_dpi	2	8	16.5205	71.1923
Oregon.R	ST90ORE_a12_4A_6	PDA	15°C	18_dpi	3	10	23.9527	76.255
Oregon.R	ST90ORE_a12_4A_6	PDA	15°C	18_dpi	4	6	18.7717	78.9973
Oregon.R	ST90ORE_a12_4A_6	PDA	15°C	18_dpi	5	7	20.6304	86.2463
Oregon.R	ST90ORE_a12_4A_7	0.05_azole	22°C	8_dpi	1	4	2.2215	128.495
Oregon.R	ST90ORE_a12_4A_7	0.05_azole	22°C	8_dpi	2	3	2.94867	141.199
Oregon.R	ST90ORE_a12_4A_7	0.05_azole	22°C	8_dpi	3	0	NA	NA
Oregon.R	ST90ORE_a12_4A_7	0.05_azole	22°C	8_dpi	4	6	2.553	127.659
Oregon.R	ST90ORE_a12_4A_7	0.05_azole	22°C	8_dpi	5	4	2.93175	138.424
Oregon.R	ST90ORE_a12_4A_7	PDA	22°C	8_dpi	1	7	8.83629	137.659
Oregon.R	ST90ORE_a12_4A_7	PDA	22°C	8_dpi	2	8	7.10675	131.373
Oregon.R	ST90ORE_a12_4A_7	PDA	22°C	8_dpi	3	3	5.91433	136.12
Oregon.R	ST90ORE_a12_4A_7	PDA	22°C	8_dpi	4	7	6.70429	130.337
Oregon.R	ST90ORE_a12_4A_7	PDA	22°C	8_dpi	5	10	6.7913	130.856
Oregon.R	ST90ORE_a12_4A_7	PDA	15°C	8_dpi	1	2	1.412	153.585
Oregon.R	ST90ORE_a12_4A_7	PDA	15°C	8_dpi	2	3	1.03367	147.553
Oregon.R	ST90ORE_a12_4A_7	PDA	15°C	8_dpi	3	7	1.31343	153.515
Oregon.R	ST90ORE_a12_4A_7	PDA	15°C	8_dpi	4	8	1.06688	151.171
Oregon.R	ST90ORE_a12_4A_7	PDA	15°C	8_dpi	5	4	1.08125	150.87
Oregon.R	ST90ORE_a12_4A_7	0.05_azole	22°C	11_dpi	1	8	10.1077	138.522
Oregon.R	ST90ORE_a12_4A_7	0.05_azole	22°C	11_dpi	2	6	10.1963	141.111
Oregon.R	ST90ORE_a12_4A_7	0.05_azole	22°C	11_dpi	3	0	NA	NA
Oregon.R	ST90ORE_a12_4A_7	0.05_azole	22°C	11_dpi	4	6	11.26	108.781
Oregon.R	ST90ORE_a12_4A_7	0.05_azole	22°C	11_dpi	5	4	11.7022	129.992
Oregon.R	ST90ORE_a12_4A_7	PDA	22°C	11_dpi	1	6	45.0152	129.109
Oregon.R	ST90ORE_a12_4A_7	PDA	22°C	11_dpi	2	6	31.8892	106.931
Oregon.R	ST90ORE_a12_4A_7	PDA	22°C	11_dpi	3	1	12.835	72.945
Oregon.R	ST90ORE_a12_4A_7	PDA	22°C	11_dpi	4	3	27.0413	110.109
Oregon.R	ST90ORE_a12_4A_7	PDA	22°C	11_dpi	5	4	28.21	94.5152
Oregon.R	ST90ORE_a12_4A_7	PDA	15°C	11_dpi	1	0	NA	NA
Oregon.R	ST90ORE_a12_4A_7	PDA	15°C	11_dpi	2	9	7.092	140.969
Oregon.R	ST90ORE_a12_4A_7	PDA	15°C	11_dpi	3	12	7.04875	138.321
Oregon.R	ST90ORE_a12_4A_7	PDA	15°C	11_dpi	4	6	7.43617	138.594
Oregon.R	ST90ORE_a12_4A_7	PDA	15°C	11_dpi	5	7	5.158	137.91
Oregon.R	ST90ORE_a12_4A_7	0.05_azole	22°C	14_dpi	1	6	20.4542	132.046
Oregon.R	ST90ORE_a12_4A_7	0.05_azole	22°C	14_dpi	2	4	16.2542	160.263
Oregon.R	ST90ORE_a12_4A_7	0.05_azole	22°C	14_dpi	3	0	NA	NA
Oregon.R	ST90ORE_a12_4A_7	0.05_azole	22°C	14_dpi	4	5	24.1788	92.3218
Oregon.R	ST90ORE_a12_4A_7	0.05_azole	22°C	14_dpi	5	4	23.7135	113.914
Oregon.R	ST90ORE_a12_4A_7	PDA	22°C	14_dpi	1	3	98.8913	130.228
Oregon.R	ST90ORE_a12_4A_7	PDA	22°C	14_dpi	2	5	74.7436	81.9248
Oregon.R	ST90ORE_a12_4A_7	PDA	22°C	14_dpi	3	1	31.166	54.073
Oregon.R	ST90ORE_a12_4A_7	PDA	22°C	14_dpi	4	3	67.3897	97.0827
Oregon.R	ST90ORE_a12_4A_7	PDA	22°C	14_dpi	5	6	52.9142	73.375
Oregon.R	ST90ORE_a12_4A_7	PDA	15°C	14_dpi	1	3	22.3327	126.633
Oregon.R	ST90ORE_a12_4A_7	PDA	15°C	14_dpi	2	9	19.261	126.988
Oregon.R	ST90ORE_a12_4A_7	PDA	15°C	14_dpi	3	8	20.826	129.096
Oregon.R	ST90ORE_a12_4A_7	PDA	15°C	14_dpi	4	7	19.3516	126.407
Oregon.R	ST90ORE_a12_4A_7	PDA	15°C	14_dpi	5	6	15.7842	127.329
Oregon.R	ST90ORE_a12_4A_7	0.05_azole	22°C	18_dpi	1	3	45.8997	104.967
Oregon.R	ST90ORE_a12_4A_7	0.05_azole	22°C	18_dpi	2	5	38.8684	124.757
Oregon.R	ST90ORE_a12_4A_7	0.05_azole	22°C	18_dpi	3	0	NA	NA
Oregon.R	ST90ORE_a12_4A_7	0.05_azole	22°C	18_dpi	4	6	49.5088	75.5543
Oregon.R	ST90ORE_a12_4A_7	0.05_azole	22°C	18_dpi	5	3	58.5337	103.906
Oregon.R	ST90ORE_a12_4A_7	PDA	22°C	18_dpi	1	1	51.088	32.028
Oregon.R	ST90ORE_a12_4A_7	PDA	22°C	18_dpi	2	5	129.576	67.9056
Oregon.R	ST90ORE_a12_4A_7	PDA	22°C	18_dpi	3	1	67.524	41.865
Oregon.R	ST90ORE_a12_4A_7	PDA	22°C	18_dpi	4	3	102.648	67.5103
Oregon.R	ST90ORE_a12_4A_7	PDA	22°C	18_dpi	5	2	60.562	44.065
Oregon.R	ST90ORE_a12_4A_7	PDA	15°C	18_dpi	1	0	NA	NA
Oregon.R	ST90ORE_a12_4A_7	PDA	15°C	18_dpi	2	4	49.7668	108.275
Oregon.R	ST90ORE_a12_4A_7	PDA	15°C	18_dpi	3	7	47.8419	106.375
Oregon.R	ST90ORE_a12_4A_7	PDA	15°C	18_dpi	4	8	41.9899	88.5205
Oregon.R	ST90ORE_a12_4A_7	PDA	15°C	18_dpi	5	3	33.1477	91.2857
Oregon.S	ST90ORE_a15_2A_11	0.05_azole	22°C	8_dpi	1	0	NA	NA
Oregon.S	ST90ORE_a15_2A_11	0.05_azole	22°C	8_dpi	2	0	NA	NA
Oregon.S	ST90ORE_a15_2A_11	0.05_azole	22°C	8_dpi	3	0	NA	NA
Oregon.S	ST90ORE_a15_2A_11	0.05_azole	22°C	8_dpi	4	0	NA	NA
Oregon.S	ST90ORE_a15_2A_11	0.05_azole	22°C	8_dpi	5	0	NA	NA
Oregon.S	ST90ORE_a15_2A_11	PDA	22°C	8_dpi	1	0	NA	NA
Oregon.S	ST90ORE_a15_2A_11	PDA	22°C	8_dpi	2	8	8.32175	115.127
Oregon.S	ST90ORE_a15_2A_11	PDA	22°C	8_dpi	3	10	11.495	92.149
Oregon.S	ST90ORE_a15_2A_11	PDA	22°C	8_dpi	4	9	10.5297	105.373
Oregon.S	ST90ORE_a15_2A_11	PDA	22°C	8_dpi	5	15	10.0225	94.8939
Oregon.S	ST90ORE_a15_2A_11	PDA	15°C	8_dpi	1	10	1.0683	154.375
Oregon.S	ST90ORE_a15_2A_11	PDA	15°C	8_dpi	2	3	0.969333	155.099
Oregon.S	ST90ORE_a15_2A_11	PDA	15°C	8_dpi	3	7	1.11271	149.734
Oregon.S	ST90ORE_a15_2A_11	PDA	15°C	8_dpi	4	17	1.26824	147.232
Oregon.S	ST90ORE_a15_2A_11	PDA	15°C	8_dpi	5	5	1.403	138.743
Oregon.S	ST90ORE_a15_2A_11	0.05_azole	22°C	11_dpi	1	4	1.772	146.738
Oregon.S	ST90ORE_a15_2A_11	0.05_azole	22°C	11_dpi	2	7	0.958857	151.828
Oregon.S	ST90ORE_a15_2A_11	0.05_azole	22°C	11_dpi	3	6	1.18517	154.307
Oregon.S	ST90ORE_a15_2A_11	0.05_azole	22°C	11_dpi	4	3	1.14533	155.197
Oregon.S	ST90ORE_a15_2A_11	0.05_azole	22°C	11_dpi	5	2	1.0375	145.754
Oregon.S	ST90ORE_a15_2A_11	PDA	22°C	11_dpi	1	0	NA	NA
Oregon.S	ST90ORE_a15_2A_11	PDA	22°C	11_dpi	2	5	39.7974	77.0638
Oregon.S	ST90ORE_a15_2A_11	PDA	22°C	11_dpi	3	4	48.1112	100.121
Oregon.S	ST90ORE_a15_2A_11	PDA	22°C	11_dpi	4	6	47.6377	83.3105
Oregon.S	ST90ORE_a15_2A_11	PDA	22°C	11_dpi	5	5	42.7612	84.2594
Oregon.S	ST90ORE_a15_2A_11	PDA	15°C	11_dpi	1	11	6.151	142.658
Oregon.S	ST90ORE_a15_2A_11	PDA	15°C	11_dpi	2	7	6.47871	140.876
Oregon.S	ST90ORE_a15_2A_11	PDA	15°C	11_dpi	3	15	7.67107	133.866
Oregon.S	ST90ORE_a15_2A_11	PDA	15°C	11_dpi	4	25	6.3892	137.81
Oregon.S	ST90ORE_a15_2A_11	PDA	15°C	11_dpi	5	12	6.7195	133.023
Oregon.S	ST90ORE_a15_2A_11	0.05_azole	22°C	14_dpi	1	4	5.964	159.656
Oregon.S	ST90ORE_a15_2A_11	0.05_azole	22°C	14_dpi	2	3	3.553	163.416
Oregon.S	ST90ORE_a15_2A_11	0.05_azole	22°C	14_dpi	3	1	6.019	168.186
Oregon.S	ST90ORE_a15_2A_11	0.05_azole	22°C	14_dpi	4	3	4.80367	159.856
Oregon.S	ST90ORE_a15_2A_11	0.05_azole	22°C	14_dpi	5	2	3.9375	149.303
Oregon.S	ST90ORE_a15_2A_11	PDA	22°C	14_dpi	1	0	NA	NA
Oregon.S	ST90ORE_a15_2A_11	PDA	22°C	14_dpi	2	4	95.7378	91.478
Oregon.S	ST90ORE_a15_2A_11	PDA	22°C	14_dpi	3	4	106.18	96.1282
Oregon.S	ST90ORE_a15_2A_11	PDA	22°C	14_dpi	4	2	104.929	87.827
Oregon.S	ST90ORE_a15_2A_11	PDA	22°C	14_dpi	5	5	92.9384	78.5122
Oregon.S	ST90ORE_a15_2A_11	PDA	15°C	14_dpi	1	11	19.6865	98.8589
Oregon.S	ST90ORE_a15_2A_11	PDA	15°C	14_dpi	2	9	20.4938	95.512
Oregon.S	ST90ORE_a15_2A_11	PDA	15°C	14_dpi	3	12	21.6253	91.6879
Oregon.S	ST90ORE_a15_2A_11	PDA	15°C	14_dpi	4	15	16.742	113.059
Oregon.S	ST90ORE_a15_2A_11	PDA	15°C	14_dpi	5	11	17.2981	94.6349
Oregon.S	ST90ORE_a15_2A_11	0.05_azole	22°C	18_dpi	1	6	15.0013	160.979
Oregon.S	ST90ORE_a15_2A_11	0.05_azole	22°C	18_dpi	2	8	11.5962	152.661
Oregon.S	ST90ORE_a15_2A_11	0.05_azole	22°C	18_dpi	3	4	11.8492	156.24
Oregon.S	ST90ORE_a15_2A_11	0.05_azole	22°C	18_dpi	4	6	11.9372	155.625
Oregon.S	ST90ORE_a15_2A_11	0.05_azole	22°C	18_dpi	5	2	12.29	157.894
Oregon.S	ST90ORE_a15_2A_11	PDA	22°C	18_dpi	1	0	NA	NA
Oregon.S	ST90ORE_a15_2A_11	PDA	22°C	18_dpi	2	2	168.822	68.7235
Oregon.S	ST90ORE_a15_2A_11	PDA	22°C	18_dpi	3	4	202.076	82.83
Oregon.S	ST90ORE_a15_2A_11	PDA	22°C	18_dpi	4	0	NA	NA
Oregon.S	ST90ORE_a15_2A_11	PDA	22°C	18_dpi	5	1	197.316	70.905
Oregon.S	ST90ORE_a15_2A_11	PDA	15°C	18_dpi	1	3	42.5017	91.7653
Oregon.S	ST90ORE_a15_2A_11	PDA	15°C	18_dpi	2	2	71.8665	69.569
Oregon.S	ST90ORE_a15_2A_11	PDA	15°C	18_dpi	3	4	55.5917	55.8725
Oregon.S	ST90ORE_a15_2A_11	PDA	15°C	18_dpi	4	7	34.6726	68.652
Oregon.S	ST90ORE_a15_2A_11	PDA	15°C	18_dpi	5	4	46.506	67.3528
Oregon.S	ST90ORE_a15_2A_13	0.05_azole	22°C	8_dpi	1	0	NA	NA
Oregon.S	ST90ORE_a15_2A_13	0.05_azole	22°C	8_dpi	2	0	NA	NA
Oregon.S	ST90ORE_a15_2A_13	0.05_azole	22°C	8_dpi	3	0	NA	NA
Oregon.S	ST90ORE_a15_2A_13	0.05_azole	22°C	8_dpi	4	0	NA	NA
Oregon.S	ST90ORE_a15_2A_13	0.05_azole	22°C	8_dpi	5	0	NA	NA
Oregon.S	ST90ORE_a15_2A_13	PDA	22°C	8_dpi	1	1	5.796	121.957
Oregon.S	ST90ORE_a15_2A_13	PDA	22°C	8_dpi	2	2	6.339	118.51
Oregon.S	ST90ORE_a15_2A_13	PDA	22°C	8_dpi	3	1	7.2	103.19
Oregon.S	ST90ORE_a15_2A_13	PDA	22°C	8_dpi	4	3	8.15933	115.894
Oregon.S	ST90ORE_a15_2A_13	PDA	22°C	8_dpi	5	2	6.1805	113.646
Oregon.S	ST90ORE_a15_2A_13	PDA	15°C	8_dpi	1	1	0.724	155.386
Oregon.S	ST90ORE_a15_2A_13	PDA	15°C	8_dpi	2	0	NA	NA
Oregon.S	ST90ORE_a15_2A_13	PDA	15°C	8_dpi	3	1	1.235	143.244
Oregon.S	ST90ORE_a15_2A_13	PDA	15°C	8_dpi	4	1	0.757	153.35
Oregon.S	ST90ORE_a15_2A_13	PDA	15°C	8_dpi	5	2	1.321	143.29
Oregon.S	ST90ORE_a15_2A_13	0.05_azole	22°C	11_dpi	1	0	NA	NA
Oregon.S	ST90ORE_a15_2A_13	0.05_azole	22°C	11_dpi	2	0	NA	NA
Oregon.S	ST90ORE_a15_2A_13	0.05_azole	22°C	11_dpi	3	0	NA	NA
Oregon.S	ST90ORE_a15_2A_13	0.05_azole	22°C	11_dpi	4	0	NA	NA
Oregon.S	ST90ORE_a15_2A_13	0.05_azole	22°C	11_dpi	5	0	NA	NA
Oregon.S	ST90ORE_a15_2A_13	PDA	22°C	11_dpi	1	1	22.911	90.855
Oregon.S	ST90ORE_a15_2A_13	PDA	22°C	11_dpi	2	2	23.6335	93.691
Oregon.S	ST90ORE_a15_2A_13	PDA	22°C	11_dpi	3	1	20.159	88.695
Oregon.S	ST90ORE_a15_2A_13	PDA	22°C	11_dpi	4	4	28.6645	87.2705
Oregon.S	ST90ORE_a15_2A_13	PDA	22°C	11_dpi	5	2	20.7185	94.5235
Oregon.S	ST90ORE_a15_2A_13	PDA	15°C	11_dpi	1	2	3.85	145.45
Oregon.S	ST90ORE_a15_2A_13	PDA	15°C	11_dpi	2	0	NA	NA
Oregon.S	ST90ORE_a15_2A_13	PDA	15°C	11_dpi	3	3	5.713	132.738
Oregon.S	ST90ORE_a15_2A_13	PDA	15°C	11_dpi	4	3	4.64	145.192
Oregon.S	ST90ORE_a15_2A_13	PDA	15°C	11_dpi	5	5	7.7494	126.626
Oregon.S	ST90ORE_a15_2A_13	0.05_azole	22°C	14_dpi	1	0	NA	NA
Oregon.S	ST90ORE_a15_2A_13	0.05_azole	22°C	14_dpi	2	0	NA	NA
Oregon.S	ST90ORE_a15_2A_13	0.05_azole	22°C	14_dpi	3	0	NA	NA
Oregon.S	ST90ORE_a15_2A_13	0.05_azole	22°C	14_dpi	4	1	4.251	155.975
Oregon.S	ST90ORE_a15_2A_13	0.05_azole	22°C	14_dpi	5	0	NA	NA
Oregon.S	ST90ORE_a15_2A_13	PDA	22°C	14_dpi	1	0	NA	NA
Oregon.S	ST90ORE_a15_2A_13	PDA	22°C	14_dpi	2	2	59.5825	87.4215
Oregon.S	ST90ORE_a15_2A_13	PDA	22°C	14_dpi	3	1	42.934	89.801
Oregon.S	ST90ORE_a15_2A_13	PDA	22°C	14_dpi	4	0	NA	NA
Oregon.S	ST90ORE_a15_2A_13	PDA	22°C	14_dpi	5	0	NA	NA
Oregon.S	ST90ORE_a15_2A_13	PDA	15°C	14_dpi	1	3	16.178	125.865
Oregon.S	ST90ORE_a15_2A_13	PDA	15°C	14_dpi	2	1	21.73	124.299
Oregon.S	ST90ORE_a15_2A_13	PDA	15°C	14_dpi	3	3	20.1423	110.08
Oregon.S	ST90ORE_a15_2A_13	PDA	15°C	14_dpi	4	3	14.3567	124.856
Oregon.S	ST90ORE_a15_2A_13	PDA	15°C	14_dpi	5	3	20.015	113.577
Oregon.S	ST90ORE_a15_2A_13	0.05_azole	22°C	18_dpi	1	0	NA	NA
Oregon.S	ST90ORE_a15_2A_13	0.05_azole	22°C	18_dpi	2	1	3.169	156.448
Oregon.S	ST90ORE_a15_2A_13	0.05_azole	22°C	18_dpi	3	0	NA	NA
Oregon.S	ST90ORE_a15_2A_13	0.05_azole	22°C	18_dpi	4	0	NA	NA
Oregon.S	ST90ORE_a15_2A_13	0.05_azole	22°C	18_dpi	5	0	NA	NA
Oregon.S	ST90ORE_a15_2A_13	PDA	22°C	18_dpi	1	0	NA	NA
Oregon.S	ST90ORE_a15_2A_13	PDA	22°C	18_dpi	2	2	103.519	73.6275
Oregon.S	ST90ORE_a15_2A_13	PDA	22°C	18_dpi	3	1	71.669	74.346
Oregon.S	ST90ORE_a15_2A_13	PDA	22°C	18_dpi	4	1	107.27	72.111
Oregon.S	ST90ORE_a15_2A_13	PDA	22°C	18_dpi	5	2	89.107	68.6525
Oregon.S	ST90ORE_a15_2A_13	PDA	15°C	18_dpi	1	3	32.9343	110.452
Oregon.S	ST90ORE_a15_2A_13	PDA	15°C	18_dpi	2	1	42.162	98.489
Oregon.S	ST90ORE_a15_2A_13	PDA	15°C	18_dpi	3	2	36.579	97.8115
Oregon.S	ST90ORE_a15_2A_13	PDA	15°C	18_dpi	4	2	32.3095	97.115
Oregon.S	ST90ORE_a15_2A_13	PDA	15°C	18_dpi	5	3	35.8877	90.373
Oregon.S	ST90ORE_a15_2A_14	0.05_azole	22°C	8_dpi	1	0	NA	NA
Oregon.S	ST90ORE_a15_2A_14	0.05_azole	22°C	8_dpi	2	0	NA	NA
Oregon.S	ST90ORE_a15_2A_14	0.05_azole	22°C	8_dpi	3	0	NA	NA
Oregon.S	ST90ORE_a15_2A_14	0.05_azole	22°C	8_dpi	4	0	NA	NA
Oregon.S	ST90ORE_a15_2A_14	0.05_azole	22°C	8_dpi	5	0	NA	NA
Oregon.S	ST90ORE_a15_2A_14	PDA	22°C	8_dpi	1	12	11.0455	92.5547
Oregon.S	ST90ORE_a15_2A_14	PDA	22°C	8_dpi	2	8	14.4586	94.0441
Oregon.S	ST90ORE_a15_2A_14	PDA	22°C	8_dpi	3	9	13.302	97.302
Oregon.S	ST90ORE_a15_2A_14	PDA	22°C	8_dpi	4	12	10.4224	99.3568
Oregon.S	ST90ORE_a15_2A_14	PDA	22°C	8_dpi	5	18	11.5574	94.1134
Oregon.S	ST90ORE_a15_2A_14	PDA	15°C	8_dpi	1	13	2.05523	140.232
Oregon.S	ST90ORE_a15_2A_14	PDA	15°C	8_dpi	2	12	2.42633	134.028
Oregon.S	ST90ORE_a15_2A_14	PDA	15°C	8_dpi	3	13	3.08123	133.277
Oregon.S	ST90ORE_a15_2A_14	PDA	15°C	8_dpi	4	13	2.69985	136.074
Oregon.S	ST90ORE_a15_2A_14	PDA	15°C	8_dpi	5	13	2.29285	128.536
Oregon.S	ST90ORE_a15_2A_14	0.05_azole	22°C	11_dpi	1	5	0.7396	157.048
Oregon.S	ST90ORE_a15_2A_14	0.05_azole	22°C	11_dpi	2	4	0.80825	157.145
Oregon.S	ST90ORE_a15_2A_14	0.05_azole	22°C	11_dpi	3	6	1.137	156.707
Oregon.S	ST90ORE_a15_2A_14	0.05_azole	22°C	11_dpi	4	8	1.06325	150.701
Oregon.S	ST90ORE_a15_2A_14	0.05_azole	22°C	11_dpi	5	5	1.0132	153.788
Oregon.S	ST90ORE_a15_2A_14	PDA	22°C	11_dpi	1	5	34.2114	98.1008
Oregon.S	ST90ORE_a15_2A_14	PDA	22°C	11_dpi	2	6	42.5078	81.6808
Oregon.S	ST90ORE_a15_2A_14	PDA	22°C	11_dpi	3	7	42.6009	87.4427
Oregon.S	ST90ORE_a15_2A_14	PDA	22°C	11_dpi	4	13	32.2961	87.8283
Oregon.S	ST90ORE_a15_2A_14	PDA	22°C	11_dpi	5	13	34.3328	82.1845
Oregon.S	ST90ORE_a15_2A_14	PDA	15°C	11_dpi	1	15	13.9043	80.9714
Oregon.S	ST90ORE_a15_2A_14	PDA	15°C	11_dpi	2	17	14.7976	81.7345
Oregon.S	ST90ORE_a15_2A_14	PDA	15°C	11_dpi	3	11	17.4667	87.5198
Oregon.S	ST90ORE_a15_2A_14	PDA	15°C	11_dpi	4	11	15.4654	70.9645
Oregon.S	ST90ORE_a15_2A_14	PDA	15°C	11_dpi	5	0	NA	NA
Oregon.S	ST90ORE_a15_2A_14	0.05_azole	22°C	14_dpi	1	3	2.59233	141.073
Oregon.S	ST90ORE_a15_2A_14	0.05_azole	22°C	14_dpi	2	6	1.80583	141.065
Oregon.S	ST90ORE_a15_2A_14	0.05_azole	22°C	14_dpi	3	3	5.72667	118.066
Oregon.S	ST90ORE_a15_2A_14	0.05_azole	22°C	14_dpi	4	5	4.157	140.49
Oregon.S	ST90ORE_a15_2A_14	0.05_azole	22°C	14_dpi	5	2	3.253	121.172
Oregon.S	ST90ORE_a15_2A_14	PDA	22°C	14_dpi	1	5	66.5804	76.9334
Oregon.S	ST90ORE_a15_2A_14	PDA	22°C	14_dpi	2	3	86.056	67.318
Oregon.S	ST90ORE_a15_2A_14	PDA	22°C	14_dpi	3	4	86.2703	64.2622
Oregon.S	ST90ORE_a15_2A_14	PDA	22°C	14_dpi	4	8	67.4481	63.6422
Oregon.S	ST90ORE_a15_2A_14	PDA	22°C	14_dpi	5	7	59.7609	61.3183
Oregon.S	ST90ORE_a15_2A_14	PDA	15°C	14_dpi	1	13	28.5267	61.4975
Oregon.S	ST90ORE_a15_2A_14	PDA	15°C	14_dpi	2	17	31.381	64.8016
Oregon.S	ST90ORE_a15_2A_14	PDA	15°C	14_dpi	3	11	36.848	59.0755
Oregon.S	ST90ORE_a15_2A_14	PDA	15°C	14_dpi	4	6	35.2775	57.9088
Oregon.S	ST90ORE_a15_2A_14	PDA	15°C	14_dpi	5	0	NA	NA
Oregon.S	ST90ORE_a15_2A_14	0.05_azole	22°C	18_dpi	1	5	10.4212	108.604
Oregon.S	ST90ORE_a15_2A_14	0.05_azole	22°C	18_dpi	2	5	8.0322	112.09
Oregon.S	ST90ORE_a15_2A_14	0.05_azole	22°C	18_dpi	3	4	15.3733	113.904
Oregon.S	ST90ORE_a15_2A_14	0.05_azole	22°C	18_dpi	4	2	14.8565	118.299
Oregon.S	ST90ORE_a15_2A_14	0.05_azole	22°C	18_dpi	5	4	12.954	95.533
Oregon.S	ST90ORE_a15_2A_14	PDA	22°C	18_dpi	1	2	117.647	63.761
Oregon.S	ST90ORE_a15_2A_14	PDA	22°C	18_dpi	2	0	NA	NA
Oregon.S	ST90ORE_a15_2A_14	PDA	22°C	18_dpi	3	0	NA	NA
Oregon.S	ST90ORE_a15_2A_14	PDA	22°C	18_dpi	4	1	17.453	85.722
Oregon.S	ST90ORE_a15_2A_14	PDA	22°C	18_dpi	5	2	106.1	54.292
Oregon.S	ST90ORE_a15_2A_14	PDA	15°C	18_dpi	1	7	47.7937	65.5721
Oregon.S	ST90ORE_a15_2A_14	PDA	15°C	18_dpi	2	3	70.083	65.497
Oregon.S	ST90ORE_a15_2A_14	PDA	15°C	18_dpi	3	6	75.6957	54.6807
Oregon.S	ST90ORE_a15_2A_14	PDA	15°C	18_dpi	4	0	NA	NA
Oregon.S	ST90ORE_a15_2A_14	PDA	15°C	18_dpi	5	4	68.63	69.0048
Oregon.S	ST90ORE_a15_2A_15	0.05_azole	22°C	8_dpi	1	0	NA	NA
Oregon.S	ST90ORE_a15_2A_15	0.05_azole	22°C	8_dpi	2	0	NA	NA
Oregon.S	ST90ORE_a15_2A_15	0.05_azole	22°C	8_dpi	3	0	NA	NA
Oregon.S	ST90ORE_a15_2A_15	0.05_azole	22°C	8_dpi	4	0	NA	NA
Oregon.S	ST90ORE_a15_2A_15	0.05_azole	22°C	8_dpi	5	0	NA	NA
Oregon.S	ST90ORE_a15_2A_15	PDA	22°C	8_dpi	1	5	2.0662	143.738
Oregon.S	ST90ORE_a15_2A_15	PDA	22°C	8_dpi	2	4	1.57825	148.583
Oregon.S	ST90ORE_a15_2A_15	PDA	22°C	8_dpi	3	2	2.1285	148.871
Oregon.S	ST90ORE_a15_2A_15	PDA	22°C	8_dpi	4	5	1.8502	145.588
Oregon.S	ST90ORE_a15_2A_15	PDA	22°C	8_dpi	5	5	1.9784	153.764
Oregon.S	ST90ORE_a15_2A_15	PDA	15°C	8_dpi	1	1	0.739	152.555
Oregon.S	ST90ORE_a15_2A_15	PDA	15°C	8_dpi	2	1	0.711	152.643
Oregon.S	ST90ORE_a15_2A_15	PDA	15°C	8_dpi	3	1	0.86	149.671
Oregon.S	ST90ORE_a15_2A_15	PDA	15°C	8_dpi	4	0	NA	NA
Oregon.S	ST90ORE_a15_2A_15	PDA	15°C	8_dpi	5	1	0.787	151.308
Oregon.S	ST90ORE_a15_2A_15	0.05_azole	22°C	11_dpi	1	0	NA	NA
Oregon.S	ST90ORE_a15_2A_15	0.05_azole	22°C	11_dpi	2	0	NA	NA
Oregon.S	ST90ORE_a15_2A_15	0.05_azole	22°C	11_dpi	3	0	NA	NA
Oregon.S	ST90ORE_a15_2A_15	0.05_azole	22°C	11_dpi	4	0	NA	NA
Oregon.S	ST90ORE_a15_2A_15	0.05_azole	22°C	11_dpi	5	0	NA	NA
Oregon.S	ST90ORE_a15_2A_15	PDA	22°C	11_dpi	1	5	7.7898	87.95
Oregon.S	ST90ORE_a15_2A_15	PDA	22°C	11_dpi	2	2	7.8245	97.5015
Oregon.S	ST90ORE_a15_2A_15	PDA	22°C	11_dpi	3	0	NA	NA
Oregon.S	ST90ORE_a15_2A_15	PDA	22°C	11_dpi	4	5	8.5732	84.0826
Oregon.S	ST90ORE_a15_2A_15	PDA	22°C	11_dpi	5	2	8.2165	77.28
Oregon.S	ST90ORE_a15_2A_15	PDA	15°C	11_dpi	1	8	2.45312	144.303
Oregon.S	ST90ORE_a15_2A_15	PDA	15°C	11_dpi	2	4	2.4365	146.538
Oregon.S	ST90ORE_a15_2A_15	PDA	15°C	11_dpi	3	3	2.49633	147.037
Oregon.S	ST90ORE_a15_2A_15	PDA	15°C	11_dpi	4	5	2.209	152.44
Oregon.S	ST90ORE_a15_2A_15	PDA	15°C	11_dpi	5	5	2.972	145.605
Oregon.S	ST90ORE_a15_2A_15	0.05_azole	22°C	14_dpi	1	2	1.184	148.323
Oregon.S	ST90ORE_a15_2A_15	0.05_azole	22°C	14_dpi	2	1	3.211	157.271
Oregon.S	ST90ORE_a15_2A_15	0.05_azole	22°C	14_dpi	3	3	2.28933	155.292
Oregon.S	ST90ORE_a15_2A_15	0.05_azole	22°C	14_dpi	4	3	2.10067	150.391
Oregon.S	ST90ORE_a15_2A_15	0.05_azole	22°C	14_dpi	5	0	NA	NA
Oregon.S	ST90ORE_a15_2A_15	PDA	22°C	14_dpi	1	4	16.264	97.7982
Oregon.S	ST90ORE_a15_2A_15	PDA	22°C	14_dpi	2	2	13.3475	83.148
Oregon.S	ST90ORE_a15_2A_15	PDA	22°C	14_dpi	3	1	17.59	95.956
Oregon.S	ST90ORE_a15_2A_15	PDA	22°C	14_dpi	4	1	16.527	84.807
Oregon.S	ST90ORE_a15_2A_15	PDA	22°C	14_dpi	5	4	18.7057	96.245
Oregon.S	ST90ORE_a15_2A_15	PDA	15°C	14_dpi	1	6	7.25217	121.297
Oregon.S	ST90ORE_a15_2A_15	PDA	15°C	14_dpi	2	3	6.948	128.685
Oregon.S	ST90ORE_a15_2A_15	PDA	15°C	14_dpi	3	1	5.074	151.885
Oregon.S	ST90ORE_a15_2A_15	PDA	15°C	14_dpi	4	3	5.50667	136.093
Oregon.S	ST90ORE_a15_2A_15	PDA	15°C	14_dpi	5	2	10.791	121.575
Oregon.S	ST90ORE_a15_2A_15	0.05_azole	22°C	18_dpi	1	1	3.063	149.817
Oregon.S	ST90ORE_a15_2A_15	0.05_azole	22°C	18_dpi	2	1	2.845	141.812
Oregon.S	ST90ORE_a15_2A_15	0.05_azole	22°C	18_dpi	3	0	NA	NA
Oregon.S	ST90ORE_a15_2A_15	0.05_azole	22°C	18_dpi	4	2	6.195	153.325
Oregon.S	ST90ORE_a15_2A_15	0.05_azole	22°C	18_dpi	5	1	2.768	157.223
Oregon.S	ST90ORE_a15_2A_15	PDA	22°C	18_dpi	1	5	30.6112	76.424
Oregon.S	ST90ORE_a15_2A_15	PDA	22°C	18_dpi	2	3	30.1903	79.3053
Oregon.S	ST90ORE_a15_2A_15	PDA	22°C	18_dpi	3	2	34.963	79.3675
Oregon.S	ST90ORE_a15_2A_15	PDA	22°C	18_dpi	4	1	32.438	64.848
Oregon.S	ST90ORE_a15_2A_15	PDA	22°C	18_dpi	5	3	32.6463	88.346
Oregon.S	ST90ORE_a15_2A_15	PDA	15°C	18_dpi	1	4	15.0198	73.498
Oregon.S	ST90ORE_a15_2A_15	PDA	15°C	18_dpi	2	2	13.665	79.49
Oregon.S	ST90ORE_a15_2A_15	PDA	15°C	18_dpi	3	4	16.228	80.7895
Oregon.S	ST90ORE_a15_2A_15	PDA	15°C	18_dpi	4	3	13.1773	95.1513
Oregon.S	ST90ORE_a15_2A_15	PDA	15°C	18_dpi	5	3	17.6127	82.583
Oregon.S	ST90ORE_a15_2A_16	0.05_azole	22°C	8_dpi	1	0	NA	NA
Oregon.S	ST90ORE_a15_2A_16	0.05_azole	22°C	8_dpi	2	0	NA	NA
Oregon.S	ST90ORE_a15_2A_16	0.05_azole	22°C	8_dpi	3	0	NA	NA
Oregon.S	ST90ORE_a15_2A_16	0.05_azole	22°C	8_dpi	4	1	0.742	150.911
Oregon.S	ST90ORE_a15_2A_16	0.05_azole	22°C	8_dpi	5	0	NA	NA
Oregon.S	ST90ORE_a15_2A_16	PDA	22°C	8_dpi	1	14	7.46986	88.8126
Oregon.S	ST90ORE_a15_2A_16	PDA	22°C	8_dpi	2	14	7.43686	94.5114
Oregon.S	ST90ORE_a15_2A_16	PDA	22°C	8_dpi	3	14	7.65486	109.465
Oregon.S	ST90ORE_a15_2A_16	PDA	22°C	8_dpi	4	20	7.9461	97.9763
Oregon.S	ST90ORE_a15_2A_16	PDA	22°C	8_dpi	5	13	6.97	108.812
Oregon.S	ST90ORE_a15_2A_16	PDA	15°C	8_dpi	1	2	0.807	148.178
Oregon.S	ST90ORE_a15_2A_16	PDA	15°C	8_dpi	2	5	0.8992	139.552
Oregon.S	ST90ORE_a15_2A_16	PDA	15°C	8_dpi	3	11	0.922636	146.463
Oregon.S	ST90ORE_a15_2A_16	PDA	15°C	8_dpi	4	1	0.834	139.77
Oregon.S	ST90ORE_a15_2A_16	PDA	15°C	8_dpi	5	0	NA	NA
Oregon.S	ST90ORE_a15_2A_16	0.05_azole	22°C	11_dpi	1	13	3.66554	128.217
Oregon.S	ST90ORE_a15_2A_16	0.05_azole	22°C	11_dpi	2	7	3.485	108.848
Oregon.S	ST90ORE_a15_2A_16	0.05_azole	22°C	11_dpi	3	11	3.65073	124.851
Oregon.S	ST90ORE_a15_2A_16	0.05_azole	22°C	11_dpi	4	12	3.73492	123.505
Oregon.S	ST90ORE_a15_2A_16	0.05_azole	22°C	11_dpi	5	7	3.05771	99.1879
Oregon.S	ST90ORE_a15_2A_16	PDA	22°C	11_dpi	1	14	27.0815	65.2511
Oregon.S	ST90ORE_a15_2A_16	PDA	22°C	11_dpi	2	12	26.971	69.2927
Oregon.S	ST90ORE_a15_2A_16	PDA	22°C	11_dpi	3	11	27.0172	64.4525
Oregon.S	ST90ORE_a15_2A_16	PDA	22°C	11_dpi	4	18	26.4351	61.9668
Oregon.S	ST90ORE_a15_2A_16	PDA	22°C	11_dpi	5	11	26.5223	77.2576
Oregon.S	ST90ORE_a15_2A_16	PDA	15°C	11_dpi	1	5	7.88	140.294
Oregon.S	ST90ORE_a15_2A_16	PDA	15°C	11_dpi	2	11	11.1339	109.793
Oregon.S	ST90ORE_a15_2A_16	PDA	15°C	11_dpi	3	12	7.98675	125.27
Oregon.S	ST90ORE_a15_2A_16	PDA	15°C	11_dpi	4	10	6.692	130.726
Oregon.S	ST90ORE_a15_2A_16	PDA	15°C	11_dpi	5	10	5.7371	127.663
Oregon.S	ST90ORE_a15_2A_16	0.05_azole	22°C	14_dpi	1	8	10.1355	121.195
Oregon.S	ST90ORE_a15_2A_16	0.05_azole	22°C	14_dpi	2	8	8.79813	89.8386
Oregon.S	ST90ORE_a15_2A_16	0.05_azole	22°C	14_dpi	3	12	11.3801	120.493
Oregon.S	ST90ORE_a15_2A_16	0.05_azole	22°C	14_dpi	4	11	9.38009	113.844
Oregon.S	ST90ORE_a15_2A_16	0.05_azole	22°C	14_dpi	5	7	7.896	82.6403
Oregon.S	ST90ORE_a15_2A_16	PDA	22°C	14_dpi	1	7	50.6569	55.5727
Oregon.S	ST90ORE_a15_2A_16	PDA	22°C	14_dpi	2	12	46.2459	54.3293
Oregon.S	ST90ORE_a15_2A_16	PDA	22°C	14_dpi	3	11	51.0762	52.9375
Oregon.S	ST90ORE_a15_2A_16	PDA	22°C	14_dpi	4	10	47.8434	50.0088
Oregon.S	ST90ORE_a15_2A_16	PDA	22°C	14_dpi	5	9	51.2826	61.1262
Oregon.S	ST90ORE_a15_2A_16	PDA	15°C	14_dpi	1	5	23.1048	117.001
Oregon.S	ST90ORE_a15_2A_16	PDA	15°C	14_dpi	2	10	23.5466	67.7432
Oregon.S	ST90ORE_a15_2A_16	PDA	15°C	14_dpi	3	8	22.6623	84.936
Oregon.S	ST90ORE_a15_2A_16	PDA	15°C	14_dpi	4	11	18.7918	92.1745
Oregon.S	ST90ORE_a15_2A_16	PDA	15°C	14_dpi	5	10	16.3799	83.064
Oregon.S	ST90ORE_a15_2A_16	0.05_azole	22°C	18_dpi	1	6	20.8877	101.227
Oregon.S	ST90ORE_a15_2A_16	0.05_azole	22°C	18_dpi	2	2	13.311	108.655
Oregon.S	ST90ORE_a15_2A_16	0.05_azole	22°C	18_dpi	3	2	22.9065	100.666
Oregon.S	ST90ORE_a15_2A_16	0.05_azole	22°C	18_dpi	4	0	NA	NA
Oregon.S	ST90ORE_a15_2A_16	0.05_azole	22°C	18_dpi	5	3	18.5057	96.9403
Oregon.S	ST90ORE_a15_2A_16	PDA	22°C	18_dpi	1	3	92.91	48.3017
Oregon.S	ST90ORE_a15_2A_16	PDA	22°C	18_dpi	2	5	90.7136	58.1682
Oregon.S	ST90ORE_a15_2A_16	PDA	22°C	18_dpi	3	5	99.4552	50.825
Oregon.S	ST90ORE_a15_2A_16	PDA	22°C	18_dpi	4	5	86.3412	48.7932
Oregon.S	ST90ORE_a15_2A_16	PDA	22°C	18_dpi	5	1	90.866	45.148
Oregon.S	ST90ORE_a15_2A_16	PDA	15°C	18_dpi	1	5	53.7432	90.98
Oregon.S	ST90ORE_a15_2A_16	PDA	15°C	18_dpi	2	2	43.939	61.983
Oregon.S	ST90ORE_a15_2A_16	PDA	15°C	18_dpi	3	5	50.6522	71.3838
Oregon.S	ST90ORE_a15_2A_16	PDA	15°C	18_dpi	4	3	38.2413	65.9957
Oregon.S	ST90ORE_a15_2A_16	PDA	15°C	18_dpi	5	4	38.8207	63.041
Oregon.S	ST90ORE_a15_2A_20	0.05_azole	22°C	8_dpi	1	0	NA	NA
Oregon.S	ST90ORE_a15_2A_20	0.05_azole	22°C	8_dpi	2	0	NA	NA
Oregon.S	ST90ORE_a15_2A_20	0.05_azole	22°C	8_dpi	3	0	NA	NA
Oregon.S	ST90ORE_a15_2A_20	0.05_azole	22°C	8_dpi	4	0	NA	NA
Oregon.S	ST90ORE_a15_2A_20	0.05_azole	22°C	8_dpi	5	0	NA	NA
Oregon.S	ST90ORE_a15_2A_20	PDA	22°C	8_dpi	1	0	NA	NA
Oregon.S	ST90ORE_a15_2A_20	PDA	22°C	8_dpi	2	28	7.70096	87.7411
Oregon.S	ST90ORE_a15_2A_20	PDA	22°C	8_dpi	3	24	8.62387	76.9941
Oregon.S	ST90ORE_a15_2A_20	PDA	22°C	8_dpi	4	24	7.75396	81.2924
Oregon.S	ST90ORE_a15_2A_20	PDA	22°C	8_dpi	5	25	8.25732	84.5545
Oregon.S	ST90ORE_a15_2A_20	PDA	15°C	8_dpi	1	16	1.42669	150.774
Oregon.S	ST90ORE_a15_2A_20	PDA	15°C	8_dpi	2	19	1.068	158.686
Oregon.S	ST90ORE_a15_2A_20	PDA	15°C	8_dpi	3	15	1.14307	151.419
Oregon.S	ST90ORE_a15_2A_20	PDA	15°C	8_dpi	4	27	1.41241	148.471
Oregon.S	ST90ORE_a15_2A_20	PDA	15°C	8_dpi	5	15	1.16653	146.428
Oregon.S	ST90ORE_a15_2A_20	0.05_azole	22°C	11_dpi	1	0	NA	NA
Oregon.S	ST90ORE_a15_2A_20	0.05_azole	22°C	11_dpi	2	0	NA	NA
Oregon.S	ST90ORE_a15_2A_20	0.05_azole	22°C	11_dpi	3	0	NA	NA
Oregon.S	ST90ORE_a15_2A_20	0.05_azole	22°C	11_dpi	4	1	0.852	143.754
Oregon.S	ST90ORE_a15_2A_20	0.05_azole	22°C	11_dpi	5	3	0.949	143.294
Oregon.S	ST90ORE_a15_2A_20	PDA	22°C	11_dpi	1	0	NA	NA
Oregon.S	ST90ORE_a15_2A_20	PDA	22°C	11_dpi	2	15	22.1633	67.0771
Oregon.S	ST90ORE_a15_2A_20	PDA	22°C	11_dpi	3	22	23.293	73.2638
Oregon.S	ST90ORE_a15_2A_20	PDA	22°C	11_dpi	4	20	19.6208	86.629
Oregon.S	ST90ORE_a15_2A_20	PDA	22°C	11_dpi	5	14	23.5084	82.8211
Oregon.S	ST90ORE_a15_2A_20	PDA	15°C	11_dpi	1	28	5.44375	141.749
Oregon.S	ST90ORE_a15_2A_20	PDA	15°C	11_dpi	2	35	4.7244	136.159
Oregon.S	ST90ORE_a15_2A_20	PDA	15°C	11_dpi	3	28	4.19943	128.306
Oregon.S	ST90ORE_a15_2A_20	PDA	15°C	11_dpi	4	31	5.74687	123.363
Oregon.S	ST90ORE_a15_2A_20	PDA	15°C	11_dpi	5	37	4.71351	132.597
Oregon.S	ST90ORE_a15_2A_20	0.05_azole	22°C	14_dpi	1	0	NA	NA
Oregon.S	ST90ORE_a15_2A_20	0.05_azole	22°C	14_dpi	2	0	NA	NA
Oregon.S	ST90ORE_a15_2A_20	0.05_azole	22°C	14_dpi	3	0	NA	NA
Oregon.S	ST90ORE_a15_2A_20	0.05_azole	22°C	14_dpi	4	1	0.801	143.015
Oregon.S	ST90ORE_a15_2A_20	0.05_azole	22°C	14_dpi	5	2	5.117	158.916
Oregon.S	ST90ORE_a15_2A_20	PDA	22°C	14_dpi	1	0	NA	NA
Oregon.S	ST90ORE_a15_2A_20	PDA	22°C	14_dpi	2	12	39.4813	67.6431
Oregon.S	ST90ORE_a15_2A_20	PDA	22°C	14_dpi	3	19	38.3064	67.2101
Oregon.S	ST90ORE_a15_2A_20	PDA	22°C	14_dpi	4	12	30.0502	88.6214
Oregon.S	ST90ORE_a15_2A_20	PDA	22°C	14_dpi	5	10	34.3152	95.9241
Oregon.S	ST90ORE_a15_2A_20	PDA	15°C	14_dpi	1	26	10.5512	103.773
Oregon.S	ST90ORE_a15_2A_20	PDA	15°C	14_dpi	2	34	7.99674	93.4592
Oregon.S	ST90ORE_a15_2A_20	PDA	15°C	14_dpi	3	19	7.99763	89.4866
Oregon.S	ST90ORE_a15_2A_20	PDA	15°C	14_dpi	4	29	10.4959	93.3144
Oregon.S	ST90ORE_a15_2A_20	PDA	15°C	14_dpi	5	26	8.66515	105.05
Oregon.S	ST90ORE_a15_2A_20	0.05_azole	22°C	18_dpi	1	3	4.815	151.726
Oregon.S	ST90ORE_a15_2A_20	0.05_azole	22°C	18_dpi	2	1	6.805	158.593
Oregon.S	ST90ORE_a15_2A_20	0.05_azole	22°C	18_dpi	3	0	NA	NA
Oregon.S	ST90ORE_a15_2A_20	0.05_azole	22°C	18_dpi	4	2	6.063	160.892
Oregon.S	ST90ORE_a15_2A_20	0.05_azole	22°C	18_dpi	5	3	6.482	148.469
Oregon.S	ST90ORE_a15_2A_20	PDA	22°C	18_dpi	1	0	NA	NA
Oregon.S	ST90ORE_a15_2A_20	PDA	22°C	18_dpi	2	4	63.4075	56.3215
Oregon.S	ST90ORE_a15_2A_20	PDA	22°C	18_dpi	3	10	57.7456	56.7664
Oregon.S	ST90ORE_a15_2A_20	PDA	22°C	18_dpi	4	10	60.73	79.5924
Oregon.S	ST90ORE_a15_2A_20	PDA	22°C	18_dpi	5	5	41.9774	75.0226
Oregon.S	ST90ORE_a15_2A_20	PDA	15°C	18_dpi	1	21	16.1163	70.2886
Oregon.S	ST90ORE_a15_2A_20	PDA	15°C	18_dpi	2	28	11.2524	61.8163
Oregon.S	ST90ORE_a15_2A_20	PDA	15°C	18_dpi	3	16	11.1678	96.1553
Oregon.S	ST90ORE_a15_2A_20	PDA	15°C	18_dpi	4	21	16.0452	95.3787
Oregon.S	ST90ORE_a15_2A_20	PDA	15°C	18_dpi	5	20	13.4825	79.7592
Oregon.S	ST90ORE_a15_2A_6	0.05_azole	22°C	8_dpi	1	0	NA	NA
Oregon.S	ST90ORE_a15_2A_6	0.05_azole	22°C	8_dpi	2	0	NA	NA
Oregon.S	ST90ORE_a15_2A_6	0.05_azole	22°C	8_dpi	3	0	NA	NA
Oregon.S	ST90ORE_a15_2A_6	0.05_azole	22°C	8_dpi	4	0	NA	NA
Oregon.S	ST90ORE_a15_2A_6	0.05_azole	22°C	8_dpi	5	0	NA	NA
Oregon.S	ST90ORE_a15_2A_6	PDA	22°C	8_dpi	1	0	NA	NA
Oregon.S	ST90ORE_a15_2A_6	PDA	22°C	8_dpi	2	0	NA	NA
Oregon.S	ST90ORE_a15_2A_6	PDA	22°C	8_dpi	3	0	NA	NA
Oregon.S	ST90ORE_a15_2A_6	PDA	22°C	8_dpi	4	0	NA	NA
Oregon.S	ST90ORE_a15_2A_6	PDA	22°C	8_dpi	5	0	NA	NA
Oregon.S	ST90ORE_a15_2A_6	PDA	15°C	8_dpi	1	0	NA	NA
Oregon.S	ST90ORE_a15_2A_6	PDA	15°C	8_dpi	2	0	NA	NA
Oregon.S	ST90ORE_a15_2A_6	PDA	15°C	8_dpi	3	0	NA	NA
Oregon.S	ST90ORE_a15_2A_6	PDA	15°C	8_dpi	4	0	NA	NA
Oregon.S	ST90ORE_a15_2A_6	PDA	15°C	8_dpi	5	0	NA	NA
Oregon.S	ST90ORE_a15_2A_6	0.05_azole	22°C	11_dpi	1	0	NA	NA
Oregon.S	ST90ORE_a15_2A_6	0.05_azole	22°C	11_dpi	2	0	NA	NA
Oregon.S	ST90ORE_a15_2A_6	0.05_azole	22°C	11_dpi	3	0	NA	NA
Oregon.S	ST90ORE_a15_2A_6	0.05_azole	22°C	11_dpi	4	0	NA	NA
Oregon.S	ST90ORE_a15_2A_6	0.05_azole	22°C	11_dpi	5	0	NA	NA
Oregon.S	ST90ORE_a15_2A_6	PDA	22°C	11_dpi	1	0	NA	NA
Oregon.S	ST90ORE_a15_2A_6	PDA	22°C	11_dpi	2	0	NA	NA
Oregon.S	ST90ORE_a15_2A_6	PDA	22°C	11_dpi	3	0	NA	NA
Oregon.S	ST90ORE_a15_2A_6	PDA	22°C	11_dpi	4	0	NA	NA
Oregon.S	ST90ORE_a15_2A_6	PDA	22°C	11_dpi	5	0	NA	NA
Oregon.S	ST90ORE_a15_2A_6	PDA	15°C	11_dpi	1	0	NA	NA
Oregon.S	ST90ORE_a15_2A_6	PDA	15°C	11_dpi	2	0	NA	NA
Oregon.S	ST90ORE_a15_2A_6	PDA	15°C	11_dpi	3	0	NA	NA
Oregon.S	ST90ORE_a15_2A_6	PDA	15°C	11_dpi	4	0	NA	NA
Oregon.S	ST90ORE_a15_2A_6	PDA	15°C	11_dpi	5	0	NA	NA
Oregon.S	ST90ORE_a15_2A_6	0.05_azole	22°C	14_dpi	1	0	NA	NA
Oregon.S	ST90ORE_a15_2A_6	0.05_azole	22°C	14_dpi	2	0	NA	NA
Oregon.S	ST90ORE_a15_2A_6	0.05_azole	22°C	14_dpi	3	0	NA	NA
Oregon.S	ST90ORE_a15_2A_6	0.05_azole	22°C	14_dpi	4	0	NA	NA
Oregon.S	ST90ORE_a15_2A_6	0.05_azole	22°C	14_dpi	5	0	NA	NA
Oregon.S	ST90ORE_a15_2A_6	PDA	22°C	14_dpi	1	0	NA	NA
Oregon.S	ST90ORE_a15_2A_6	PDA	22°C	14_dpi	2	0	NA	NA
Oregon.S	ST90ORE_a15_2A_6	PDA	22°C	14_dpi	3	0	NA	NA
Oregon.S	ST90ORE_a15_2A_6	PDA	22°C	14_dpi	4	0	NA	NA
Oregon.S	ST90ORE_a15_2A_6	PDA	22°C	14_dpi	5	0	NA	NA
Oregon.S	ST90ORE_a15_2A_6	PDA	15°C	14_dpi	1	0	NA	NA
Oregon.S	ST90ORE_a15_2A_6	PDA	15°C	14_dpi	2	0	NA	NA
Oregon.S	ST90ORE_a15_2A_6	PDA	15°C	14_dpi	3	0	NA	NA
Oregon.S	ST90ORE_a15_2A_6	PDA	15°C	14_dpi	4	0	NA	NA
Oregon.S	ST90ORE_a15_2A_6	PDA	15°C	14_dpi	5	0	NA	NA
Oregon.S	ST90ORE_a15_2A_6	0.05_azole	22°C	18_dpi	1	0	NA	NA
Oregon.S	ST90ORE_a15_2A_6	0.05_azole	22°C	18_dpi	2	0	NA	NA
Oregon.S	ST90ORE_a15_2A_6	0.05_azole	22°C	18_dpi	3	0	NA	NA
Oregon.S	ST90ORE_a15_2A_6	0.05_azole	22°C	18_dpi	4	0	NA	NA
Oregon.S	ST90ORE_a15_2A_6	0.05_azole	22°C	18_dpi	5	0	NA	NA
Oregon.S	ST90ORE_a15_2A_6	PDA	22°C	18_dpi	1	0	NA	NA
Oregon.S	ST90ORE_a15_2A_6	PDA	22°C	18_dpi	2	0	NA	NA
Oregon.S	ST90ORE_a15_2A_6	PDA	22°C	18_dpi	3	0	NA	NA
Oregon.S	ST90ORE_a15_2A_6	PDA	22°C	18_dpi	4	0	NA	NA
Oregon.S	ST90ORE_a15_2A_6	PDA	22°C	18_dpi	5	0	NA	NA
Oregon.S	ST90ORE_a15_2A_6	PDA	15°C	18_dpi	1	0	NA	NA
Oregon.S	ST90ORE_a15_2A_6	PDA	15°C	18_dpi	2	0	NA	NA
Oregon.S	ST90ORE_a15_2A_6	PDA	15°C	18_dpi	3	0	NA	NA
Oregon.S	ST90ORE_a15_2A_6	PDA	15°C	18_dpi	4	0	NA	NA
Oregon.S	ST90ORE_a15_2A_6	PDA	15°C	18_dpi	5	0	NA	NA
Oregon.S	ST90ORE_a15_2A_7	0.05_azole	22°C	8_dpi	1	0	NA	NA
Oregon.S	ST90ORE_a15_2A_7	0.05_azole	22°C	8_dpi	2	0	NA	NA
Oregon.S	ST90ORE_a15_2A_7	0.05_azole	22°C	8_dpi	3	0	NA	NA
Oregon.S	ST90ORE_a15_2A_7	0.05_azole	22°C	8_dpi	4	0	NA	NA
Oregon.S	ST90ORE_a15_2A_7	0.05_azole	22°C	8_dpi	5	0	NA	NA
Oregon.S	ST90ORE_a15_2A_7	PDA	22°C	8_dpi	1	6	2.769	147.862
Oregon.S	ST90ORE_a15_2A_7	PDA	22°C	8_dpi	2	6	3.02933	150.474
Oregon.S	ST90ORE_a15_2A_7	PDA	22°C	8_dpi	3	8	2.05837	153.232
Oregon.S	ST90ORE_a15_2A_7	PDA	22°C	8_dpi	4	12	2.87267	141.248
Oregon.S	ST90ORE_a15_2A_7	PDA	22°C	8_dpi	5	10	3.4252	143.794
Oregon.S	ST90ORE_a15_2A_7	PDA	15°C	8_dpi	1	22	0.943773	159.778
Oregon.S	ST90ORE_a15_2A_7	PDA	15°C	8_dpi	2	12	1.04333	157.676
Oregon.S	ST90ORE_a15_2A_7	PDA	15°C	8_dpi	3	8	0.92875	162.935
Oregon.S	ST90ORE_a15_2A_7	PDA	15°C	8_dpi	4	0	NA	NA
Oregon.S	ST90ORE_a15_2A_7	PDA	15°C	8_dpi	5	13	0.873231	152.361
Oregon.S	ST90ORE_a15_2A_7	0.05_azole	22°C	11_dpi	1	0	NA	NA
Oregon.S	ST90ORE_a15_2A_7	0.05_azole	22°C	11_dpi	2	1	2.188	160.653
Oregon.S	ST90ORE_a15_2A_7	0.05_azole	22°C	11_dpi	3	6	1.57117	157.083
Oregon.S	ST90ORE_a15_2A_7	0.05_azole	22°C	11_dpi	4	4	2.024	146.753
Oregon.S	ST90ORE_a15_2A_7	0.05_azole	22°C	11_dpi	5	2	1.498	144.839
Oregon.S	ST90ORE_a15_2A_7	PDA	22°C	11_dpi	1	6	10.1132	72.5502
Oregon.S	ST90ORE_a15_2A_7	PDA	22°C	11_dpi	2	6	12.2267	79.8288
Oregon.S	ST90ORE_a15_2A_7	PDA	22°C	11_dpi	3	7	9.86057	91.4946
Oregon.S	ST90ORE_a15_2A_7	PDA	22°C	11_dpi	4	8	10.5581	84.3346
Oregon.S	ST90ORE_a15_2A_7	PDA	22°C	11_dpi	5	7	11.4569	97.2909
Oregon.S	ST90ORE_a15_2A_7	PDA	15°C	11_dpi	1	20	3.9157	142.904
Oregon.S	ST90ORE_a15_2A_7	PDA	15°C	11_dpi	2	13	3.81931	141.608
Oregon.S	ST90ORE_a15_2A_7	PDA	15°C	11_dpi	3	12	3.83342	141.507
Oregon.S	ST90ORE_a15_2A_7	PDA	15°C	11_dpi	4	0	NA	NA
Oregon.S	ST90ORE_a15_2A_7	PDA	15°C	11_dpi	5	9	3.41333	139.759
Oregon.S	ST90ORE_a15_2A_7	0.05_azole	22°C	14_dpi	1	3	6.349	130.639
Oregon.S	ST90ORE_a15_2A_7	0.05_azole	22°C	14_dpi	2	5	5.7948	121.169
Oregon.S	ST90ORE_a15_2A_7	0.05_azole	22°C	14_dpi	3	8	6.282	139.736
Oregon.S	ST90ORE_a15_2A_7	0.05_azole	22°C	14_dpi	4	4	8.6725	145.412
Oregon.S	ST90ORE_a15_2A_7	0.05_azole	22°C	14_dpi	5	3	7.75333	130.453
Oregon.S	ST90ORE_a15_2A_7	PDA	22°C	14_dpi	1	5	21.05	58.5388
Oregon.S	ST90ORE_a15_2A_7	PDA	22°C	14_dpi	2	6	27.1162	65.873
Oregon.S	ST90ORE_a15_2A_7	PDA	22°C	14_dpi	3	7	24.9864	65.1963
Oregon.S	ST90ORE_a15_2A_7	PDA	22°C	14_dpi	4	5	23.412	77.6174
Oregon.S	ST90ORE_a15_2A_7	PDA	22°C	14_dpi	5	7	25.2729	83.0223
Oregon.S	ST90ORE_a15_2A_7	PDA	15°C	14_dpi	1	26	7.76642	102.298
Oregon.S	ST90ORE_a15_2A_7	PDA	15°C	14_dpi	2	15	8.06107	93.4077
Oregon.S	ST90ORE_a15_2A_7	PDA	15°C	14_dpi	3	12	8.59983	109.739
Oregon.S	ST90ORE_a15_2A_7	PDA	15°C	14_dpi	4	0	NA	NA
Oregon.S	ST90ORE_a15_2A_7	PDA	15°C	14_dpi	5	19	6.83821	99.2479
Oregon.S	ST90ORE_a15_2A_7	0.05_azole	22°C	18_dpi	1	1	12.394	148.535
Oregon.S	ST90ORE_a15_2A_7	0.05_azole	22°C	18_dpi	2	3	15.3147	98.565
Oregon.S	ST90ORE_a15_2A_7	0.05_azole	22°C	18_dpi	3	4	15.487	127.928
Oregon.S	ST90ORE_a15_2A_7	0.05_azole	22°C	18_dpi	4	1	14.568	109.502
Oregon.S	ST90ORE_a15_2A_7	0.05_azole	22°C	18_dpi	5	2	17.1685	115.641
Oregon.S	ST90ORE_a15_2A_7	PDA	22°C	18_dpi	1	6	32.8408	61.042
Oregon.S	ST90ORE_a15_2A_7	PDA	22°C	18_dpi	2	3	46.35	72.1927
Oregon.S	ST90ORE_a15_2A_7	PDA	22°C	18_dpi	3	4	44.6775	63.055
Oregon.S	ST90ORE_a15_2A_7	PDA	22°C	18_dpi	4	2	38.1675	59.5515
Oregon.S	ST90ORE_a15_2A_7	PDA	22°C	18_dpi	5	8	46.9918	69.9857
Oregon.S	ST90ORE_a15_2A_7	PDA	15°C	18_dpi	1	16	14.036	71.9799
Oregon.S	ST90ORE_a15_2A_7	PDA	15°C	18_dpi	2	11	12.2016	69.9604
Oregon.S	ST90ORE_a15_2A_7	PDA	15°C	18_dpi	3	9	15.8832	69.2087
Oregon.S	ST90ORE_a15_2A_7	PDA	15°C	18_dpi	4	0	NA	NA
Oregon.S	ST90ORE_a15_2A_7	PDA	15°C	18_dpi	5	19	13.4548	72.1606
Oregon.S	ST90ORE_a15_3B_10	0.05_azole	22°C	8_dpi	1	0	NA	NA
Oregon.S	ST90ORE_a15_3B_10	0.05_azole	22°C	8_dpi	2	0	NA	NA
Oregon.S	ST90ORE_a15_3B_10	0.05_azole	22°C	8_dpi	3	0	NA	NA
Oregon.S	ST90ORE_a15_3B_10	0.05_azole	22°C	8_dpi	4	0	NA	NA
Oregon.S	ST90ORE_a15_3B_10	0.05_azole	22°C	8_dpi	5	0	NA	NA
Oregon.S	ST90ORE_a15_3B_10	PDA	22°C	8_dpi	1	1	14.676	90.359
Oregon.S	ST90ORE_a15_3B_10	PDA	22°C	8_dpi	2	1	3.516	142.132
Oregon.S	ST90ORE_a15_3B_10	PDA	22°C	8_dpi	3	1	14.296	68.026
Oregon.S	ST90ORE_a15_3B_10	PDA	22°C	8_dpi	4	0	NA	NA
Oregon.S	ST90ORE_a15_3B_10	PDA	22°C	8_dpi	5	0	NA	NA
Oregon.S	ST90ORE_a15_3B_10	PDA	15°C	8_dpi	1	2	1.0255	154.472
Oregon.S	ST90ORE_a15_3B_10	PDA	15°C	8_dpi	2	0	NA	NA
Oregon.S	ST90ORE_a15_3B_10	PDA	15°C	8_dpi	3	0	NA	NA
Oregon.S	ST90ORE_a15_3B_10	PDA	15°C	8_dpi	4	1	1.043	148.601
Oregon.S	ST90ORE_a15_3B_10	PDA	15°C	8_dpi	5	1	2.069	141.729
Oregon.S	ST90ORE_a15_3B_10	0.05_azole	22°C	11_dpi	1	1	0.796	147.547
Oregon.S	ST90ORE_a15_3B_10	0.05_azole	22°C	11_dpi	2	0	NA	NA
Oregon.S	ST90ORE_a15_3B_10	0.05_azole	22°C	11_dpi	3	1	2.316	140.352
Oregon.S	ST90ORE_a15_3B_10	0.05_azole	22°C	11_dpi	4	1	1.115	156.342
Oregon.S	ST90ORE_a15_3B_10	0.05_azole	22°C	11_dpi	5	0	NA	NA
Oregon.S	ST90ORE_a15_3B_10	PDA	22°C	11_dpi	1	1	45.134	73.262
Oregon.S	ST90ORE_a15_3B_10	PDA	22°C	11_dpi	2	1	15.892	117.418
Oregon.S	ST90ORE_a15_3B_10	PDA	22°C	11_dpi	3	1	41.373	54.936
Oregon.S	ST90ORE_a15_3B_10	PDA	22°C	11_dpi	4	0	NA	NA
Oregon.S	ST90ORE_a15_3B_10	PDA	22°C	11_dpi	5	0	NA	NA
Oregon.S	ST90ORE_a15_3B_10	PDA	15°C	11_dpi	1	2	7.3235	134.887
Oregon.S	ST90ORE_a15_3B_10	PDA	15°C	11_dpi	2	0	NA	NA
Oregon.S	ST90ORE_a15_3B_10	PDA	15°C	11_dpi	3	1	11.561	105.495
Oregon.S	ST90ORE_a15_3B_10	PDA	15°C	11_dpi	4	2	9.9595	115.657
Oregon.S	ST90ORE_a15_3B_10	PDA	15°C	11_dpi	5	2	10.7565	126.496
Oregon.S	ST90ORE_a15_3B_10	0.05_azole	22°C	14_dpi	1	1	4.77	158.324
Oregon.S	ST90ORE_a15_3B_10	0.05_azole	22°C	14_dpi	2	0	NA	NA
Oregon.S	ST90ORE_a15_3B_10	0.05_azole	22°C	14_dpi	3	1	8.392	158.306
Oregon.S	ST90ORE_a15_3B_10	0.05_azole	22°C	14_dpi	4	2	7.0865	170.35
Oregon.S	ST90ORE_a15_3B_10	0.05_azole	22°C	14_dpi	5	0	NA	NA
Oregon.S	ST90ORE_a15_3B_10	PDA	22°C	14_dpi	1	1	91.187	52.649
Oregon.S	ST90ORE_a15_3B_10	PDA	22°C	14_dpi	2	1	45.022	67.361
Oregon.S	ST90ORE_a15_3B_10	PDA	22°C	14_dpi	3	1	81.276	43.374
Oregon.S	ST90ORE_a15_3B_10	PDA	22°C	14_dpi	4	0	NA	NA
Oregon.S	ST90ORE_a15_3B_10	PDA	22°C	14_dpi	5	0	NA	NA
Oregon.S	ST90ORE_a15_3B_10	PDA	15°C	14_dpi	1	3	23.859	79.3057
Oregon.S	ST90ORE_a15_3B_10	PDA	15°C	14_dpi	2	0	NA	NA
Oregon.S	ST90ORE_a15_3B_10	PDA	15°C	14_dpi	3	1	31.269	59.559
Oregon.S	ST90ORE_a15_3B_10	PDA	15°C	14_dpi	4	2	28.6785	57.7885
Oregon.S	ST90ORE_a15_3B_10	PDA	15°C	14_dpi	5	2	29.796	76.5965
Oregon.S	ST90ORE_a15_3B_10	0.05_azole	22°C	18_dpi	1	1	11.318	146.369
Oregon.S	ST90ORE_a15_3B_10	0.05_azole	22°C	18_dpi	2	1	4.549	128.046
Oregon.S	ST90ORE_a15_3B_10	0.05_azole	22°C	18_dpi	3	0	NA	NA
Oregon.S	ST90ORE_a15_3B_10	0.05_azole	22°C	18_dpi	4	0	NA	NA
Oregon.S	ST90ORE_a15_3B_10	0.05_azole	22°C	18_dpi	5	0	NA	NA
Oregon.S	ST90ORE_a15_3B_10	PDA	22°C	18_dpi	1	1	168.269	40.714
Oregon.S	ST90ORE_a15_3B_10	PDA	22°C	18_dpi	2	1	102.61	58.187
Oregon.S	ST90ORE_a15_3B_10	PDA	22°C	18_dpi	3	0	NA	NA
Oregon.S	ST90ORE_a15_3B_10	PDA	22°C	18_dpi	4	0	NA	NA
Oregon.S	ST90ORE_a15_3B_10	PDA	22°C	18_dpi	5	0	NA	NA
Oregon.S	ST90ORE_a15_3B_10	PDA	15°C	18_dpi	1	2	58.88	55.251
Oregon.S	ST90ORE_a15_3B_10	PDA	15°C	18_dpi	2	0	NA	NA
Oregon.S	ST90ORE_a15_3B_10	PDA	15°C	18_dpi	3	1	76.636	46.722
Oregon.S	ST90ORE_a15_3B_10	PDA	15°C	18_dpi	4	0	NA	NA
Oregon.S	ST90ORE_a15_3B_10	PDA	15°C	18_dpi	5	2	65.9955	49.5885
Oregon.S	ST90ORE_a15_3B_13	0.05_azole	22°C	8_dpi	1	0	NA	NA
Oregon.S	ST90ORE_a15_3B_13	0.05_azole	22°C	8_dpi	2	0	NA	NA
Oregon.S	ST90ORE_a15_3B_13	0.05_azole	22°C	8_dpi	3	0	NA	NA
Oregon.S	ST90ORE_a15_3B_13	0.05_azole	22°C	8_dpi	4	0	NA	NA
Oregon.S	ST90ORE_a15_3B_13	0.05_azole	22°C	8_dpi	5	0	NA	NA
Oregon.S	ST90ORE_a15_3B_13	PDA	22°C	8_dpi	1	10	3.0948	139.43
Oregon.S	ST90ORE_a15_3B_13	PDA	22°C	8_dpi	2	10	4.3504	131.372
Oregon.S	ST90ORE_a15_3B_13	PDA	22°C	8_dpi	3	8	4.26762	131.643
Oregon.S	ST90ORE_a15_3B_13	PDA	22°C	8_dpi	4	6	3.423	146.425
Oregon.S	ST90ORE_a15_3B_13	PDA	22°C	8_dpi	5	13	3.52692	130.394
Oregon.S	ST90ORE_a15_3B_13	PDA	15°C	8_dpi	1	9	0.968444	156.373
Oregon.S	ST90ORE_a15_3B_13	PDA	15°C	8_dpi	2	10	1.0455	151.516
Oregon.S	ST90ORE_a15_3B_13	PDA	15°C	8_dpi	3	11	0.999273	148.479
Oregon.S	ST90ORE_a15_3B_13	PDA	15°C	8_dpi	4	9	0.851	151.759
Oregon.S	ST90ORE_a15_3B_13	PDA	15°C	8_dpi	5	8	0.94425	153.038
Oregon.S	ST90ORE_a15_3B_13	0.05_azole	22°C	11_dpi	1	4	1.28425	157.17
Oregon.S	ST90ORE_a15_3B_13	0.05_azole	22°C	11_dpi	2	0	NA	NA
Oregon.S	ST90ORE_a15_3B_13	0.05_azole	22°C	11_dpi	3	1	0.726	156.261
Oregon.S	ST90ORE_a15_3B_13	0.05_azole	22°C	11_dpi	4	2	1.645	161.365
Oregon.S	ST90ORE_a15_3B_13	0.05_azole	22°C	11_dpi	5	2	1.6075	154.92
Oregon.S	ST90ORE_a15_3B_13	PDA	22°C	11_dpi	1	8	8.72588	112.608
Oregon.S	ST90ORE_a15_3B_13	PDA	22°C	11_dpi	2	8	10.6356	104.581
Oregon.S	ST90ORE_a15_3B_13	PDA	22°C	11_dpi	3	8	12.796	106.632
Oregon.S	ST90ORE_a15_3B_13	PDA	22°C	11_dpi	4	7	9.80243	116.842
Oregon.S	ST90ORE_a15_3B_13	PDA	22°C	11_dpi	5	10	10.0286	105.454
Oregon.S	ST90ORE_a15_3B_13	PDA	15°C	11_dpi	1	16	3.12188	148.641
Oregon.S	ST90ORE_a15_3B_13	PDA	15°C	11_dpi	2	14	3.3375	147.082
Oregon.S	ST90ORE_a15_3B_13	PDA	15°C	11_dpi	3	22	3.35195	143.316
Oregon.S	ST90ORE_a15_3B_13	PDA	15°C	11_dpi	4	13	2.759	143.714
Oregon.S	ST90ORE_a15_3B_13	PDA	15°C	11_dpi	5	15	2.89687	141.227
Oregon.S	ST90ORE_a15_3B_13	0.05_azole	22°C	14_dpi	1	10	3.5234	136.722
Oregon.S	ST90ORE_a15_3B_13	0.05_azole	22°C	14_dpi	2	0	NA	NA
Oregon.S	ST90ORE_a15_3B_13	0.05_azole	22°C	14_dpi	3	2	3.182	135.758
Oregon.S	ST90ORE_a15_3B_13	0.05_azole	22°C	14_dpi	4	4	4.5735	132.445
Oregon.S	ST90ORE_a15_3B_13	0.05_azole	22°C	14_dpi	5	5	4.4474	131.319
Oregon.S	ST90ORE_a15_3B_13	PDA	22°C	14_dpi	1	4	18.834	77.0623
Oregon.S	ST90ORE_a15_3B_13	PDA	22°C	14_dpi	2	5	17.635	81.9638
Oregon.S	ST90ORE_a15_3B_13	PDA	22°C	14_dpi	3	7	26.4021	64.9646
Oregon.S	ST90ORE_a15_3B_13	PDA	22°C	14_dpi	4	7	19.1893	78.6519
Oregon.S	ST90ORE_a15_3B_13	PDA	22°C	14_dpi	5	7	20.2354	77.0406
Oregon.S	ST90ORE_a15_3B_13	PDA	15°C	14_dpi	1	15	7.33227	140.626
Oregon.S	ST90ORE_a15_3B_13	PDA	15°C	14_dpi	2	11	7.60091	135.029
Oregon.S	ST90ORE_a15_3B_13	PDA	15°C	14_dpi	3	13	7.51246	140.333
Oregon.S	ST90ORE_a15_3B_13	PDA	15°C	14_dpi	4	11	6.82391	133.642
Oregon.S	ST90ORE_a15_3B_13	PDA	15°C	14_dpi	5	15	7.2496	132.203
Oregon.S	ST90ORE_a15_3B_13	0.05_azole	22°C	18_dpi	1	6	11.3908	137.1
Oregon.S	ST90ORE_a15_3B_13	0.05_azole	22°C	18_dpi	2	0	NA	NA
Oregon.S	ST90ORE_a15_3B_13	0.05_azole	22°C	18_dpi	3	5	10.4944	122.131
Oregon.S	ST90ORE_a15_3B_13	0.05_azole	22°C	18_dpi	4	5	11.083	127.163
Oregon.S	ST90ORE_a15_3B_13	0.05_azole	22°C	18_dpi	5	4	12.1387	126.671
Oregon.S	ST90ORE_a15_3B_13	PDA	22°C	18_dpi	1	4	38.3625	72.972
Oregon.S	ST90ORE_a15_3B_13	PDA	22°C	18_dpi	2	1	35.875	66.922
Oregon.S	ST90ORE_a15_3B_13	PDA	22°C	18_dpi	3	2	38.254	56.1805
Oregon.S	ST90ORE_a15_3B_13	PDA	22°C	18_dpi	4	4	49.56	72.2875
Oregon.S	ST90ORE_a15_3B_13	PDA	22°C	18_dpi	5	8	48.1504	64.348
Oregon.S	ST90ORE_a15_3B_13	PDA	15°C	18_dpi	1	16	15.0648	103.336
Oregon.S	ST90ORE_a15_3B_13	PDA	15°C	18_dpi	2	4	18.1232	114.014
Oregon.S	ST90ORE_a15_3B_13	PDA	15°C	18_dpi	3	14	16.1766	107.359
Oregon.S	ST90ORE_a15_3B_13	PDA	15°C	18_dpi	4	5	16.553	114.738
Oregon.S	ST90ORE_a15_3B_13	PDA	15°C	18_dpi	5	5	18.0414	108.165
Oregon.S	ST90ORE_a15_3B_15	0.05_azole	22°C	8_dpi	1	0	NA	NA
Oregon.S	ST90ORE_a15_3B_15	0.05_azole	22°C	8_dpi	2	0	NA	NA
Oregon.S	ST90ORE_a15_3B_15	0.05_azole	22°C	8_dpi	3	0	NA	NA
Oregon.S	ST90ORE_a15_3B_15	0.05_azole	22°C	8_dpi	4	1	0.738	145.141
Oregon.S	ST90ORE_a15_3B_15	0.05_azole	22°C	8_dpi	5	0	NA	NA
Oregon.S	ST90ORE_a15_3B_15	PDA	22°C	8_dpi	1	4	9.523	103.235
Oregon.S	ST90ORE_a15_3B_15	PDA	22°C	8_dpi	2	0	NA	NA
Oregon.S	ST90ORE_a15_3B_15	PDA	22°C	8_dpi	3	3	8.812	122.98
Oregon.S	ST90ORE_a15_3B_15	PDA	22°C	8_dpi	4	3	10.4307	114.305
Oregon.S	ST90ORE_a15_3B_15	PDA	22°C	8_dpi	5	2	8.498	116.504
Oregon.S	ST90ORE_a15_3B_15	PDA	15°C	8_dpi	1	2	1.364	145.19
Oregon.S	ST90ORE_a15_3B_15	PDA	15°C	8_dpi	2	2	1.033	148.474
Oregon.S	ST90ORE_a15_3B_15	PDA	15°C	8_dpi	3	2	1.073	129.175
Oregon.S	ST90ORE_a15_3B_15	PDA	15°C	8_dpi	4	2	1.072	148.625
Oregon.S	ST90ORE_a15_3B_15	PDA	15°C	8_dpi	5	3	1.148	135.188
Oregon.S	ST90ORE_a15_3B_15	0.05_azole	22°C	11_dpi	1	1	4.479	115.074
Oregon.S	ST90ORE_a15_3B_15	0.05_azole	22°C	11_dpi	2	0	NA	NA
Oregon.S	ST90ORE_a15_3B_15	0.05_azole	22°C	11_dpi	3	5	3.7828	138.343
Oregon.S	ST90ORE_a15_3B_15	0.05_azole	22°C	11_dpi	4	3	3.63733	136.744
Oregon.S	ST90ORE_a15_3B_15	0.05_azole	22°C	11_dpi	5	1	9.295	114.042
Oregon.S	ST90ORE_a15_3B_15	PDA	22°C	11_dpi	1	4	32.023	93.2357
Oregon.S	ST90ORE_a15_3B_15	PDA	22°C	11_dpi	2	0	NA	NA
Oregon.S	ST90ORE_a15_3B_15	PDA	22°C	11_dpi	3	3	30.387	110.479
Oregon.S	ST90ORE_a15_3B_15	PDA	22°C	11_dpi	4	3	33.8173	102.154
Oregon.S	ST90ORE_a15_3B_15	PDA	22°C	11_dpi	5	2	30.901	108.412
Oregon.S	ST90ORE_a15_3B_15	PDA	15°C	11_dpi	1	5	11.293	109.407
Oregon.S	ST90ORE_a15_3B_15	PDA	15°C	11_dpi	2	4	13.2025	111.57
Oregon.S	ST90ORE_a15_3B_15	PDA	15°C	11_dpi	3	6	11.3008	105.907
Oregon.S	ST90ORE_a15_3B_15	PDA	15°C	11_dpi	4	3	12.865	119.585
Oregon.S	ST90ORE_a15_3B_15	PDA	15°C	11_dpi	5	8	10.7039	106.253
Oregon.S	ST90ORE_a15_3B_15	0.05_azole	22°C	14_dpi	1	1	13.587	83.015
Oregon.S	ST90ORE_a15_3B_15	0.05_azole	22°C	14_dpi	2	0	NA	NA
Oregon.S	ST90ORE_a15_3B_15	0.05_azole	22°C	14_dpi	3	5	14.492	107.122
Oregon.S	ST90ORE_a15_3B_15	0.05_azole	22°C	14_dpi	4	4	14.2152	93.5475
Oregon.S	ST90ORE_a15_3B_15	0.05_azole	22°C	14_dpi	5	1	21.111	91.112
Oregon.S	ST90ORE_a15_3B_15	PDA	22°C	14_dpi	1	4	56.4203	58.2807
Oregon.S	ST90ORE_a15_3B_15	PDA	22°C	14_dpi	2	0	NA	NA
Oregon.S	ST90ORE_a15_3B_15	PDA	22°C	14_dpi	3	1	59.787	63.843
Oregon.S	ST90ORE_a15_3B_15	PDA	22°C	14_dpi	4	3	60.3763	62.82
Oregon.S	ST90ORE_a15_3B_15	PDA	22°C	14_dpi	5	2	50.703	58.976
Oregon.S	ST90ORE_a15_3B_15	PDA	15°C	14_dpi	1	6	27.4278	92.1055
Oregon.S	ST90ORE_a15_3B_15	PDA	15°C	14_dpi	2	4	30.8577	85.6132
Oregon.S	ST90ORE_a15_3B_15	PDA	15°C	14_dpi	3	0	NA	NA
Oregon.S	ST90ORE_a15_3B_15	PDA	15°C	14_dpi	4	7	26.661	102.354
Oregon.S	ST90ORE_a15_3B_15	PDA	15°C	14_dpi	5	8	22.7745	72.6499
Oregon.S	ST90ORE_a15_3B_15	0.05_azole	22°C	18_dpi	1	2	24.688	66.185
Oregon.S	ST90ORE_a15_3B_15	0.05_azole	22°C	18_dpi	2	0	NA	NA
Oregon.S	ST90ORE_a15_3B_15	0.05_azole	22°C	18_dpi	3	4	27.5117	87.5717
Oregon.S	ST90ORE_a15_3B_15	0.05_azole	22°C	18_dpi	4	4	26.384	87.3107
Oregon.S	ST90ORE_a15_3B_15	0.05_azole	22°C	18_dpi	5	1	36.305	70.519
Oregon.S	ST90ORE_a15_3B_15	PDA	22°C	18_dpi	1	4	89.896	48.3233
Oregon.S	ST90ORE_a15_3B_15	PDA	22°C	18_dpi	2	0	NA	NA
Oregon.S	ST90ORE_a15_3B_15	PDA	22°C	18_dpi	3	1	87.796	44.756
Oregon.S	ST90ORE_a15_3B_15	PDA	22°C	18_dpi	4	1	95.989	48.889
Oregon.S	ST90ORE_a15_3B_15	PDA	22°C	18_dpi	5	2	79.306	42.29
Oregon.S	ST90ORE_a15_3B_15	PDA	15°C	18_dpi	1	4	52.4597	78.1398
Oregon.S	ST90ORE_a15_3B_15	PDA	15°C	18_dpi	2	1	84.17	69.231
Oregon.S	ST90ORE_a15_3B_15	PDA	15°C	18_dpi	3	5	59.0762	72.8472
Oregon.S	ST90ORE_a15_3B_15	PDA	15°C	18_dpi	4	6	52.8163	82.5438
Oregon.S	ST90ORE_a15_3B_15	PDA	15°C	18_dpi	5	6	43.688	61.0602
Oregon.S	ST90ORE_a15_3B_18	0.05_azole	22°C	8_dpi	1	0	NA	NA
Oregon.S	ST90ORE_a15_3B_18	0.05_azole	22°C	8_dpi	2	0	NA	NA
Oregon.S	ST90ORE_a15_3B_18	0.05_azole	22°C	8_dpi	3	0	NA	NA
Oregon.S	ST90ORE_a15_3B_18	0.05_azole	22°C	8_dpi	4	0	NA	NA
Oregon.S	ST90ORE_a15_3B_18	0.05_azole	22°C	8_dpi	5	0	NA	NA
Oregon.S	ST90ORE_a15_3B_18	PDA	22°C	8_dpi	1	5	4.0494	148.999
Oregon.S	ST90ORE_a15_3B_18	PDA	22°C	8_dpi	2	6	3.44283	147.166
Oregon.S	ST90ORE_a15_3B_18	PDA	22°C	8_dpi	3	1	2.923	145.446
Oregon.S	ST90ORE_a15_3B_18	PDA	22°C	8_dpi	4	5	3.969	150.401
Oregon.S	ST90ORE_a15_3B_18	PDA	22°C	8_dpi	5	6	2.975	147.367
Oregon.S	ST90ORE_a15_3B_18	PDA	15°C	8_dpi	1	2	0.7675	158.077
Oregon.S	ST90ORE_a15_3B_18	PDA	15°C	8_dpi	2	3	0.776667	149.332
Oregon.S	ST90ORE_a15_3B_18	PDA	15°C	8_dpi	3	1	0.759	154.166
Oregon.S	ST90ORE_a15_3B_18	PDA	15°C	8_dpi	4	3	0.846333	152.937
Oregon.S	ST90ORE_a15_3B_18	PDA	15°C	8_dpi	5	2	0.804	147.97
Oregon.S	ST90ORE_a15_3B_18	0.05_azole	22°C	11_dpi	1	1	1.2	146.451
Oregon.S	ST90ORE_a15_3B_18	0.05_azole	22°C	11_dpi	2	1	0.973	154.113
Oregon.S	ST90ORE_a15_3B_18	0.05_azole	22°C	11_dpi	3	1	1.735	142.942
[truncated: 5,802 more rows]

## Sheet: Supplementary Table S1C
Supplementary Table S1C: Description of 145 Zymoseptoria tritici isolates with their corresponding sampling location, year and NCBI SRR Run ID for the whole genome sequence data used in this study.
Isolate	Population	Country	Sampling Year	SRR Run ID
ST90ORE_a12_3B_10	Oregon.R	USA	1990	SRR11026708
ST90ORE_a12_3B_11	Oregon.R	USA	1990	SRR3740303
ST90ORE_a12_3B_12	Oregon.R	USA	1990	SRR3740301
ST90ORE_a12_3B_13	Oregon.R	USA	1990	SRR13020817
ST90ORE_a12_3B_14	Oregon.R	USA	1990	SRR3740305
ST90ORE_a12_3B_15	Oregon.R	USA	1990	SRR3740285
ST90ORE_a12_3B_17	Oregon.R	USA	1990	SRR3740300
ST90ORE_a12_3B_18	Oregon.R	USA	1990	SRR3740299
ST90ORE_a12_3B_19	Oregon.R	USA	1990	SRR3740306
ST90ORE_a12_3B_2	Oregon.R	USA	1990	SRR3740286
ST90ORE_a12_3B_21	Oregon.R	USA	1990	SRR3740283
ST90ORE_a12_3B_3	Oregon.R	USA	1990	SRR3740298
ST90ORE_a12_3B_4	Oregon.R	USA	1990	SRR11026700
ST90ORE_a12_3B_5	Oregon.R	USA	1990	SRR3740292
ST90ORE_a12_3B_6	Oregon.R	USA	1990	SRR3740304
ST90ORE_a12_3B_7	Oregon.R	USA	1990	SRR3740291
ST90ORE_a12_3B_8	Oregon.R	USA	1990	SRR3740293
ST90ORE_a12_3B_9	Oregon.R	USA	1990	SRR11026699
ST90ORE_a12_4A_1	Oregon.R	USA	1990	SRR3740307
ST90ORE_a12_4A_10	Oregon.R	USA	1990	SRR3740289
ST90ORE_a12_4A_11	Oregon.R	USA	1990	SRR3740302
ST90ORE_a12_4A_2	Oregon.R	USA	1990	SRR3740294
ST90ORE_a12_4A_4	Oregon.R	USA	1990	SRR3740290
ST90ORE_a12_4A_5	Oregon.R	USA	1990	SRR3740287
ST90ORE_a12_4A_6	Oregon.R	USA	1990	SRR4907751
ST90ORE_a12_4A_7	Oregon.R	USA	1990	SRR3740288
ST90ORE_a15_2A_11	Oregon.S	USA	1990	SRR3740326
ST90ORE_a15_2A_13	Oregon.S	USA	1990	SRR3740323
ST90ORE_a15_2A_14	Oregon.S	USA	1990	SRR4907756
ST90ORE_a15_2A_15	Oregon.S	USA	1990	SRR3740314
ST90ORE_a15_2A_16	Oregon.S	USA	1990	SRR3740332
ST90ORE_a15_2A_20	Oregon.S	USA	1990	SRR4907744
ST90ORE_a15_2A_6	Oregon.S	USA	1990	SRR3740312
ST90ORE_a15_2A_7	Oregon.S	USA	1990	SRR3740333
ST90ORE_a15_2A_8	Oregon.S	USA	1990	SRR11026698
ST90ORE_a15_3B_1	Oregon.S	USA	1990	SRR11026697
ST90ORE_a15_3B_10	Oregon.S	USA	1990	SRR3740321
ST90ORE_a15_3B_13	Oregon.S	USA	1990	SRR3740334
ST90ORE_a15_3B_15	Oregon.S	USA	1990	SRR3740313
ST90ORE_a15_3B_18	Oregon.S	USA	1990	SRR3740320
ST90ORE_a15_3B_19	Oregon.S	USA	1990	SRR3740329
ST90ORE_a15_3B_3	Oregon.S	USA	1990	SRR4907757
ST90ORE_a15_3B_4	Oregon.S	USA	1990	SRR3740315
ST90ORE_a15_3B_5	Oregon.S	USA	1990	SRR3740316
ST90ORE_a15_3B_6	Oregon.S	USA	1990	SRR3740324
ST90ORE_a15_3B_9	Oregon.S	USA	1990	SRR3740309
ST90ORE_a15_4A_10	Oregon.S	USA	1990	SRR3740331
ST90ORE_a15_4A_11	Oregon.S	USA	1990	SRR4907755
ST90ORE_a15_4A_13	Oregon.S	USA	1990	SRR3740311
ST90ORE_a15_4A_15	Oregon.S	USA	1990	SRR3740322
ST90ORE_a15_4A_17	Oregon.S	USA	1990	SRR3740318
ST90ORE_a15_4A_19	Oregon.S	USA	1990	SRR3740317
ST90ORE_a15_4A_2	Oregon.S	USA	1990	SRR3740325
ST90ORE_a15_4A_3	Oregon.S	USA	1990	SRR3740328
ST90ORE_a15_4A_4	Oregon.S	USA	1990	SRR3740327
ST90ORE_a15_4A_7	Oregon.S	USA	1990	SRR3740310
ST01AUS_1A4	Australia	Australia	2001	SRR3740341
ST01AUS_1A5	Australia	Australia	2001	SRR3740262
ST01AUS_1A6	Australia	Australia	2001	SRR3740263
ST01AUS_1A9	Australia	Australia	2001	SRR3740256
ST01AUS_1B1	Australia	Australia	2001	SRR4907745
ST01AUS_1B2	Australia	Australia	2001	SRR3740319
ST01AUS_1B7	Australia	Australia	2001	SRR3740250
ST01AUS_1B8	Australia	Australia	2001	SRR3740253
ST01AUS_1C1	Australia	Australia	2001	SRR4907766
ST01AUS_1C2	Australia	Australia	2001	SRR3740308
ST01AUS_1C3	Australia	Australia	2001	SRR4907762
ST01AUS_1C6	Australia	Australia	2001	SRR4907754
ST01AUS_1C8	Australia	Australia	2001	SRR3740284
ST01AUS_1D4	Australia	Australia	2001	SRR3740255
ST01AUS_1D5	Australia	Australia	2001	SRR3740259
ST01AUS_1D8	Australia	Australia	2001	SRR3740260
ST01AUS_1E1	Australia	Australia	2001	SRR3740258
ST01AUS_1E4	Australia	Australia	2001	SRR3740249
ST01AUS_1E5	Australia	Australia	2001	SRR3740273
ST01AUS_1F2	Australia	Australia	2001	SRR3740330
ST01AUS_1F3	Australia	Australia	2001	SRR4907753
ST01AUS_1F8	Australia	Australia	2001	SRR3740261
ST01AUS_1G2	Australia	Australia	2001	SRR4907748
ST01AUS_1G5	Australia	Australia	2001	SRR3740251
ST01AUS_1H2	Australia	Australia	2001	SRR3740295
ST01AUS_1H6	Australia	Australia	2001	SRR3740254
ST01AUS_1H8	Australia	Australia	2001	SRR3740257
ST99CH_SW5	Switzerland	Switzerland	1999	SRR11026701
ST99CH_SW39	Switzerland	Switzerland	1999	SRR11026702
ST99CH_28	Switzerland	Switzerland	1999	SRR11026703
ST99CH_3A1	Switzerland	Switzerland	1999	SRR3740349
ST99CH_3A10	Switzerland	Switzerland	1999	SRR4907761
ST99CH_3A2	Switzerland	Switzerland	1999	SRR3740338
ST99CH_3A4	Switzerland	Switzerland	1999	SRR3740339
ST99CH_3A5	Switzerland	Switzerland	1999	SRR3740340
ST99CH_3A6	Switzerland	Switzerland	1999	SRR3740344
ST99CH_3A8	Switzerland	Switzerland	1999	SRR13020816
ST99CH_3A9	Switzerland	Switzerland	1999	SRR4907747
ST99CH_3B2	Switzerland	Switzerland	1999	SRR3740347
ST99CH_3B4	Switzerland	Switzerland	1999	SRR3740345
ST99CH_3B8	Switzerland	Switzerland	1999	SRR643899
ST99CH_3C4	Switzerland	Switzerland	1999	SRR643900
ST99CH_3C7	Switzerland	Switzerland	1999	SRR3740342
ST99CH_3D1	Switzerland	Switzerland	1999	SRR643901
ST99CH_3D3	Switzerland	Switzerland	1999	SRR3740335
ST99CH_3D5	Switzerland	Switzerland	1999	SRR3740337
ST99CH_3D7	Switzerland	Switzerland	1999	SRR643902
ST99CH_3D8	Switzerland	Switzerland	1999	SRR4907752
ST99CH_3F1	Switzerland	Switzerland	1999	SRR3740346
ST99CH_3F2	Switzerland	Switzerland	1999	SRR3740350
ST99CH_3F3	Switzerland	Switzerland	1999	SRR3740343
ST99CH_3F4	Switzerland	Switzerland	1999	SRR4907746
ST99CH_3F5	Switzerland	Switzerland	1999	SRR643903
ST99CH_3G2	Switzerland	Switzerland	1999	SRR4907758
ST99CH_3G3	Switzerland	Switzerland	1999	SRR4907764
ST99CH_3G6	Switzerland	Switzerland	1999	SRR3740348
ST99CH_3H1	Switzerland	Switzerland	1999	SRR3740336
ST99CH_3H3	Switzerland	Switzerland	1999	SRR3740252
ST99CH_3H4	Switzerland	Switzerland	1999	SRR3740351
ST92ISR_Ar_11g	Israel	Israel	1991	SRR3740282
ST92ISR_Ar_11i	Israel	Israel	1991	SRR3740269
ST92ISR_Ar_12d	Israel	Israel	1991	SRR3740279
ST92ISR_Ar_12e	Israel	Israel	1991	SRR3740270
ST92ISR_Ar_12f	Israel	Israel	1991	SRR3740276
ST92ISR_Ar_15a	Israel	Israel	1991	SRR3740281
ST92ISR_Ar_15c	Israel	Israel	1991	SRR11026695
ST92ISR_Ar_16a	Israel	Israel	1991	SRR3740267
ST92ISR_Ar_16h	Israel	Israel	1991	SRR3740271
ST92ISR_Ar_17b	Israel	Israel	1991	SRR3740275
ST92ISR_Ar_17d	Israel	Israel	1991	SRR11026696
ST92ISR_Ar_17e	Israel	Israel	1991	SRR3740264
ST92ISR_Ar_17i	Israel	Israel	1991	SRR3740280
ST92ISR_Ar_17r	Israel	Israel	1991	SRR3740272
ST92ISR_Ar_18b	Israel	Israel	1991	SRR3740274
ST92ISR_Ar_19e	Israel	Israel	1991	SRR4907767
ST92ISR_Ar_1b	Israel	Israel	1991	SRR3740268
ST92ISR_Ar_1c	Israel	Israel	1991	SRR11026694
ST92ISR_Ar_1j	Israel	Israel	1991	SRR4907759
ST92ISR_Ar_21a	Israel	Israel	1991	SRR3740278
ST92ISR_Ar_22f	Israel	Israel	1991	SRR3740265
ST92ISR_Ar_2b	Israel	Israel	1991	SRR4907760
ST92ISR_Ar_2c	Israel	Israel	1991	SRR11026693
ST92ISR_Ar_2f	Israel	Israel	1991	SRR3740277
ST92ISR_Ar_4b	Israel	Israel	1991	SRR4907765
ST92ISR_Ar_4e	Israel	Israel	1991	SRR11026706
ST92ISR_Ar_4f	Israel	Israel	1991	SRR4907750
ST92ISR_Ar_4g	Israel	Israel	1991	SRR4907749
ST92ISR_Ar_5a	Israel	Israel	1991	SRR3740266
ST92ISR_Ar_5g	Israel	Israel	1991	SRR4907763

## Sheet: Supplementary Table S1D
Supplementary Table S1D: Number of single nucleotide polymorphisms (SNPs) called on 19 reference genomes at 5% minor allele frequency and 80% genotyping rate for 145 Zymoseptoria tritici isolates.
Reference genomes	Number of SNPs
IPO323	883,207
1A5	879,251
1E4	868,723
3D1	881,732
3D7	866,421
Arg00	870,244
Aus01	874,115
CH95	878,039
CNR93	864,456
CRI10	879,143
I93	883,119
IR01_26b	853,372
IR01_48b	851,622
ISY92	870,284
KE94	882,284
OregS90	862,133
TN09	827,851
UR95	862,539
YEQ_92	833,292

## Sheet: Supplementary Table S1E
Supplementary Table S1E: List of phenotypic traits used for GWAS in this study.
Number	Trait	Category
1	Virulence_ArinaLr34
2	Virulence_Chinese Spring
3	Virulence_Drifter
4	Virlence_Gene
5	Virulence_Greina
6	Virulence_Runal
7	Virulence_Titlis
8	Virulence_Toronit
9	Virulence_1011
10	Virulence_1204
11	Virulence_4391
12	Virulence_5254
13	Virlence_Overall	Host-trait
14	Reproduction_ArinaLr34
15	Reproduction_Chinese Spring
16	Reproduction_Drifter
17	Virlence_Gene
18	Reproduction_Greina
19	Reproduction_Runal
20	Reproduction_Titlis
21	Reproduction_Toronit
22	Reproduction_1011
23	Reproduction_1204
24	Reproduction_4391
25	Reproduction_5254
26	Reproduction_Overall
27	Reproduction_Specialization
28	Growth_rate_15℃
29	Growth_rate_22℃
30	Growth_rate_22℃/15℃
31	Growth_rate_22℃_azole
32	EC50_azole
33	MCA_14dpi_azole
34	MCA_15℃_14dpi
35	MCA_22℃_14dpi
36	RCA_14dpi
37	RCA_14dpi_azole
38	Melanization_15℃_8dpi	Non-host-trait
39	Melanization_15℃_11dpi
40	Melanization_15℃_14dpi
41	Melanization_15℃_18dpi
42	Melanization_22℃_8dpi
43	Melanization_22℃_11dpi
44	Melanization_22℃_14dpi
45	Melanization_22℃_18dpi
46	Melanization_22℃_8dpi_azole
47	Melanization_22℃_11dpi_azole
48	Melanization_22℃_14dpi_azole
49	Melanization_22℃_18dpi_azole
MCA=Mean colony area
RCA=Ratio of colony area
Overall=Virulence and Reproduction averaged across all wheat cultivars and landraces
Specialization=affinity of isolates for specific hosts to maximize trait performance

## Sheet: Supplementary Table S1F
Supplementary Table S1F: Number of significant SNP associations above the 5% Bonferroni significance threshold for 20 traits comprising pathogen virulence, reproduction and environmental stress mapped in 19 reference genome SNP datasets.
								Reference genome
Trait	IPO323	1A5	1E4	3D1	3D7	Arg00	Aus01	CH95	CNR93	CRI10	I93	IR01_26b	IR01_48b	ISY92	KE94	OregS90	TN09	UR95	YEQ_92	SNP Mean	SNP Variance	SNP Standard deviation	SNP coefficient of variation
Reproduction_1011	1	1	1	1	2	1	1	1	2	1	1	1	1	1	1	2	1	1	1	1.15789	0.140351	0.374634	0.32
Virulence_1204	31	42	49	43	43	43	31	46	30	43	40	27	25	29	55	43	31	28	19	36.7368	90.6491	9.52098	0.26
Virulence_4391	42	40	43	40	40	41	16	42	40	40	40	39	41	41	38	39	37	42	43	39.1579	33.9181	5.82393	0.15
Reproduction_Chinese_Spring	12	12	12	11	8	11	10	13	9	12	13	14	11	13	12	12	12	10	10	11.4211	2.25731	1.50243	0.13
Virulence_Drifter	2	1	2	3	2	1	2	1	1	2	2	5	1	2	2	2	2	2	1	1.89474	0.877193	0.936586	0.49
Reproduction_Drifter	4	4	3	4	3	5	5	5	4	4	4	4	3	3	5	4	4	5	3	4	0.555556	0.745356	0.19
Reproduction_Gene	1	1	1	1	1	1	2	1	1	1	1	3	1	2	1	1	1	1	2	1.26316	0.315789	0.561951	0.44
Reproduction_Greina	17	17	14	18	16	16	18	16	18	16	17	16	14	14	16	17	19	24	13	16.6316	5.69006	2.38538	0.14
Virulence_Runal	2	2	2	2	2	2	2	2	2	2	2	2	2	2	2	2	2	2	2	2	0	0	0
Reproduction_Titlis	32	30	28	32	30	34	34	30	30	34	35	33	32	35	33	31	35	30	29	31.9474	4.83041	2.19782	0.07
Reproduction_Toronit	7	5	7	6	4	5	6	6	5	5	7	5	6	6	6	4	6	6	5	5.63158	0.80117	0.895081	0.16
Growth_rate_22℃_azole	5	4	5	5	9	4	5	2	6	5	7	9	8	10	8	9	8	5	4	6.21053	4.95322	2.22558	0.36
MCA_14_dpi_azole	162	168	164	171	167	161	172	168	180	172	168	169	160	163	167	170	148	168	161	166.263	42.9825	6.5561	0.04
MCA_15℃_14_dpi	8	8	8	8	8	8	8	8	8	8	8	8	8	8	8	8	8	8	8	8	0	0	0
RCA_15℃/22℃_14_dpi	4	3	3	4	2	3	2	4	4	3	2	3	3	7	4	3	2	5	4	3.42105	1.47953	1.21636	0.36
EC50_azole	70	68	68	67	78	87	66	70	69	70	67	66	65	73	68	66	75	68	68	69.9474	27.7193	5.26491	0.08
Melanization_15℃_8_dpi	8	9	8	7	9	5	8	3	4	4	8	3	4	4	5	5	4	4	4	5.57895	4.47953	2.11649	0.38
Melanization_22℃_11_dpi	1	1	1	1	1	1	1	1	1	1	1	1	1	1	1	1	1	1	1	1	0	0	0
Melanization_22℃_18_dpi	5	5	5	4	5	4	5	5	5	5	4	5	5	5	5	5	5	4	5	4.78947	0.175439	0.418854	0.09
Melanization_22℃_14_dpi_azole	14	12	10	11	12	12	8	13	10	16	14	6	1	13	13	15	1	14	4	10.4737	20.152	4.4891	0.43
Virulence=amount of necrotic lesion on the leaf
Reproduction= Pycnidia density within lesion area
MCA=Mean colony area
RCA=Ratio of colony area

## Sheet: Supplementary Table S1G
Supplementary Table S1G: Summary statistics of genome-wide SNPs passing the Bonferroni significance threshold of 5% for specific traits identified 19 reference genome SNP datasets. SNPs are ordered according to the smallest P-value.
Trait													Reference genome
	IPO323					1A5				1E4				3D1				3D7				Arg00				Aus01				CH95				CNR93				CRI10				I93				IR01_26b
Reproduction_1011	Chromosome	Position (bp)	Allele frequency	P-value	R2	Chromosome	Position (bp)	Allele frequency	P-value	Chromosome	Position (bp)	Allele frequency	P-value	Chromosome	Position (bp)	Allele frequency	P-value	Chromosome	Position (bp)	Allele frequency	P-value	Chromosome	Position (bp)	Allele frequency	P-value	Chromosome	Position (bp)	Allele frequency	P-value	Chromosome	Position (bp)	Allele frequency	P-value	Chromosome	Position (bp)	Allele frequency	P-value	Chromosome	Position (bp)	Allele frequency	P-value	Chromosome	Position (bp)	Allele frequency	P-value	Chromosome	Position (bp)	Allele frequency	P-value
	1	1019151	0.215	5.07311e-08	0.11	1	1038667	0.215	4.57e-08	1	906388	0.215	4.98841e-08	1	1085772	0.215	4.51079e-08	1	1027679	0.215	4.71715e-08	1	989040	0.215	4.98454e-08	1	1056773	0.215	5.11742e-08	1	948747	0.215	4.69782e-08	7	1602432	0.064	6.3558e-09	1	978117	0.215	4.73792e-08	1	966675	0.215	4.90333e-08	1	968564	0.215	4.46922e-08
	9	395018	0.063	5.72972e-08	0.02													5	613529	0.061	1.03299e-08													1	1003581	0.215	4.99401e-08
Virulence_Drifter	Chromosome	Position (bp)	Allele frequency	P-value	R2	Chromosome	Position (bp)	Allele frequency	P-value	Chromosome	Position (bp)	Allele frequency	P-value	Chromosome	Position (bp)	Allele frequency	P-value	Chromosome	Position (bp)	Allele frequency	P-value	Chromosome	Position (bp)	Allele frequency	P-value	Chromosome	Position (bp)	Allele frequency	P-value	Chromosome	Position (bp)	Allele frequency	P-value	Chromosome	Position (bp)	Allele frequency	P-value	Chromosome	Position (bp)	Allele frequency	P-value	Chromosome	Position (bp)	Allele frequency	P-value	Chromosome	Position (bp)	Allele frequency	P-value
	16	408057	0.227	1.13421e-09	0.15	16	395791	0.227	1.19e-09	4	2515326	0.067	1.08177e-09	4	2638278	0.068	2.18579e-09	16	405054	0.227	1.1418e-09	16	385236	0.227	1.14878e-09	16	416941	0.227	8.01886e-10	16	382414	0.227	1.11965e-09	16	377507	0.227	1.18379e-09	16	353689	0.227	1.20804e-09	16	414964	0.227	1.26928e-09	16	383535	0.227	1.04161e-09
	4	2474278	0.068	2.05557e-09	0.02					16	395715	0.227	1.27741e-09	16	339160	0.227	1.08539e-09	4	2559152	0.068	2.13219e-09					4	2781799	0.067	1.99369e-09									4	2488965	0.068	2.39208e-09	4	2638769	0.068	2.13451e-09	4	2781560	0.068	1.96564e-09
														16	339399	0.248	3.15131e-08																													2	1398039	0.266	1.5463e-08
																																														2	1398000	0.262	1.7678e-08
																																														2	1398048	0.261	2.24259e-08
Reproduction_Drifter	Chromosome	Position (bp)	Allele frequency	P-value	R2	Chromosome	Position (bp)	Allele frequency	P-value	Chromosome	Position (bp)	Allele frequency	P-value	Chromosome	Position (bp)	Allele frequency	P-value	Chromosome	Position (bp)	Allele frequency	P-value	Chromosome	Position (bp)	Allele frequency	P-value	Chromosome	Position (bp)	Allele frequency	P-value	Chromosome	Position (bp)	Allele frequency	P-value	Chromosome	Position (bp)	Allele frequency	P-value	Chromosome	Position (bp)	Allele frequency	P-value	Chromosome	Position (bp)	Allele frequency	P-value	Chromosome	Position (bp)	Allele frequency	P-value
	6	2248968	0.09	3.48255e-10	0.04	6	2105551	0.089	4.29e-10	6	748603	0.181	5.16821e-08	6	2091672	0.089	3.97207e-10	6	719176	0.181	4.80507e-08	6	2110874	0.092	3.38023e-10	6	2238590	0.092	3.72172e-10	6	2207465	0.091	3.50412e-10	6	2039289	0.09	3.48206e-10	6	2016178	0.089	3.99134e-10	6	2047512	0.088	4.5423e-10	6	2062590	0.09	3.26324e-10
	6	852394	0.181	4.47054e-08	0.06	6	735664	0.181	4.75e-08	6	748629	0.181	5.16821e-08	6	775794	0.181	4.49877e-08	6	719202	0.181	4.80507e-08	6	2110875	0.092	3.38023e-10	6	2238591	0.092	3.72172e-10	6	2207466	0.098	3.41613e-09	6	662201	0.181	4.64908e-08	6	738045	0.181	4.61567e-08	6	653194	0.181	4.726e-08	6	695387	0.181	3.90329e-08
	6	852422	0.181	4.47054e-08		6	735692	0.181	4.75e-08	16	395715	0.227	5.73453e-08	6	775822	0.181	4.49877e-08	16	405054	0.227	5.51217e-08	6	827823	0.181	4.38223e-08	6	821179	0.181	4.65118e-08	6	825559	0.181	4.56809e-08	6	662227	0.181	4.64908e-08	6	738073	0.181	4.61567e-08	6	653222	0.181	4.726e-08	6	695413	0.181	3.90329e-08
	16	408057	0.227	5.35461e-08		16	395791	0.227	5.46e-08					16	339160	0.227	5.63466e-08					6	827851	0.181	4.38223e-08	6	821207	0.181	4.65118e-08	6	825587	0.181	4.56809e-08	16	377507	0.227	5.62705e-08	16	353689	0.227	5.57096e-08	16	414964	0.227	5.66018e-08	16	383535	0.227	4.62169e-08
																						16	385236	0.227	5.50463e-08	16	416941	0.227	4.82797e-08	16	382414	0.227	5.57481e-08
Reproduction_Gene	Chromosome	Position (bp)	Allele frequency	P-value	R2	Chromosome	Position (bp)	Allele frequency	P-value	Chromosome	Position (bp)	Allele frequency	P-value	Chromosome	Position (bp)	Allele frequency	P-value	Chromosome	Position (bp)	Allele frequency	P-value	Chromosome	Position (bp)	Allele frequency	P-value	Chromosome	Position (bp)	Allele frequency	P-value	Chromosome	Position (bp)	Allele frequency	P-value	Chromosome	Position (bp)	Allele frequency	P-value	Chromosome	Position (bp)	Allele frequency	P-value	Chromosome	Position (bp)	Allele frequency	P-value	Chromosome	Position (bp)	Allele frequency	P-value
	10	545190	0.069	3.77e-08	0.04	10	749016	0.069	3.65e-08	10	748391	0.069	4.03473e-08	10	649747	0.069	3.68786e-08	10	676934	0.069	4.00996e-08	10	661244	0.069	3.84132e-08	1	363776	0.067	1.89629e-09	10	663396	0.069	3.77738e-08	10	648434	0.069	5.15467e-08	10	646369	0.069	3.83399e-08	10	571384	0.069	5.17028e-08	6	2373808	0.103	3.65527e-08
																										10	805336	0.069	3.67073e-08																	10	775145	0.069	4.81297e-08
																																														9	121812	0.139	5.81519e-08
Virulence_1204	Chromosome	Position (bp)	Allele frequency	P-value	R2	Chromosome	Position (bp)	Allele frequency	P-value	Chromosome	Position (bp)	Allele frequency	P-value	Chromosome	Position (bp)	Allele frequency	P-value	Chromosome	Position (bp)	Allele frequency	P-value	Chromosome	Position (bp)	Allele frequency	P-value	Chromosome	Position (bp)	Allele frequency	P-value	Chromosome	Position (bp)	Allele frequency	P-value	Chromosome	Position (bp)	Allele frequency	P-value	Chromosome	Position (bp)	Allele frequency	P-value	Chromosome	Position (bp)	Allele frequency	P-value	Chromosome	Position (bp)	Allele frequency	P-value
	17	239587	0.068	2.64486e-11	0.03	17	219873	0.069	2.73e-11	19	85025	0.078	2.11639e-12	17	225619	0.069	2.62792e-11	19	137835	0.078	2.7641e-12	17	256892	0.068	2.60163e-11	17	225777	0.068	2.77347e-11	6	137744	0.074	1.12617e-16	17	221118	0.069	2.35479e-11	17	171416	0.068	2.56252e-11	10	839048	0.132	2.69412e-11	17	183956	0.069	2.54887e-11
	10	791904	0.132	3.02093e-11	0.0003	10	997520	0.132	3.48e-11	10	1000026	0.132	6.53485e-11	10	934917	0.132	3.23308e-11	9	45961	0.064	6.03033e-12	10	942782	0.132	3.13743e-11	10	1066559	0.132	7.54706e-11	17	190485	0.068	2.63409e-11	10	916208	0.132	3.11183e-11	10	900307	0.132	3.18265e-11	2	599954	0.134	2.44007e-10	10	1056085	0.132	2.59654e-11
	17	187403	0.227	6.01815e-10	0.12	2	526892	0.134	2.24e-10	2	531995	0.134	1.75951e-10	2	529196	0.134	2.2302e-10	19	137871	0.069	1.68032e-11	2	406331	0.134	2.32731e-10	8	1275683	0.062	1.22363e-09	10	934384	0.132	3.91087e-11	8	1222021	0.062	1.08929e-09	2	521203	0.134	2.17284e-10	2	599917	0.142	2.52241e-10	19	140775	0.127	1.872e-10
	8	1227122	0.062	1.15664e-09		2	526855	0.142	2.31e-10	2	531958	0.142	1.80291e-10	2	529159	0.142	2.29285e-10	17	259859	0.068	2.40701e-11	2	406294	0.142	2.39923e-10	3	323169	0.069	2.75082e-09	2	546933	0.134	2.17692e-10	3	287293	0.069	2.52958e-09	2	521166	0.142	2.23526e-10	2	599934	0.142	2.52241e-10	8	1126613	0.062	1.2114e-09
	19	136491	0.116	2.44329e-09		2	526872	0.142	2.31e-10	2	531975	0.142	1.80291e-10	2	529176	0.142	2.29285e-10	10	932549	0.132	3.12522e-11	2	406311	0.142	2.39923e-10	19	160234	0.16	2.8482e-09	2	546896	0.142	2.23617e-10	19	136546	0.156	3.90927e-09	2	521183	0.142	2.23526e-10	2	599939	0.142	2.52241e-10	19	140801	0.093	1.87782e-09
	3	263477	0.069	2.81981e-09		2	526877	0.142	2.31e-10	2	531980	0.142	1.80291e-10	2	529181	0.142	2.29285e-10	2	647527	0.134	2.38967e-10	2	406316	0.142	2.39923e-10	19	160321	0.132	3.66297e-09	2	546913	0.142	2.23617e-10	17	221649	0.068	5.09967e-09	2	521188	0.142	2.23526e-10	2	599940	0.142	2.52241e-10	3	346404	0.069	2.67282e-09
	19	135853	0.156	3.64148e-09		2	526878	0.142	2.31e-10	2	531981	0.142	1.80291e-10	2	529182	0.142	2.29285e-10	2	647490	0.142	2.44455e-10	2	406317	0.142	2.39923e-10	2	3868933	0.111	6.84543e-09	2	546918	0.142	2.23617e-10	19	136633	0.132	5.45013e-09	2	521189	0.142	2.23526e-10	2	599941	0.142	2.52241e-10	17	133104	0.207	3.69939e-09
	19	135940	0.132	5.07661e-09		2	526879	0.142	2.31e-10	2	531982	0.142	1.80291e-10	2	529183	0.142	2.29285e-10	2	647507	0.142	2.44455e-10	2	406318	0.142	2.39923e-10	17	230657	0.068	7.2397e-09	2	546919	0.142	2.23617e-10	19	137560	0.13	6.7181e-09	2	521190	0.142	2.23526e-10	2	599946	0.142	2.52241e-10	19	140862	0.132	5.44302e-09
	17	241363	0.068	6.07781e-09		2	526884	0.142	2.31e-10	2	531987	0.142	1.80291e-10	2	529188	0.142	2.29285e-10	2	647512	0.142	2.44455e-10	2	406323	0.142	2.39923e-10	7	503126	0.16	1.55316e-08	2	546920	0.142	2.23617e-10	2	3638675	0.111	7.50494e-09	2	521195	0.142	2.23526e-10	2	599905	0.143	2.97515e-10	17	184330	0.068	5.77696e-09
	19	136867	0.13	6.25755e-09		2	526843	0.143	2.72e-10	2	531946	0.143	2.12639e-10	2	529147	0.143	2.70435e-10	2	647513	0.142	2.44455e-10	2	406282	0.143	2.82984e-10	7	503201	0.16	1.55316e-08	2	546925	0.142	2.23617e-10	10	919065	0.141	7.77123e-09	2	521154	0.143	2.63641e-10	2	599912	0.143	2.97515e-10	19	141789	0.13	6.70933e-09
	2	3571146	0.111	7.1964e-09		2	526850	0.143	2.72e-10	2	531953	0.143	2.12639e-10	2	529154	0.143	2.70435e-10	2	647514	0.142	2.44455e-10	2	406289	0.143	2.82984e-10	10	1068681	0.141	1.61187e-08	2	546884	0.143	2.63748e-10	10	919078	0.141	7.77123e-09	2	521161	0.143	2.63641e-10	2	599913	0.143	2.97515e-10	10	1058176	0.141	6.79596e-09
	17	203399	0.103	1.23805e-08		2	526851	0.143	2.72e-10	2	531954	0.143	2.12639e-10	2	529155	0.143	2.70435e-10	2	647519	0.142	2.44455e-10	2	406290	0.143	2.82984e-10	10	1068694	0.141	1.61187e-08	2	546891	0.143	2.63748e-10	10	919082	0.141	7.77123e-09	2	521162	0.143	2.63641e-10	19	126883	0.15	7.80028e-10	10	1058189	0.141	6.79596e-09
	10	793984	0.14	1.35672e-08		19	162585	0.123	9.39e-10	19	84980	0.107	6.32208e-10	19	123797	0.149	8.18756e-10	2	647478	0.143	2.8833e-10	19	135064	0.149	8.56462e-10	10	1068698	0.141	1.61187e-08	2	546892	0.143	2.63748e-10	19	137310	0.116	1.11868e-08	19	139284	0.15	6.91124e-10	8	1215843	0.062	1.141e-09	10	1058193	0.141	6.79596e-09
	10	793997	0.14	1.35672e-08		8	1083580	0.062	1.19e-09	8	1106584	0.062	1.44299e-09	19	124433	0.108	1.03703e-09	2	647485	0.143	2.8833e-10	19	135700	0.108	1.08523e-09	3	1549999	0.15	2.72177e-08	19	123242	0.149	7.99055e-10	16	360438	0.134	1.72958e-08	7	1077825	0.084	7.78585e-10	3	247928	0.069	2.87528e-09	2	3522053	0.111	7.20397e-09
	10	794001	0.14	1.35672e-08		19	162209	0.116	2.34e-09	19	84011	0.157	2.35281e-09	8	1250716	0.062	1.18539e-09	2	647486	0.143	2.8833e-10	8	1079422	0.062	1.08578e-09	1	4846382	0.132	2.97604e-08	19	123878	0.108	1.01135e-09	7	468570	0.16	2.06926e-08	8	1135459	0.062	1.2667e-09	17	107914	0.207	3.61013e-09	19	141825	0.115	8.54726e-09
	7	422394	0.159	1.84804e-08		3	305948	0.069	2.8e-09	2	532015	0.12	2.81086e-09	3	241070	0.069	2.87627e-09	19	137790	0.107	8.57573e-10	19	136031	0.114	1.63742e-09	1	4846415	0.132	2.97604e-08	8	1096061	0.062	1.24889e-09	7	468645	0.16	2.31303e-08	3	294503	0.069	2.85633e-09	2	599974	0.12	3.90557e-09	19	141855	0.124	1.02535e-08
	16	392028	0.134	1.92604e-08		19	161570	0.157	3.01e-09	3	280093	0.069	3.26087e-09	4	1018708	0.13	3.18766e-09	19	136823	0.149	8.73955e-10	3	261643	0.069	2.93963e-09	19	160045	0.167	3.3435e-08	19	124209	0.114	1.52589e-09	17	153877	0.214	2.49301e-08	2	521223	0.12	3.47469e-09	19	126970	0.132	5.31161e-09	19	141539	0.116	1.11722e-08
	7	422469	0.16	2.15416e-08		2	526912	0.12	3.58e-09	16	380107	0.127	3.34191e-09	2	529216	0.12	3.56779e-09	19	137812	0.107	9.94609e-10	2	406351	0.12	3.72178e-09	19	160162	0.126	3.81706e-08	3	303336	0.069	2.61945e-09	7	468667	0.161	2.60951e-08	19	139369	0.132	4.70476e-09	17	165081	0.068	6.0988e-09	17	148384	0.103	1.28809e-08
	3	1428956	0.15	3.11002e-08		19	161657	0.132	4.86e-09	19	84098	0.132	3.79168e-09	19	124809	0.123	4.00269e-09	8	1327018	0.062	1.09412e-09	19	135149	0.132	5.05125e-09	19	160206	0.127	3.99201e-08	2	546953	0.12	3.48214e-09	3	1758255	0.071	3.40353e-08	17	173249	0.068	5.96118e-09	19	127897	0.13	6.5473e-09	19	140703	0.117	1.29583e-08
	3	1671784	0.071	3.61139e-08		17	220404	0.068	6.29e-09	2	3535526	0.111	6.26866e-09	19	123882	0.132	4.82645e-09	3	332508	0.069	2.55469e-09	7	2549566	0.065	5.66321e-09	8	1270197	0.097	4.00389e-08	19	123327	0.132	4.70668e-09	3	1758260	0.071	3.40353e-08	2	3672663	0.111	6.96727e-09	2	3646857	0.111	7.20179e-09	7	360331	0.159	1.98171e-08
	3	1671789	0.071	3.61139e-08		2	3481787	0.111	6.74e-09	19	84649	0.108	6.94257e-09	17	226150	0.068	6.07206e-09	2	647547	0.12	3.82529e-09	17	258667	0.068	6.25899e-09	2	1774884	0.244	4.29864e-08	17	192260	0.068	6.22465e-09	8	1216525	0.097	3.86097e-08	19	139309	0.116	1.25178e-08	19	127647	0.116	1.09021e-08	16	367734	0.134	1.9948e-08
	7	345493	0.114	3.78497e-08		19	162621	0.115	7.63e-09	7	446111	0.159	1.37948e-08	2	3670007	0.111	6.91771e-09	19	136634	0.144	4.41589e-09	2	3672066	0.111	6.68539e-09	19	160082	0.124	4.78361e-08	2	3864170	0.111	6.98723e-09	1	4688539	0.132	4.43406e-08	10	902419	0.14	1.43385e-08	10	856847	0.14	1.24178e-08	7	360406	0.16	2.31001e-08
	1	4446432	0.132	4.12916e-08		19	162651	0.124	9.15e-09	3	1709718	0.078	1.43989e-08	19	123822	0.116	1.28421e-08	17	261692	0.068	4.45089e-09	19	136076	0.108	7.95056e-09	19	160139	0.124	4.78361e-08	19	124254	0.108	7.40872e-09	1	4688572	0.132	4.43406e-08	10	902432	0.14	1.43385e-08	10	856860	0.14	1.24178e-08	1	4715107	0.132	4.42826e-08
	1	4446465	0.132	4.12916e-08		19	162335	0.116	9.97e-09	3	1709723	0.078	1.43989e-08	3	906345	0.222	1.3751e-08	19	136908	0.132	5.14702e-09	10	944894	0.14	1.23915e-08	19	160325	0.124	4.78361e-08	19	123267	0.116	1.25229e-08	19	137515	0.121	4.62912e-08	10	902436	0.14	1.43385e-08	10	856864	0.14	1.24178e-08	1	4715140	0.132	4.42826e-08
	8	1221638	0.097	4.16615e-08		10	999644	0.14	1.54e-08	7	446186	0.16	1.60786e-08	7	468110	0.159	1.7568e-08	2	3652902	0.111	7.30672e-09	10	944907	0.14	1.23915e-08	19	160378	0.124	4.78361e-08	10	936508	0.14	1.61078e-08	19	137537	0.121	4.62912e-08	7	426584	0.159	1.71241e-08	7	548460	0.159	1.93377e-08	19	141744	0.121	4.62306e-08
	19	136822	0.121	4.31079e-08		10	999657	0.14	1.54e-08	10	1002128	0.141	1.8568e-08	7	468185	0.16	2.04777e-08	19	137459	0.108	9.4268e-09	10	944911	0.14	1.23915e-08	19	160382	0.124	4.78361e-08	10	936521	0.14	1.61078e-08	19	136518	0.125	4.90872e-08	16	339214	0.134	1.96348e-08	7	548535	0.16	2.25411e-08	19	141766	0.121	4.62306e-08
	19	136844	0.121	4.31079e-08		10	999661	0.14	1.54e-08	10	1002141	0.141	1.8568e-08	17	170075	0.214	2.33531e-08	19	136848	0.116	1.36964e-08	19	135089	0.116	1.34411e-08	19	160479	0.124	4.78361e-08	10	936525	0.14	1.61078e-08	10	933746	0.078	5.16083e-08	7	426659	0.16	1.99603e-08	3	1627086	0.071	3.76578e-08	8	1121133	0.097	5.00844e-08
	19	135825	0.125	4.57111e-08		7	424312	0.159	1.77e-08	10	1002145	0.141	1.8568e-08	19	124845	0.115	3.17106e-08	10	934661	0.14	1.41271e-08	7	539149	0.159	1.83879e-08	19	160260	0.125	5.00771e-08	7	385190	0.159	1.71311e-08	19	137596	0.122	5.33575e-08	17	113515	0.214	2.29533e-08	3	1627091	0.071	3.76578e-08
	19	136903	0.122	4.96873e-08		16	380672	0.134	1.91e-08	19	84912	0.116	2.86448e-08	19	124875	0.124	3.57711e-08	10	934674	0.14	1.41271e-08	16	370200	0.134	1.95324e-08	19	160872	0.125	5.00771e-08	16	367517	0.134	1.82581e-08	19	137626	0.131	5.58509e-08	3	1704239	0.071	3.78584e-08	8	1210361	0.097	4.03189e-08
	19	136933	0.131	5.20088e-08		7	424387	0.16	2.06e-08	3	1468156	0.15	2.89876e-08	3	1620050	0.071	3.82336e-08	10	934678	0.14	1.41271e-08	7	539224	0.16	2.14337e-08	19	160902	0.125	5.00771e-08	7	385265	0.16	1.99684e-08	10	933770	0.079	5.63177e-08	3	1704244	0.071	3.78584e-08	1	4503156	0.132	4.32098e-08
	19	136617	0.123	5.73794e-08		17	151018	0.214	2.35e-08	1	4546035	0.132	3.08098e-08	3	1620055	0.071	3.82336e-08	16	389882	0.134	1.72351e-08	17	205383	0.214	2.42454e-08	19	160905	0.125	5.00771e-08	17	139901	0.214	2.2923e-08					1	4479988	0.132	3.82571e-08	1	4503189	0.132	4.32098e-08
						1	4482780	0.132	3.95e-08	1	4546068	0.132	3.08098e-08	1	4616253	0.132	3.92501e-08	7	501348	0.159	1.87372e-08	3	1889048	0.071	3.94175e-08					3	1807883	0.071	3.52591e-08					1	4480021	0.132	3.82571e-08	19	127852	0.121	4.51106e-08
						1	4482813	0.132	3.95e-08	19	83983	0.125	3.41055e-08	1	4616286	0.132	3.92501e-08	7	501423	0.16	2.1841e-08	3	1889053	0.071	3.94175e-08					3	1807888	0.071	3.52591e-08					8	1129971	0.097	4.28463e-08	19	127874	0.121	4.51106e-08
						19	162540	0.121	4.12e-08	2	532004	0.127	3.66628e-08	19	124764	0.121	4.09763e-08	3	1811342	0.071	3.65331e-08	1	4741303	0.132	4.10846e-08					1	4484884	0.132	3.82728e-08					2	521212	0.127	4.47999e-08	2	599963	0.127	4.97944e-08
						19	162562	0.121	4.12e-08	2	532006	0.127	3.66628e-08	19	124786	0.121	4.09763e-08	3	1811347	0.071	3.65331e-08	1	4741336	0.132	4.10846e-08					1	4484917	0.132	3.82728e-08					2	521214	0.127	4.47999e-08	2	599965	0.127	4.97944e-08
						8	1078099	0.097	4.26e-08	2	532010	0.127	3.66628e-08	19	123769	0.125	4.34506e-08	19	137722	0.116	3.89229e-08	8	1073943	0.097	4.12429e-08					19	123214	0.125	4.23685e-08					2	521218	0.127	4.47999e-08	2	599969	0.127	4.97944e-08
						2	526901	0.127	4.6e-08	2	532012	0.127	3.66628e-08	8	1245235	0.097	4.35097e-08	8	1321532	0.097	3.99206e-08	1	1452820	0.119	4.1476e-08					8	1090576	0.097	4.24309e-08					2	521220	0.127	4.47999e-08	2	599971	0.127	4.97944e-08
						2	526903	0.127	4.6e-08	19	83822	0.165	4.65293e-08	2	529205	0.127	4.59644e-08	1	4773797	0.132	4.18663e-08	19	135036	0.125	4.54819e-08					2	546942	0.127	4.50477e-08					19	140362	0.131	4.8185e-08	19	127933	0.122	5.19962e-08
						2	526907	0.127	4.6e-08	19	84155	0.123	4.66152e-08	2	529207	0.127	4.59644e-08	1	4773830	0.132	4.18663e-08	2	406340	0.127	4.76633e-08					2	546944	0.127	4.50477e-08					19	140251	0.123	5.27489e-08	19	127963	0.131	5.44258e-08
						2	526909	0.127	4.6e-08	19	84159	0.123	4.66152e-08	2	529211	0.127	4.59644e-08	2	647536	0.127	4.97821e-08	2	406342	0.127	4.76633e-08					2	546948	0.127	4.50477e-08					19	139953	0.123	5.316e-08	16	396712	0.134	5.45161e-08
						19	162472	0.123	5.49e-08	19	84256	0.123	4.66152e-08	2	529213	0.127	4.59644e-08	2	647538	0.127	4.97821e-08	2	406346	0.127	4.76633e-08					2	546950	0.127	4.50477e-08					19	139095	0.165	5.69328e-08
						19	162415	0.132	5.51e-08	19	83859	0.124	4.95242e-08	19	124696	0.123	5.45407e-08	2	647542	0.127	4.97821e-08	2	406348	0.127	4.76633e-08					19	124141	0.123	5.31819e-08					19	139430	0.123	5.78927e-08
										19	83916	0.124	4.95242e-08	19	123608	0.165	5.81113e-08	2	647544	0.127	4.97821e-08	19	135963	0.123	5.70916e-08					19	123053	0.165	5.67135e-08					19	139527	0.123	5.78927e-08
										19	83939	0.124	4.95242e-08																	19	123384	0.123	5.79164e-08
										19	84102	0.124	4.95242e-08																	19	123388	0.123	5.79164e-08
										8	1101095	0.097	5.07711e-08																	19	123485	0.123	5.79164e-08
										6	642048	0.138	5.41906e-08
										6	642049	0.138	5.41906e-08
										19	84037	0.123	5.52462e-08
Virulence_4391	Chromosome	Position (bp)	Allele frequency	P-value	R2	Chromosome	Position (bp)	Allele frequency	P-value	Chromosome	Position (bp)	Allele frequency	P-value	Chromosome	Position (bp)	Allele frequency	P-value	Chromosome	Position (bp)	Allele frequency	P-value	Chromosome	Position (bp)	Allele frequency	P-value	Chromosome	Position (bp)	Allele frequency	P-value	Chromosome	Position (bp)	Allele frequency	P-value	Chromosome	Position (bp)	Allele frequency	P-value	Chromosome	Position (bp)	Allele frequency	P-value	Chromosome	Position (bp)	Allele frequency	P-value	Chromosome	Position (bp)	Allele frequency	P-value
	5	148752	0.153	1.60254e-14	0.11	5	149978	0.153	1.76e-14	5	171548	0.153	1.8018e-14	5	303750	0.153	1.61803e-14	5	154147	0.153	1.74294e-14	5	113852	0.153	1.64266e-14	5	171700	0.153	6.64293e-14	5	166976	0.153	1.64282e-14	5	166533	0.153	1.77737e-14	5	122291	0.153	1.75356e-14	5	172331	0.153	1.6939e-14	5	93948	0.153	1.67698e-14
	5	148049	0.152	1.89175e-14		5	149275	0.152	2e-14	5	170845	0.152	2.00358e-14	5	303047	0.152	1.85923e-14	5	153444	0.152	1.99349e-14	5	113149	0.152	1.88376e-14	5	170997	0.152	2.11443e-13	5	166273	0.152	2.17564e-14	5	165830	0.152	2.02871e-14	5	121588	0.152	2.02345e-14	5	171628	0.152	1.83485e-14	5	93245	0.152	1.95551e-14
	1	2028060	0.174	6.93262e-14	0.08	1	2022457	0.174	8.47e-14	3	1589800	0.076	2.61866e-14	1	2158098	0.174	7.71595e-14	1	2235272	0.174	9.33507e-14	1	2246493	0.174	7.7967e-14	1	2245137	0.174	9.03073e-13	1	2003062	0.174	7.65976e-14	1	2103141	0.174	9.14252e-14	1	2050723	0.174	9.22587e-14	1	1995528	0.174	7.70506e-14	1	2134017	0.174	6.97938e-14
	4	2058252	0.16	8.83532e-13		4	2116671	0.16	9.8e-13	1	2061861	0.174	8.96471e-14	4	2143360	0.16	9.58756e-13	4	2140435	0.16	1.06038e-12	4	2152650	0.16	9.50142e-13	4	2290228	0.16	4.98008e-12	4	2138536	0.16	1.00516e-12	4	2008504	0.16	1.03164e-12	4	2045994	0.16	1.07128e-12	4	2186762	0.16	1.01059e-12	4	2307951	0.16	9.9902e-13
	2	3571075	0.146	3.91635e-12		2	3481716	0.146	4.24e-12	4	2100819	0.16	1.05054e-12	2	3669933	0.146	3.9673e-12	2	3652828	0.146	4.2907e-12	2	3671992	0.146	3.915e-12	2	3868859	0.146	1.20004e-11	2	3864096	0.146	4.01179e-12	2	3638604	0.146	4.41853e-12	2	3672737	0.146	4.19683e-12	2	3646783	0.146	4.08821e-12	2	3521982	0.146	4.03134e-12
	1	1412371	0.139	6.05167e-11		1	1408756	0.139	6.26e-11	2	3535597	0.146	4.17992e-12	1	1523421	0.139	6.30434e-11	1	1413065	0.139	6.61332e-11	1	1496961	0.139	6.15173e-11	1	1562479	0.139	1.73572e-10	1	1399367	0.139	6.74099e-11	1	1421327	0.139	6.52265e-11	1	1414562	0.139	6.52772e-11	1	1350355	0.139	6.40641e-11	1	1429075	0.139	6.9277e-11
	6	1147104	0.181	2.89065e-10		6	1031725	0.181	3.43e-10	1	1407831	0.139	6.41928e-11	6	1078324	0.181	3.08977e-10	6	1040852	0.181	3.53852e-10	6	1106356	0.181	3.31135e-10	6	1130505	0.181	1.42894e-09	6	1160772	0.181	3.29356e-10	6	1000166	0.181	3.557e-10	6	1045118	0.181	3.47691e-10	6	977312	0.181	3.09022e-10	6	1068732	0.181	3.06328e-10
	5	144996	0.152	6.24031e-10		5	146222	0.152	6.58e-10	6	1089827	0.181	3.49323e-10	5	299994	0.152	6.24517e-10	5	150391	0.152	6.6994e-10	5	110096	0.152	6.10063e-10	5	167944	0.152	3.46602e-09	5	163220	0.152	6.92878e-10	5	162777	0.152	6.91239e-10	5	118535	0.152	6.68753e-10	5	168575	0.152	6.16195e-10	5	90192	0.152	6.23335e-10
	20	332491	0.169	3.95035e-09		20	287835	0.169	4.43e-09	5	167792	0.152	6.46396e-10	20	348170	0.169	4.07234e-09	20	332408	0.169	4.36314e-09	20	432774	0.169	4.20275e-09	20	600022	0.169	1.00849e-08	20	633718	0.169	4.01215e-09	7	2563265	0.121	2.78344e-09	20	332060	0.169	4.34616e-09	20	324695	0.169	4.01892e-09	5	1695957	0.124	8.96651e-09
	20	332755	0.169	3.95035e-09		20	288099	0.169	4.43e-09	20	341205	0.169	4.41548e-09	20	348434	0.169	4.07234e-09	20	332672	0.169	4.36314e-09	20	433038	0.169	4.20275e-09	20	600286	0.169	1.00849e-08	20	633982	0.169	4.01215e-09	20	306719	0.169	4.4788e-09	20	332324	0.169	4.34616e-09	20	324960	0.169	4.01892e-09	8	567596	0.139	1.17576e-08
	5	1567489	0.124	8.59307e-09		5	1582687	0.124	9.15e-09	20	341472	0.169	4.41548e-09	5	1895369	0.124	9.14349e-09	5	1573597	0.124	9.25693e-09	5	1625292	0.124	8.93335e-09	5	1839375	0.124	2.28659e-08	5	1733330	0.124	9.72827e-09	20	306983	0.169	4.4788e-09	5	1544439	0.124	9.40462e-09	5	1580020	0.124	8.46499e-09	1	5458998	0.181	1.26741e-08
	8	713906	0.139	1.16338e-08		8	532841	0.139	1.23e-08	5	1534623	0.124	9.06432e-09	8	670160	0.139	1.18454e-08	8	778536	0.139	1.26208e-08	8	535644	0.139	1.16672e-08	8	682120	0.139	2.5252e-08	8	547754	0.139	1.21799e-08	5	1644995	0.124	9.46375e-09	8	607797	0.139	1.2226e-08	8	691917	0.139	1.22126e-08	1	6171076	0.181	1.26741e-08
	1	5089047	0.181	1.29804e-08		1	5165339	0.181	1.46e-08	8	546498	0.139	1.21917e-08	1	5215924	0.181	1.4558e-08	1	5467743	0.181	1.80299e-08	1	5428981	0.181	1.58715e-08	8	1275683	0.062	3.79795e-08	1	3460109	0.181	1.43659e-08	8	656237	0.139	1.27746e-08	1	5218016	0.181	1.64745e-08	1	3442232	0.179	1.32463e-08	11	1125173	0.181	1.26741e-08
	1	5803857	0.181	1.29804e-08		1	5867317	0.181	1.46e-08	1	3481431	0.179	1.49752e-08	1	6111545	0.181	1.4558e-08	1	6224906	0.181	1.80299e-08	1	6205829	0.181	1.58715e-08	5	1841563	0.132	4.32935e-08	1	5167372	0.181	1.43659e-08	1	5317365	0.181	1.78447e-08	1	5984108	0.181	1.64745e-08	5	2567014	0.179	1.32463e-08	2	2790647	0.181	1.26741e-08
	2	2828562	0.181	1.29804e-08		2	2801283	0.181	1.46e-08	5	2493209	0.179	1.49752e-08	2	2812454	0.181	1.4558e-08	2	2920522	0.181	1.80299e-08	11	1257868	0.181	1.58715e-08	1	3527762	0.16	4.49938e-08	1	5930039	0.181	1.43659e-08	1	6067602	0.181	1.78447e-08	2	2933646	0.181	1.64745e-08	5	2611567	0.179	1.32463e-08	4	803878	0.181	1.26741e-08
	4	1356846	0.181	1.29804e-08		4	1366515	0.181	1.46e-08	5	2534563	0.179	1.49752e-08	4	1434728	0.181	1.4558e-08	4	1421711	0.181	1.80299e-08	2	2864196	0.181	1.58715e-08	6	1512024	0.146	5.85451e-08	11	1253462	0.181	1.43659e-08	11	1259298	0.181	1.78447e-08	4	1290917	0.181	1.64745e-08	5	2613488	0.179	1.32463e-08	4	1558767	0.181	1.26741e-08
	4	2574820	0.181	1.29804e-08		4	2655363	0.181	1.46e-08	5	2536528	0.179	1.49752e-08	4	2741811	0.181	1.4558e-08	4	2655076	0.181	1.80299e-08	4	1390891	0.181	1.58715e-08					2	2982048	0.181	1.43659e-08	2	2909372	0.181	1.78447e-08	4	2602504	0.181	1.64745e-08	9	507161	0.179	1.32463e-08	4	2873383	0.181	1.26741e-08
	5	2582426	0.181	1.29804e-08		5	2435172	0.181	1.46e-08	9	749377	0.179	1.49752e-08	5	2767662	0.181	1.4558e-08	5	2473416	0.181	1.80299e-08	4	2830080	0.181	1.58715e-08					4	1332722	0.181	1.43659e-08	2	3839101	0.181	1.78447e-08	5	2595272	0.181	1.64745e-08	11	1290511	0.179	1.32463e-08	5	2672148	0.181	1.26741e-08
	5	2617966	0.181	1.29804e-08		5	2483869	0.181	1.46e-08	11	1216016	0.179	1.49752e-08	5	2799179	0.181	1.4558e-08	5	2504535	0.181	1.80299e-08	5	2645863	0.181	1.58715e-08					4	2668824	0.181	1.43659e-08	4	1311051	0.181	1.78447e-08	5	2628009	0.181	1.64745e-08	12	459536	0.179	1.32463e-08	5	2747815	0.181	1.26741e-08
	5	2619401	0.181	1.29804e-08		5	2485304	0.181	1.46e-08	12	417725	0.179	1.49752e-08	5	2800614	0.181	1.4558e-08	5	2505970	0.181	1.80299e-08	5	2689598	0.181	1.58715e-08					5	2742498	0.181	1.43659e-08	4	2520493	0.181	1.78447e-08	5	2629444	0.181	1.64745e-08	12	459788	0.179	1.32463e-08	5	2749230	0.181	1.26741e-08
	7	2303686	0.181	1.29804e-08		7	2262358	0.181	1.46e-08	12	417974	0.179	1.49752e-08	7	2455807	0.181	1.4558e-08	7	2503528	0.181	1.80299e-08	5	2691033	0.181	1.58715e-08					5	2776939	0.181	1.43659e-08	5	2597960	0.181	1.78447e-08	7	2292232	0.181	1.64745e-08	13	1046501	0.179	1.32463e-08	7	2362274	0.181	1.26741e-08
	9	631136	0.181	1.29804e-08		9	593703	0.181	1.46e-08	13	968382	0.179	1.49752e-08	9	629801	0.181	1.4558e-08	9	491745	0.181	1.80299e-08	7	2518033	0.181	1.58715e-08					5	2778374	0.181	1.43659e-08	5	2631826	0.181	1.78447e-08	9	688901	0.181	1.64745e-08	1	5115396	0.181	1.46149e-08	9	538838	0.181	1.26741e-08
	11	1208689	0.181	1.29804e-08		11	1183785	0.181	1.46e-08	1	5174382	0.181	1.56531e-08	11	1130862	0.181	1.4558e-08	11	1228910	0.181	1.80299e-08	9	675666	0.181	1.58715e-08					7	2639123	0.181	1.43659e-08	5	2633261	0.181	1.78447e-08	11	1249748	0.181	1.64745e-08	1	5834741	0.181	1.46149e-08	1	3630284	0.179	1.32236e-08
	5	2617338	0.182	1.39147e-08		5	2434996	0.179	1.47e-08	1	5885173	0.181	1.56531e-08	1	3577267	0.179	1.51054e-08	1	3669521	0.179	1.85676e-08	1	3686805	0.179	1.629e-08					9	692900	0.181	1.43659e-08	7	2407256	0.181	1.78447e-08	1	3406587	0.179	1.73266e-08	2	2935798	0.181	1.46149e-08	11	1125857	0.179	1.32236e-08
	1	3388959	0.179	1.43802e-08		5	2485213	0.179	1.47e-08	2	2866163	0.181	1.56531e-08	5	2767486	0.179	1.51054e-08	5	2473240	0.179	1.85676e-08	11	1258552	0.179	1.629e-08					5	2776312	0.182	1.53607e-08	9	569371	0.181	1.78447e-08	5	2595096	0.179	1.73266e-08	4	657727	0.181	1.46149e-08	12	343310	0.179	1.32236e-08
	5	2582250	0.179	1.43802e-08		5	2487173	0.179	1.47e-08	4	1346563	0.181	1.56531e-08	5	2800523	0.179	1.51054e-08	5	2505879	0.179	1.85676e-08	12	397300	0.179	1.629e-08					1	3300483	0.16	1.59594e-08	1	3648600	0.179	1.82023e-08	5	2629353	0.179	1.73266e-08	4	1455907	0.181	1.46149e-08	12	343555	0.179	1.32236e-08
	5	2619310	0.179	1.43802e-08		9	602451	0.179	1.47e-08	4	2609740	0.181	1.56531e-08	5	2802445	0.179	1.51054e-08	5	2507799	0.179	1.85676e-08	12	397547	0.179	1.629e-08					4	686541	0.182	1.71561e-08	11	1259982	0.179	1.82023e-08	5	2631275	0.179	1.73266e-08	4	2723657	0.181	1.46149e-08	13	1158733	0.179	1.32236e-08
	5	2621232	0.179	1.43802e-08		11	1184469	0.179	1.47e-08	5	2493385	0.181	1.56531e-08	9	638539	0.179	1.51054e-08	9	500485	0.179	1.85676e-08	13	1192284	0.179	1.629e-08					1	69367	0.157	1.97457e-08	12	508038	0.179	1.82023e-08	9	697648	0.179	1.73266e-08	5	2567190	0.181	1.46149e-08	5	2671972	0.179	1.32236e-08
	9	639883	0.179	1.43802e-08		12	434510	0.179	1.47e-08	5	2533219	0.181	1.56531e-08	11	1131546	0.179	1.51054e-08	11	1229594	0.179	1.85676e-08	5	2645687	0.179	1.629e-08					6	1562946	0.142	1.9825e-08	12	508283	0.179	1.82023e-08	11	1250432	0.179	1.73266e-08	5	2610223	0.181	1.46149e-08	5	2749139	0.179	1.32236e-08
	11	1209373	0.179	1.43802e-08		12	434755	0.179	1.47e-08	5	2534654	0.181	1.56531e-08	12	415764	0.179	1.51054e-08	12	397577	0.179	1.85676e-08	5	2690942	0.179	1.629e-08					5	2758529	0.183	2.08378e-08	13	980405	0.179	1.82023e-08	12	464777	0.179	1.73266e-08	5	2611658	0.181	1.46149e-08	5	2751060	0.179	1.32236e-08
	12	393524	0.179	1.43802e-08		13	1062752	0.179	1.47e-08	7	2280501	0.181	1.56531e-08	12	416009	0.179	1.51054e-08	12	397822	0.179	1.85676e-08	5	2692864	0.179	1.629e-08					11	1254146	0.179	2.1025e-08	5	2633170	0.179	1.82023e-08	12	465022	0.179	1.73266e-08	7	2633069	0.181	1.46149e-08	9	550830	0.179	1.32236e-08
	12	393769	0.179	1.43802e-08		5	2483241	0.182	1.53e-08	9	740620	0.181	1.56531e-08	13	995150	0.179	1.51054e-08	13	1059401	0.179	1.85676e-08	9	684401	0.179	1.629e-08					12	423146	0.179	2.1025e-08	5	2635092	0.179	1.82023e-08	13	977345	0.179	1.73266e-08	9	498420	0.181	1.46149e-08	5	2747188	0.182	1.37249e-08
	13	1057420	0.179	1.43802e-08		1	3276116	0.159	1.73e-08	11	1215332	0.181	1.56531e-08	5	2798551	0.182	1.53638e-08	1	3506632	0.159	1.85826e-08	5	2688970	0.182	1.67887e-08					12	423395	0.179	2.1025e-08	9	578112	0.179	1.82023e-08	5	2627382	0.182	1.75028e-08	11	1289827	0.181	1.46149e-08	1	3432060	0.159	1.64702e-08
	1	3211705	0.159	1.63826e-08		4	702128	0.182	1.75e-08	5	2532591	0.182	1.62023e-08	1	3417550	0.159	1.69561e-08	5	2503907	0.182	1.90335e-08	1	3519048	0.159	1.69862e-08					13	1008905	0.179	2.1025e-08	1	3465175	0.159	1.8308e-08	1	3246571	0.159	1.78008e-08	5	2609595	0.182	1.55637e-08	6	1434909	0.142	1.84519e-08
	6	1540442	0.142	1.88142e-08		1	138488	0.157	1.99e-08	1	3321452	0.159	1.72119e-08	4	700925	0.182	1.72857e-08	6	1393575	0.142	1.99654e-08	4	698928	0.182	1.90973e-08					5	2742322	0.179	2.1025e-08	5	2631199	0.182	1.88439e-08	4	616702	0.182	1.9536e-08	1	3256604	0.159	1.64381e-08	1	84643	0.157	2.00537e-08
	5	2598377	0.183	1.92575e-08		6	1413194	0.142	1.99e-08	4	651292	0.182	1.84086e-08	6	1456709	0.142	1.87006e-08	4	667342	0.182	2.13669e-08	6	1495634	0.142	1.9226e-08					5	2778283	0.179	2.1025e-08	6	1365691	0.142	2.10127e-08	6	1407231	0.142	1.98486e-08	6	1327013	0.142	1.93887e-08	6	1436460	0.146	2.33777e-08
	1	162146	0.157	2.01459e-08		6	1414745	0.146	2.5e-08	6	1457161	0.142	1.96904e-08	6	1458259	0.146	2.42964e-08	5	1575765	0.132	2.59987e-08	5	2673583	0.183	2.45581e-08					5	2780248	0.179	2.1025e-08	5	1647163	0.132	2.69743e-08	6	1408608	0.146	2.52134e-08	5	2588620	0.183	2.31914e-08	5	1698125	0.132	2.48307e-08
	6	1541993	0.146	2.40085e-08		5	1584855	0.132	2.57e-08	1	52320	0.157	1.97605e-08	5	1897537	0.132	2.56867e-08	6	1395125	0.146	2.64233e-08	6	1497185	0.146	2.46893e-08					9	701643	0.179	2.1025e-08	6	1367242	0.146	2.70367e-08	5	2609868	0.183	2.53975e-08	5	1582188	0.132	2.45607e-08	8	1126613	0.062	4.73769e-08
	5	1569656	0.132	2.4234e-08		8	1083580	0.062	4.63e-08	5	2517830	0.183	2.45938e-08	8	1250716	0.062	4.63028e-08	5	2487991	0.183	2.89405e-08	5	1627459	0.132	2.56414e-08					6	1564496	0.146	2.63127e-08	5	2613779	0.183	2.8111e-08	5	1546606	0.132	2.64814e-08	6	1328511	0.146	2.54832e-08	7	2276500	0.175	5.5215e-08
	8	1227122	0.062	4.65766e-08		7	2190894	0.175	5.5e-08	6	1458537	0.146	2.54113e-08	7	2383190	0.175	5.67957e-08	8	1327018	0.062	4.60654e-08	8	1079422	0.062	4.63864e-08					5	1735498	0.132	2.65554e-08	8	1222021	0.062	4.53815e-08	8	1135459	0.062	4.58401e-08	8	1215843	0.062	4.67671e-08
	4	88068	0.173	4.83623e-08						5	1536791	0.132	2.5698e-08									7	2438081	0.175	5.812e-08					8	1096061	0.062	4.53273e-08
	7	2217067	0.175	5.07181e-08						8	1106584	0.062	4.64159e-08																	7	2569824	0.175	5.94279e-08
										7	2207792	0.175	6.01e-08
Reproduction_Chinese_Spring	Chromosome	Position (bp)	Allele frequency	P-value	R2	Chromosome	Position (bp)	Allele frequency	P-value	Chromosome	Position (bp)	Allele frequency	P-value	Chromosome	Position (bp)	Allele frequency	P-value	Chromosome	Position (bp)	Allele frequency	P-value	Chromosome	Position (bp)	Allele frequency	P-value	Chromosome	Position (bp)	Allele frequency	P-value	Chromosome	Position (bp)	Allele frequency	P-value	Chromosome	Position (bp)	Allele frequency	P-value	Chromosome	Position (bp)	Allele frequency	P-value	Chromosome	Position (bp)	Allele frequency	P-value	Chromosome	Position (bp)	Allele frequency	P-value
	6	853483	0.167	6.16687e-09	0.12	6	736753	0.167	6.2e-09	6	749690	0.167	6.20026e-09	6	776904	0.167	5.91389e-09	6	720263	0.167	7.04357e-09	6	828912	0.167	6.39223e-09	6	822268	0.167	6.73151e-09	6	826648	0.167	6.69219e-09	6	663286	0.167	7.15272e-09	6	739134	0.167	6.45984e-09	7	918968	0.13	5.68516e-09	6	696472	0.167	5.66844e-09
	6	853505	0.167	6.16687e-09		6	736775	0.167	6.2e-09	6	749712	0.167	6.20026e-09	6	776967	0.167	5.91389e-09	6	720285	0.167	7.04357e-09	6	828934	0.167	6.39223e-09	6	822290	0.167	6.73151e-09	6	826670	0.167	6.69219e-09	6	663308	0.167	7.15272e-09	6	739156	0.167	6.45984e-09	6	654283	0.167	6.4547e-09	6	696494	0.167	5.66844e-09
	6	853568	0.167	6.16687e-09		6	736838	0.167	6.2e-09	6	749775	0.167	6.20026e-09	6	776969	0.167	5.91389e-09	6	720348	0.167	7.04357e-09	6	828997	0.167	6.39223e-09	6	822353	0.167	6.73151e-09	6	826733	0.167	6.69219e-09	6	663365	0.167	7.15272e-09	6	739219	0.167	6.45984e-09	6	654305	0.167	6.4547e-09	6	696551	0.167	5.66844e-09
	6	853570	0.167	6.16687e-09		6	736840	0.167	6.2e-09	6	749777	0.167	6.20026e-09	6	777006	0.167	5.91389e-09	6	720350	0.167	7.04357e-09	6	828999	0.167	6.39223e-09	6	822355	0.167	6.73151e-09	6	826735	0.167	6.69219e-09	6	663367	0.167	7.15272e-09	6	739221	0.167	6.45984e-09	6	654368	0.167	6.4547e-09	6	696553	0.167	5.66844e-09
	6	853607	0.167	6.16687e-09		6	736877	0.167	6.2e-09	6	749814	0.167	6.20026e-09	2	243373	0.115	8.84111e-09	6	720387	0.167	7.04357e-09	6	829036	0.167	6.39223e-09	6	822392	0.167	6.73151e-09	6	826772	0.167	6.69219e-09	6	663404	0.167	7.15272e-09	6	739258	0.167	6.45984e-09	6	654370	0.167	6.4547e-09	6	696590	0.167	5.66844e-09
	2	241262	0.115	8.97789e-09		2	231270	0.115	8.79e-09	2	253923	0.115	9.26602e-09	11	889888	0.181	2.05219e-08	11	997710	0.181	2.51304e-08	11	1008510	0.181	2.29876e-08	2	208374	0.115	9.51256e-09	2	236946	0.115	9.27946e-09	2	288371	0.115	9.69933e-09	2	203855	0.115	9.32108e-09	6	654407	0.167	6.4547e-09	11	866580	0.184	1.17222e-08
	11	924680	0.181	2.16228e-08		11	935800	0.181	2.21e-08	11	974290	0.181	2.20961e-08	11	889994	0.181	2.05219e-08	11	997816	0.181	2.51304e-08	11	1008616	0.181	2.29876e-08	11	1140721	0.181	2.41901e-08	11	1027636	0.184	1.3185e-08	11	1045696	0.184	1.44162e-08	11	1021542	0.181	2.33189e-08	11	1048276	0.181	2.28813e-08	11	866474	0.181	2.06212e-08
	11	924786	0.181	2.16228e-08		11	935906	0.181	2.21e-08	11	974396	0.181	2.20961e-08	3	2535602	0.188	2.57981e-08	3	2729572	0.188	3.17419e-08	3	2796916	0.188	2.8943e-08	11	1140827	0.181	2.41901e-08	5	1074995	0.145	2.14136e-08	11	1045590	0.181	2.53952e-08	11	1021648	0.181	2.33189e-08	11	1048382	0.181	2.28813e-08	3	2619230	0.188	2.60502e-08
	3	2479157	0.188	2.72494e-08		3	2706232	0.188	2.81e-08	3	2596915	0.188	2.7887e-08	7	452040	0.215	5.05537e-08					7	523130	0.215	5.91253e-08	3	2689387	0.188	3.0435e-08	11	1027530	0.181	2.33075e-08	3	2754610	0.188	3.20875e-08	3	2545362	0.188	2.93986e-08	3	2472937	0.188	2.89893e-08	6	1113377	0.153	3.66779e-08
	7	406359	0.215	5.44396e-08		7	408275	0.215	5.38e-08	7	430074	0.215	5.50159e-08	7	452050	0.215	5.05537e-08					7	523140	0.215	5.91253e-08	6	1163950	0.153	4.15923e-08	3	2688320	0.188	2.95059e-08					7	410543	0.215	5.795e-08	6	1010746	0.153	4.13268e-08	4	1319903	0.217	3.73045e-08
	7	406369	0.215	5.44396e-08		7	408285	0.215	5.38e-08	7	430084	0.215	5.50159e-08	7	452062	0.215	5.05537e-08					7	523152	0.215	5.91253e-08					7	369159	0.215	5.83434e-08					7	410553	0.215	5.795e-08	7	532435	0.215	5.751e-08	7	343911	0.215	5.14448e-08
	7	406381	0.215	5.44396e-08		7	408297	0.215	5.38e-08	7	430096	0.215	5.50159e-08																	7	369169	0.215	5.83434e-08					7	410565	0.215	5.795e-08	7	532445	0.215	5.751e-08	7	343921	0.215	5.14448e-08
																														7	369181	0.215	5.83434e-08									7	532457	0.215	5.751e-08	7	343933	0.215	5.14448e-08
																																														6	696618	0.174	5.59021e-08
Reproduction_Greina	Chromosome	Position (bp)	Allele frequency	P-value	R2	Chromosome	Position (bp)	Allele frequency	P-value	Chromosome	Position (bp)	Allele frequency	P-value	Chromosome	Position (bp)	Allele frequency	P-value	Chromosome	Position (bp)	Allele frequency	P-value	Chromosome	Position (bp)	Allele frequency	P-value	Chromosome	Position (bp)	Allele frequency	P-value	Chromosome	Position (bp)	Allele frequency	P-value	Chromosome	Position (bp)	Allele frequency	P-value	Chromosome	Position (bp)	Allele frequency	P-value	Chromosome	Position (bp)	Allele frequency	P-value	Chromosome	Position (bp)	Allele frequency	P-value
	1	4752447	0.098	7.08972e-11	0.08	1	4787817	0.099	7.94e-11	1	4811969	0.099	8.37452e-11	1	4886067	0.099	8.90872e-11	1	5075852	0.1	8.49253e-11	1	5077041	0.099	8.55452e-11	1	5134233	0.099	8.50427e-11	7	2367984	0.126	7.85342e-09	1	4985398	0.098	7.61749e-11	1	4789413	0.099	9.48244e-11	1	4774736	0.099	8.47585e-11	1	5087802	0.098	6.82943e-11
	7	347365	0.09	4.79745e-09	0.05	6	1842471	0.133	3.87e-10	2	992114	0.104	8.92034e-09	2	483656	0.174	2.60682e-08	2	1132952	0.104	7.39821e-09	5	2397949	0.123	6.41499e-10	9	1404074	0.193	8.71494e-11	7	2367989	0.126	7.85342e-09	12	722703	0.144	4.50401e-09	6	672594	0.079	1.49082e-10	2	1088921	0.104	8.84474e-09	7	2081911	0.126	6.96052e-09
	2	994462	0.104	8.23029e-09		7	1961991	0.126	7.15e-09	5	277992	0.118	2.51907e-08	2	483687	0.174	2.60682e-08	7	2233965	0.126	8.1839e-09	2	917074	0.104	7.95818e-09	9	1404083	0.197	5.83738e-10	2	1029644	0.104	8.13424e-09	2	1040310	0.104	8.34649e-09	2	983621	0.104	8.47182e-09	7	2336698	0.125	1.2958e-08	7	2081916	0.126	6.96052e-09
	7	2016371	0.126	8.64238e-09		7	1961996	0.126	7.15e-09	5	277994	0.118	2.51907e-08	2	483723	0.174	2.60682e-08	7	2233970	0.126	8.1839e-09	7	2234181	0.125	1.38396e-08	7	2261061	0.126	7.61404e-09	6	1933268	0.079	1.43248e-08	7	2125579	0.126	9.25938e-09	6	1730690	0.078	1.19024e-08	7	2336703	0.125	1.2958e-08	2	902528	0.104	7.40962e-09
	7	2016376	0.126	8.64238e-09		2	937216	0.104	8.26e-09	2	478946	0.174	2.75046e-08	2	483765	0.174	2.60682e-08	6	641808	0.076	1.44854e-08	7	2234186	0.125	1.38396e-08	7	2261066	0.126	7.61404e-09	2	471584	0.174	2.48182e-08	7	2125584	0.126	9.25938e-09	7	2016715	0.125	1.39126e-08	6	1668141	0.077	1.80333e-08	6	1811965	0.077	1.47471e-08
	6	1921588	0.077	1.80505e-08		6	1787324	0.077	1.64e-08	2	478977	0.174	2.75046e-08	2	483812	0.174	2.60682e-08	6	1731041	0.079	2.15959e-08	5	2400193	0.109	1.73073e-08	2	1021565	0.104	8.10936e-09	2	471615	0.174	2.48182e-08	6	1783005	0.077	1.63449e-08	7	2016720	0.125	1.39126e-08	5	267745	0.118	2.50265e-08	5	233887	0.118	1.98655e-08
	5	275082	0.118	2.6861e-08		6	2256947	0.134	2.47e-08	2	479013	0.174	2.75046e-08	2	976649	0.104	8.47812e-09	5	251241	0.118	2.29442e-08	2	352256	0.174	2.58102e-08	2	485784	0.174	2.53856e-08	2	471651	0.174	2.48182e-08	8	301895	0.181	2.75163e-08	2	482266	0.174	2.87827e-08	2	506194	0.174	2.74763e-08	5	233889	0.118	1.98655e-08
	5	275084	0.118	2.6861e-08		2	468087	0.174	2.56e-08	2	479055	0.174	2.75046e-08	2	3092088	0.188	4.26038e-08	8	269233	0.181	2.78306e-08	2	352287	0.174	2.58102e-08	2	485815	0.174	2.53856e-08	2	471693	0.174	2.48182e-08	2	539791	0.174	2.77856e-08	2	482297	0.174	2.87827e-08	2	506225	0.174	2.74763e-08	2	370742	0.174	2.10052e-08
	2	483682	0.174	2.78798e-08		2	468118	0.174	2.56e-08	2	479102	0.174	2.75046e-08	3	3527900	0.201	4.89051e-08	2	567977	0.174	2.80442e-08	2	352323	0.174	2.58102e-08	2	485851	0.174	2.53856e-08	2	471740	0.174	2.48182e-08	2	539822	0.174	2.77856e-08	2	482333	0.174	2.87827e-08	2	506261	0.174	2.74763e-08	2	370773	0.174	2.10052e-08
	2	483713	0.174	2.78798e-08		2	468154	0.174	2.56e-08	8	195095	0.181	2.98276e-08	5	417510	0.118	2.61861e-08	2	568008	0.174	2.80442e-08	2	352365	0.174	2.58102e-08	2	485893	0.174	2.53856e-08	5	324291	0.118	2.49455e-08	2	539858	0.174	2.77856e-08	2	482375	0.174	2.87827e-08	2	506303	0.174	2.74763e-08	2	370851	0.174	2.10052e-08
	2	483749	0.174	2.78798e-08		2	468196	0.174	2.56e-08	7	1947193	0.09	3.68586e-08	5	417512	0.118	2.61861e-08	2	568044	0.174	2.80442e-08	2	352412	0.174	2.58102e-08	2	485940	0.174	2.53856e-08	8	185522	0.181	2.744e-08	2	539900	0.174	2.77856e-08	2	482422	0.174	2.87827e-08	2	506350	0.174	2.74763e-08	2	370898	0.174	2.10052e-08
	2	483791	0.174	2.78798e-08		2	468243	0.174	2.56e-08	1	3216557	0.201	4.41348e-08	6	429936	0.188	1.13176e-08	2	568086	0.174	2.80442e-08	5	209726	0.118	2.68612e-08	5	281905	0.118	2.57093e-08	7	2310497	0.09	3.69753e-08	2	539947	0.174	2.77856e-08	5	232592	0.118	2.90462e-08	8	202943	0.181	2.88608e-08	8	206858	0.181	3.39269e-08
	2	483838	0.174	2.78798e-08		5	260559	0.118	2.71e-08	2	3094616	0.188	4.45168e-08	6	720978	0.073	1.74586e-08	2	568133	0.174	2.80442e-08	8	182055	0.181	2.83782e-08	5	281907	0.118	2.57093e-08	6	2343720	0.115	3.89861e-08	5	259981	0.118	2.82204e-08	8	250289	0.181	2.93672e-08	7	2279801	0.09	3.60593e-08	2	3031006	0.188	3.56992e-08
	8	258961	0.181	3.02972e-08		5	260561	0.118	2.71e-08	3	3627854	0.201	4.62318e-08	6	1811281	0.077	1.53612e-08	7	2176469	0.09	3.36367e-08	2	3136773	0.188	3.88859e-08	8	196740	0.181	2.80272e-08	2	3236916	0.188	3.98845e-08	5	259983	0.118	2.82204e-08	7	1961246	0.09	4.1019e-08	6	2168610	0.115	4.02806e-08	1	3329932	0.201	3.74642e-08
	7	1959586	0.09	3.81693e-08		2	3035880	0.188	3.54e-08					7	2122404	0.09	3.80695e-08	2	3154615	0.188	4.16274e-08	7	2177431	0.09	4.00654e-08	9	1410026	0.154	3.74832e-08	3	3714282	0.201	4.58304e-08	12	721761	0.117	3.16622e-08	2	3173464	0.188	4.23002e-08	2	3170313	0.188	4.05414e-08	7	2017344	0.09	4.05923e-08
	2	3056644	0.188	4.07137e-08		7	1905328	0.09	4.15e-08					7	2179174	0.126	8.46299e-09	3	3790981	0.201	4.29823e-08	3	3739630	0.201	4.58154e-08	2	3419181	0.188	3.80577e-08	6	2343711	0.114	4.59915e-08	7	2068018	0.09	4.1419e-08	3	3585227	0.201	5.20881e-08	3	3412677	0.201	4.59242e-08	3	3524496	0.201	4.31959e-08
	3	3382230	0.201	4.51793e-08		3	3611369	0.201	4.48e-08					7	2179179	0.126	8.46299e-09									7	2204063	0.09	4.11766e-08					2	3140688	0.188	4.43147e-08					6	2168601	0.114	4.76432e-08
														8	223183	0.181	2.83396e-08									3	3834660	0.201	4.54786e-08					3	3696852	0.201	4.69796e-08
Reproduction_Titlis	Chromosome	Position (bp)	Allele frequency	P-value	R2	Chromosome	Position (bp)	Allele frequency	P-value	Chromosome	Position (bp)	Allele frequency	P-value	Chromosome	Position (bp)	Allele frequency	P-value	Chromosome	Position (bp)	Allele frequency	P-value	Chromosome	Position (bp)	Allele frequency	P-value	Chromosome	Position (bp)	Allele frequency	P-value	Chromosome	Position (bp)	Allele frequency	P-value	Chromosome	Position (bp)	Allele frequency	P-value	Chromosome	Position (bp)	Allele frequency	P-value	Chromosome	Position (bp)	Allele frequency	P-value	Chromosome	Position (bp)	Allele frequency	P-value
	5	721570	0.083	1.3155e-09	0.05	7	861703	0.071	3.97e-10	6	194847	0.076	2.39376e-09	7	104439	0.063	1.41835e-09	1	3330482	0.061	7.48922e-11	3	3404089	0.062	3.28525e-09	5	853850	0.083	1.32631e-09	3	3365400	0.062	3.37342e-09	5	779534	0.083	1.50371e-09	5	716339	0.083	1.32982e-09	5	773455	0.083	1.28124e-09	5	807742	0.083	1.37402e-09
	7	95248	0.063	1.73084e-09	0.03	7	118308	0.063	1.43e-09	6	194862	0.076	2.39376e-09	3	3142239	0.062	3.64399e-09	7	122307	0.063	1.84874e-09	6	144743	0.076	3.36581e-09	7	126261	0.063	2.05633e-09	6	141669	0.076	3.4582e-09	3	3368220	0.062	3.99098e-09	7	105514	0.063	1.98936e-09	7	206659	0.063	1.65367e-09	3	3200722	0.062	3.3913e-09
	3	3075897	0.062	3.30175e-09		3	3276509	0.062	2.53e-09	7	114424	0.063	3.0917e-09	3	3142251	0.062	3.64399e-09	6	141466	0.076	2.12724e-09	6	144758	0.076	3.36581e-09	3	3366993	0.062	3.65687e-09	6	141684	0.076	3.4582e-09	3	3368232	0.062	3.99098e-09	6	176889	0.076	3.42014e-09	6	149005	0.076	3.32442e-09	3	3200734	0.062	3.3913e-09
	6	217410	0.076	3.38468e-09		6	132409	0.076	2.66e-09	3	3217263	0.062	4.27702e-09	3	3142299	0.062	3.64399e-09	6	141481	0.076	2.12724e-09	3	3404029	0.062	4.68497e-09	6	177257	0.076	4.15643e-09	3	3365340	0.062	4.90798e-09	3	3368280	0.062	3.99098e-09	6	176904	0.076	3.42014e-09	6	149020	0.076	3.32442e-09	3	3200782	0.062	3.3913e-09
	6	217425	0.076	3.38468e-09		6	132424	0.076	2.66e-09	3	3217203	0.062	7.40952e-09	6	258239	0.076	3.65959e-09	3	3342694	0.062	2.78116e-09	3	3404041	0.062	4.68497e-09	6	177272	0.076	4.15643e-09	3	3365352	0.062	4.90798e-09	6	142520	0.076	3.9959e-09	3	3237506	0.062	3.67136e-09	3	3070351	0.062	3.48925e-09	6	136733	0.076	3.44312e-09
	3	3075837	0.062	4.78628e-09		3	3276449	0.062	3.92e-09	3	3217215	0.062	7.40952e-09	6	258254	0.076	3.65959e-09	3	3342634	0.062	4.97716e-09	6	144673	0.076	5.03052e-09	3	3366933	0.062	5.48543e-09	8	260475	0.062	7.50239e-09	6	142535	0.076	3.9959e-09	6	176819	0.076	5.24868e-09	3	3070363	0.062	3.48925e-09	6	136748	0.076	3.44312e-09
	3	3075849	0.062	4.78628e-09		3	3276461	0.062	3.92e-09	8	263921	0.062	9.33666e-09	6	258169	0.076	6.05774e-09	3	3342646	0.062	4.97716e-09	6	144675	0.076	5.03052e-09	3	3366945	0.062	5.48543e-09	2	3721232	0.061	8.50159e-09	6	142450	0.076	5.90167e-09	6	176821	0.076	5.24868e-09	3	3070411	0.062	3.48925e-09	8	280723	0.062	6.85317e-09
	10	1072741	0.062	7.86828e-09		8	259201	0.062	8.33e-09	2	1856476	0.146	1.00325e-08	6	258171	0.076	6.05774e-09	2	1964032	0.146	8.46842e-09	8	252744	0.062	7.78267e-09	6	177187	0.076	6.57039e-09	10	1249079	0.062	8.66053e-09	6	142452	0.076	5.90167e-09	3	3237446	0.062	5.38657e-09	6	148935	0.076	4.8996e-09	10	1331196	0.062	7.83765e-09
	2	1859149	0.146	1.04473e-08		2	1808744	0.146	9.23e-09	10	1306563	0.062	1.30973e-08	8	293223	0.062	7.87801e-09	8	357535	0.062	1.02818e-08	10	1224107	0.062	9.02674e-09	6	177189	0.076	6.57039e-09	2	1959830	0.146	9.98302e-09	8	380295	0.062	8.02891e-09	3	3237458	0.062	5.38657e-09	6	148937	0.076	4.8996e-09	2	1830723	0.146	8.6042e-09
	8	344728	0.062	1.16775e-08		10	1261039	0.062	1.06e-08	10	1644857	0.069	1.6491e-08	2	1861685	0.146	8.92998e-09	10	1209455	0.062	1.12492e-08	2	1894497	0.146	1.0413e-08	8	281485	0.062	7.6243e-09	10	1603718	0.069	1.28611e-08	10	1205327	0.062	9.20771e-09	8	325841	0.062	8.25228e-09	8	292587	0.062	7.5084e-09	10	1657074	0.069	1.12e-08
	10	1464387	0.069	1.30844e-08		10	1590665	0.069	1.68e-08	3	1789143	0.243	2.53705e-08	10	1244568	0.062	9.17484e-09	10	1584233	0.069	1.80519e-08	10	1555053	0.069	1.50007e-08	10	1351708	0.062	8.4959e-09	6	964288	0.103	2.56781e-08	2	1899385	0.146	1.09262e-08	10	1176295	0.062	9.34493e-09	10	1122634	0.062	7.89574e-09	6	780626	0.103	2.17322e-08
	11	1493583	0.124	2.05727e-08		3	1781816	0.243	2.44e-08	6	572391	0.109	2.88631e-08	10	1609693	0.069	1.55013e-08	3	1917496	0.243	2.1435e-08	11	1557485	0.124	2.11799e-08	2	1930709	0.146	1.13759e-08	6	964289	0.103	2.56781e-08	10	1562550	0.069	1.34768e-08	2	1888659	0.146	1.1457e-08	2	1928051	0.146	1.03664e-08	6	780627	0.103	2.17322e-08
	11	1493585	0.124	2.05727e-08		11	1503019	0.125	2.83e-08	1	1882562	0.076	3.16842e-08	6	868089	0.103	2.66308e-08	1	2067688	0.076	2.24814e-08	11	1557487	0.124	2.11799e-08	11	1721716	0.124	2.15939e-08	6	964294	0.103	2.56781e-08	11	1613893	0.124	2.1899e-08	10	1622898	0.069	1.31086e-08	10	1481607	0.069	1.27555e-08	6	780632	0.103	2.17322e-08
	3	1751100	0.243	3.1428e-08		11	1503021	0.125	2.83e-08	11	1500804	0.125	3.46153e-08	6	868090	0.103	2.66308e-08	3	3342280	0.076	3.22711e-08	3	1986644	0.243	3.07717e-08	11	1721718	0.124	2.15939e-08	6	964303	0.103	2.56781e-08	11	1613895	0.124	2.1899e-08	11	1600260	0.124	1.987e-08	11	1568814	0.124	2.03725e-08	6	780641	0.103	2.17322e-08
	3	3075483	0.076	3.5148e-08		3	3276095	0.076	2.89e-08	11	1500806	0.125	3.46153e-08	6	868095	0.103	2.66308e-08	3	3342493	0.076	3.22711e-08	3	3403675	0.076	3.43106e-08	6	911323	0.103	2.32852e-08	6	964318	0.103	2.56781e-08	3	1844530	0.243	3.20513e-08	11	1600262	0.124	1.987e-08	11	1568816	0.124	2.03725e-08	6	780656	0.103	2.17322e-08
	3	3075696	0.076	3.5148e-08		3	3276308	0.076	2.89e-08	6	878228	0.104	4.32212e-08	6	868104	0.103	2.66308e-08	3	3342502	0.076	3.22711e-08	3	3403768	0.076	3.43106e-08	6	911324	0.103	2.32852e-08	2	1959809	0.152	2.91447e-08	2	1899406	0.152	3.37442e-08	2	1888638	0.152	3.35961e-08	6	759515	0.103	2.51523e-08	11	1435712	0.124	2.19754e-08
	3	3075705	0.076	3.5148e-08		3	3276317	0.076	2.89e-08	6	878229	0.104	4.32212e-08	6	868119	0.103	2.66308e-08	3	3342514	0.076	3.22711e-08	3	3403776	0.076	3.43106e-08	6	911329	0.103	2.32852e-08	3	1899874	0.243	2.97611e-08	6	801619	0.104	4.25934e-08	1	1881434	0.076	3.42987e-08	6	759516	0.103	2.51523e-08	11	1435714	0.124	2.19754e-08
	3	3075717	0.076	3.5148e-08		3	3276329	0.076	2.89e-08	6	878234	0.104	4.32212e-08	11	1437314	0.125	2.90672e-08	3	3342517	0.076	3.22711e-08	3	3403888	0.076	3.43106e-08	6	911338	0.103	2.32852e-08	11	1565010	0.125	3.29866e-08	6	801620	0.104	4.25934e-08	3	1784082	0.243	3.55108e-08	6	759521	0.103	2.51523e-08	2	1830702	0.152	2.81931e-08
	3	3075720	0.076	3.5148e-08		3	3276332	0.076	2.89e-08	6	878243	0.104	4.32212e-08	11	1437316	0.125	2.90672e-08	3	3342574	0.076	3.22711e-08	3	3403897	0.076	3.43106e-08	6	911353	0.103	2.32852e-08	11	1565012	0.125	3.29866e-08	6	801625	0.104	4.25934e-08	3	3237092	0.076	3.80043e-08	6	759530	0.103	2.51523e-08	3	1850002	0.243	2.91448e-08
	3	3075777	0.076	3.5148e-08		3	3276389	0.076	2.89e-08	6	878258	0.104	4.32212e-08	3	3141885	0.076	3.05691e-08	11	1519560	0.125	3.52075e-08	3	3403909	0.076	3.43106e-08	3	1882294	0.243	3.05482e-08	3	3364986	0.076	3.66122e-08	6	801634	0.104	4.25934e-08	3	3237305	0.076	3.80043e-08	6	759545	0.103	2.51523e-08	6	780680	0.104	3.36546e-08
	12	854868	0.085	4.05762e-08		6	843003	0.104	3.81e-08	6	878282	0.104	4.32212e-08	3	3142098	0.076	3.05691e-08	11	1519562	0.125	3.52075e-08	3	3403912	0.076	3.43106e-08	2	1930688	0.152	3.14093e-08	3	3365079	0.076	3.66122e-08	6	801649	0.104	4.25934e-08	3	3237314	0.076	3.80043e-08	3	1707139	0.243	2.946e-08	3	3200368	0.076	3.44257e-08
	9	127778	0.063	4.13885e-08		6	843004	0.104	3.81e-08	3	3216849	0.076	4.41834e-08	3	3142107	0.076	3.05691e-08	6	814732	0.104	4.02702e-08	3	3403969	0.076	3.43106e-08	3	3366579	0.076	3.89676e-08	3	3365087	0.076	3.66122e-08	6	801673	0.104	4.25934e-08	3	3237326	0.076	3.80043e-08	2	1928072	0.152	3.1391e-08	3	3200581	0.076	3.44257e-08
	6	942543	0.104	4.23742e-08		6	843009	0.104	3.81e-08	3	3217062	0.076	4.41834e-08	3	3142119	0.076	3.05691e-08	6	814733	0.104	4.02702e-08	9	136008	0.063	4.41324e-08	3	3366672	0.076	3.89676e-08	3	3365199	0.076	3.66122e-08	3	3367866	0.076	4.33537e-08	3	3237329	0.076	3.80043e-08	3	3069997	0.076	3.84869e-08	3	3200590	0.076	3.44257e-08
	6	942544	0.104	4.23742e-08		6	843018	0.104	3.81e-08	3	3217071	0.076	4.41834e-08	3	3142122	0.076	3.05691e-08	6	814738	0.104	4.02702e-08	6	912414	0.104	4.41985e-08	3	3366680	0.076	3.89676e-08	3	3365208	0.076	3.66122e-08	3	3367959	0.076	4.33537e-08	3	3237386	0.076	3.80043e-08	3	3070090	0.076	3.84869e-08	3	3200602	0.076	3.44257e-08
	6	942549	0.104	4.23742e-08		6	843033	0.104	3.81e-08	3	3217083	0.076	4.41834e-08	3	3142179	0.076	3.05691e-08	6	814747	0.104	4.02702e-08	6	912415	0.104	4.41985e-08	3	3366792	0.076	3.89676e-08	3	3365220	0.076	3.66122e-08	3	3367967	0.076	4.33537e-08	6	857959	0.104	4.09104e-08	3	3070098	0.076	3.84869e-08	3	3200605	0.076	3.44257e-08
	6	942558	0.104	4.23742e-08		6	843057	0.104	3.81e-08	3	3217086	0.076	4.41834e-08	3	1730821	0.243	3.34545e-08	6	814762	0.104	4.02702e-08	6	912420	0.104	4.41985e-08	3	3366801	0.076	3.89676e-08	3	3365223	0.076	3.66122e-08	3	3368079	0.076	4.33537e-08	6	857960	0.104	4.09104e-08	3	3070210	0.076	3.84869e-08	3	3200662	0.076	3.44257e-08
	6	942573	0.104	4.23742e-08		3	3276188	0.076	4.63e-08	3	3217143	0.076	4.41834e-08	9	68665	0.063	4.32477e-08	6	814786	0.104	4.02702e-08	6	912429	0.104	4.41985e-08	3	3366813	0.076	3.89676e-08	3	3365280	0.076	3.66122e-08	3	3368088	0.076	4.33537e-08	6	857965	0.104	4.09104e-08	3	3070219	0.076	3.84869e-08	1	2253248	0.09	3.50515e-08
	6	942597	0.104	4.23742e-08		3	3276196	0.076	4.63e-08	2	1856497	0.153	5.44173e-08	3	3141978	0.076	4.46086e-08	2	1964053	0.153	4.73138e-08	6	912444	0.104	4.41985e-08	3	3366816	0.076	3.89676e-08	6	964342	0.104	4.10229e-08	3	3368100	0.076	4.33537e-08	6	857974	0.104	4.09104e-08	3	3070231	0.076	3.84869e-08	9	54821	0.063	4.048e-08
	1	1864609	0.076	4.98571e-08		9	66360	0.063	4.75e-08					3	3141986	0.076	4.46086e-08	3	3342373	0.076	5.99874e-08	6	912468	0.104	4.41985e-08	3	3366873	0.076	3.89676e-08	9	149169	0.063	4.26242e-08	3	3368103	0.076	4.33537e-08	6	857989	0.104	4.09104e-08	3	3070234	0.076	3.84869e-08	1	1971035	0.076	4.38144e-08
	3	3075576	0.076	5.16718e-08		2	1808765	0.153	5.12e-08					6	868143	0.104	4.73147e-08	3	3342381	0.076	5.99874e-08	1	2081113	0.076	5.05934e-08	6	911377	0.104	3.93409e-08	1	1841217	0.076	5.06072e-08	1	1929824	0.076	4.94386e-08	6	858013	0.104	4.09104e-08	6	759569	0.104	3.86252e-08	3	3200461	0.076	4.90801e-08
	3	3075584	0.076	5.16718e-08										2	1861706	0.153	4.80096e-08					2	1894518	0.153	5.49587e-08	9	87799	0.063	4.52081e-08									9	161041	0.063	4.1824e-08	9	57777	0.063	3.87758e-08	3	3200469	0.076	4.90801e-08
	2	1859170	0.153	5.52548e-08										1	1995980	0.076	5.64839e-08					12	898266	0.083	5.78731e-08	1	2029523	0.076	5.71672e-08									3	3237185	0.076	5.6547e-08	1	1828986	0.076	5.06959e-08	12	844743	0.083	5.39323e-08
																						12	898272	0.083	5.78731e-08	12	864124	0.083	5.72597e-08									3	3237193	0.076	5.6547e-08	12	983570	0.083	5.37591e-08	12	844749	0.083	5.39323e-08
																						11	1557281	0.11	5.97723e-08	12	864130	0.083	5.72597e-08									11	1600056	0.11	5.75564e-08	12	983576	0.083	5.37591e-08
																																										11	1568610	0.11	5.72284e-08
Reproduction_Toronit	Chromosome	Position (bp)	Allele frequency	P-value	R2	Chromosome	Position (bp)	Allele frequency	P-value	Chromosome	Position (bp)	Allele frequency	P-value	Chromosome	Position (bp)	Allele frequency	P-value	Chromosome	Position (bp)	Allele frequency	P-value	Chromosome	Position (bp)	Allele frequency	P-value	Chromosome	Position (bp)	Allele frequency	P-value	Chromosome	Position (bp)	Allele frequency	P-value	Chromosome	Position (bp)	Allele frequency	P-value	Chromosome	Position (bp)	Allele frequency	P-value	Chromosome	Position (bp)	Allele frequency	P-value	Chromosome	Position (bp)	Allele frequency	P-value
	5	274901	0.065	4.14837e-11	0.03	3	635876	0.069	4.95e-10	5	277811	0.065	4.11817e-11	3	567906	0.069	4.63533e-10	3	681732	0.069	5.57276e-10	3	592251	0.069	5.00221e-10	3	725240	0.069	5.66808e-10	3	742478	0.069	4.88712e-10	3	735684	0.069	5.00257e-10	3	634767	0.069	5.17917e-10	5	267562	0.065	4.04589e-11	5	233706	0.065	3.3028e-11
	3	620414	0.069	5.2245e-10	0.03	20	106049	0.07	2.38e-09	3	606012	0.069	5.91612e-10	20	133271	0.07	3.05653e-09	20	174260	0.07	2.71011e-09	20	211137	0.07	2.53745e-09	20	212838	0.07	2.5965e-09	20	388053	0.07	2.3653e-09	20	117607	0.07	2.50936e-09	20	151646	0.07	2.48444e-09	3	588800	0.069	4.64215e-10	3	682672	0.069	3.53961e-10
	20	116660	0.07	2.38514e-09		7	2544284	0.085	1.41e-08	20	167398	0.07	2.88521e-09	7	2724965	0.085	1.34122e-08	7	2733531	0.085	1.43503e-08	7	2820073	0.085	1.47679e-08	7	2855709	0.085	1.52766e-08	7	2890499	0.085	1.28642e-08	7	2739775	0.085	1.26847e-08	7	2553275	0.085	1.40375e-08	20	168562	0.07	2.37525e-09	7	2629131	0.085	1.22646e-08
	7	2582556	0.085	1.56546e-08		7	2544353	0.084	1.65e-08	7	2578474	0.085	1.59078e-08	7	2725034	0.084	1.51358e-08	7	2733600	0.084	1.45998e-08	7	2820142	0.084	1.69315e-08	7	2855778	0.084	1.72013e-08	7	2890568	0.084	1.47241e-08	7	2739844	0.084	1.46261e-08	7	2553344	0.084	1.60113e-08	7	2869619	0.085	1.44954e-08	7	2629200	0.084	1.42328e-08
	7	2582625	0.084	1.79419e-08		20	106014	0.102	3.45e-08	7	2578543	0.084	1.72844e-08	10	382158	0.299	2.54444e-08					10	354689	0.299	2.51211e-08	20	212803	0.1	3.23939e-08	20	388018	0.102	3.57434e-08	10	375390	0.299	2.36348e-08	10	357044	0.299	2.68428e-08	7	2869688	0.084	1.65056e-08	10	415032	0.299	2.43131e-08
	10	318143	0.299	2.71709e-08						10	472036	0.299	3.07277e-08	1	2371745	0.069	4.86808e-08									10	523974	0.299	3.66678e-08	1	2174983	0.069	4.11176e-08									10	327508	0.299	2.60051e-08
	1	2195308	0.069	4.44709e-08						1	2274601	0.069	5.07498e-08																													20	168527	0.102	3.42316e-08
Virulence_Runal	Chromosome	Position (bp)	Allele frequency	P-value	R2	Chromosome	Position (bp)	Allele frequency	P-value	Chromosome	Position (bp)	Allele frequency	P-value	Chromosome	Position (bp)	Allele frequency	P-value	Chromosome	Position (bp)	Allele frequency	P-value	Chromosome	Position (bp)	Allele frequency	P-value	Chromosome	Position (bp)	Allele frequency	P-value	Chromosome	Position (bp)	Allele frequency	P-value	Chromosome	Position (bp)	Allele frequency	P-value	Chromosome	Position (bp)	Allele frequency	P-value	Chromosome	Position (bp)	Allele frequency	P-value	Chromosome	Position (bp)	Allele frequency	P-value
	8	955183	0.125	1.72821e-08	0.06	8	787972	0.125	1.76074e-08	8	813682	0.125	1.74268e-08	8	942838	0.125	1.81369e-08	8	1043763	0.125	1.90149e-08	8	785547	0.125	1.80383e-08	8	965011	0.125	1.54321e-08	8	792636	0.125	1.70302e-08	8	915475	0.125	1.89281e-08	8	856904	0.125	1.72392e-08	8	938485	0.125	1.83127e-08	8	824157	0.125	1.63042e-08
	8	955302	0.125	1.72821e-08		8	788091	0.125	1.76074e-08	8	813801	0.125	1.74268e-08	8	942957	0.125	1.81369e-08	8	1043882	0.125	1.90149e-08	8	785666	0.125	1.80383e-08	8	965130	0.125	1.54321e-08	8	792755	0.125	1.70302e-08	8	915594	0.125	1.89281e-08	8	857023	0.125	1.72392e-08	8	938604	0.125	1.83127e-08	8	824276	0.125	1.63042e-08
Growth_rate_22℃_azole	Chromosome	Position (bp)	Allele frequency	P-value	R2	Chromosome	Position (bp)	Allele frequency	P-value	Chromosome	Position (bp)	Allele frequency	P-value	Chromosome	Position (bp)	Allele frequency	P-value	Chromosome	Position (bp)	Allele frequency	P-value	Chromosome	Position (bp)	Allele frequency	P-value	Chromosome	Position (bp)	Allele frequency	P-value	Chromosome	Position (bp)	Allele frequency	P-value	Chromosome	Position (bp)	Allele frequency	P-value	Chromosome	Position (bp)	Allele frequency	P-value	Chromosome	Position (bp)	Allele frequency	P-value	Chromosome	Position (bp)	Allele frequency	P-value
	1	5878490	0.092	1.31503e-09	0.05	1	5939622	0.092	1.24e-09	1	5969010	0.092	1.35842e-09	1	6187642	0.092	1.32317e-09	1	6298509	0.092	1.06464e-09	1	6279653	0.092	1.32662e-09	1	6262194	0.092	1.45258e-09	1	6028789	0.092	1.25322e-09	1	6155500	0.092	1.28788e-09	1	6057485	0.092	1.29738e-09	7	277227	0.07	5.56879e-10	1	6320848	0.092	1.1642e-09
	1	5878597	0.076	5.46174e-09		1	5939729	0.076	5.22e-09	1	5969117	0.076	5.16217e-09	1	6187749	0.076	5.09412e-09	1	6298616	0.076	4.75987e-09	1	6279760	0.076	5.3823e-09	1	6262301	0.076	5.62255e-09	1	6028896	0.076	5.3644e-09	1	6155607	0.076	4.88181e-09	1	6057592	0.076	5.08386e-09	1	5906296	0.092	1.36419e-09	1	6320955	0.076	4.86764e-09
	12	306400	0.069	2.23925e-08		1	5076952	0.094	3.79e-08	1	5080120	0.094	3.18383e-08	1	5141010	0.101	3.63024e-08	20	86859	0.12	2.58735e-08	1	5340310	0.101	3.63506e-08	1	5420634	0.092	3.35329e-08					4	1822921	0.064	1.05873e-08	20	67398	0.12	2.76125e-08	1	5906403	0.076	4.85538e-09	1	5356091	0.095	3.0173e-08
	1	5004024	0.093	3.73695e-08		1	5077052	0.101	3.9e-08	1	5080220	0.101	3.23246e-08	1	5140910	0.093	3.6422e-08	1	5369414	0.093	3.25495e-08	1	5340210	0.093	3.65857e-08	10	1711674	0.082	3.40176e-08					20	37930	0.12	2.75788e-08	1	5089120	0.093	3.45602e-08	2	3371002	0.085	1.42437e-08	1	5356191	0.101	3.43573e-08
	1	5004124	0.101	3.82658e-08						2	211030	0.076	3.57731e-08	3	1104982	0.092	4.94791e-08	1	5369514	0.101	3.41964e-08					1	5420734	0.101	3.64522e-08					1	5236960	0.092	3.02709e-08	1	5089220	0.101	3.468e-08	1	5024606	0.101	3.78884e-08	1	6321514	0.067	5.61524e-08
																		1	6299177	0.067	6.23914e-08													1	5237060	0.101	3.50109e-08					1	5024506	0.093	3.92925e-08	1	6321517	0.067	5.61524e-08
																		1	6299180	0.067	6.23914e-08																					7	278309	0.076	5.20584e-08	1	6321520	0.067	5.61524e-08
																		1	6299183	0.067	6.23914e-08																									1	6321541	0.067	5.61524e-08
																		1	6299204	0.067	6.23914e-08																									8	1953222	0.078	5.97317e-08
MCA_14_dpi_azole	Chromosome	Position (bp)	Allele frequency	P-value	R2	Chromosome	Position (bp)	Allele frequency	P-value	Chromosome	Position (bp)	Allele frequency	P-value	Chromosome	Position (bp)	Allele frequency	P-value	Chromosome	Position (bp)	Allele frequency	P-value	Chromosome	Position (bp)	Allele frequency	P-value	Chromosome	Position (bp)	Allele frequency	P-value	Chromosome	Position (bp)	Allele frequency	P-value	Chromosome	Position (bp)	Allele frequency	P-value	Chromosome	Position (bp)	Allele frequency	P-value	Chromosome	Position (bp)	Allele frequency	P-value	Chromosome	Position (bp)	Allele frequency	P-value
	7	1367438	0.171	5.62488e-15	0.03	7	1323585	0.171	5.01e-15	7	1377322	0.171	6.25407e-15	9	462248	0.09	1.03623e-16	9	373049	0.09	1.67361e-16	7	1450797	0.171	5.09655e-15	7	1388009	0.171	4.5233e-15	7	1599605	0.171	5.52155e-15	7	1310393	0.171	5.55851e-15	9	576926	0.09	1.46377e-16	7	1584912	0.171	4.74736e-15	9	382882	0.09	1.93122e-16
	7	1367487	0.171	5.62488e-15		7	1323634	0.171	5.01e-15	7	1377371	0.171	6.25407e-15	7	1469645	0.171	5.2585e-15	7	1500607	0.171	5.88881e-15	7	1450846	0.171	5.09655e-15	7	1388058	0.171	4.5233e-15	7	1599654	0.171	5.52155e-15	7	1310442	0.171	5.55851e-15	7	1368575	0.171	5.10079e-15	7	1584961	0.171	4.74736e-15	7	1321968	0.171	4.33565e-15
	7	1367513	0.171	5.62488e-15		7	1323660	0.171	5.01e-15	7	1377397	0.171	6.25407e-15	7	1469694	0.171	5.2585e-15	7	1500656	0.171	5.88881e-15	7	1450872	0.171	5.09655e-15	7	1388084	0.171	4.5233e-15	7	1599680	0.171	5.52155e-15	7	1310468	0.171	5.55851e-15	7	1368624	0.171	5.10079e-15	7	1584987	0.171	4.74736e-15	7	1322017	0.171	4.33565e-15
	7	1367632	0.171	5.62488e-15		7	1323779	0.171	5.01e-15	7	1377516	0.171	6.25407e-15	7	1469720	0.171	5.2585e-15	7	1500682	0.171	5.88881e-15	7	1450991	0.171	5.09655e-15	7	1388203	0.171	4.5233e-15	7	1599799	0.171	5.52155e-15	7	1310587	0.171	5.55851e-15	7	1368650	0.171	5.10079e-15	7	1585106	0.171	4.74736e-15	7	1322043	0.171	4.33565e-15
	7	1367734	0.171	5.62488e-15		7	1323881	0.171	5.01e-15	7	1377618	0.171	6.25407e-15	7	1469839	0.171	5.2585e-15	7	1500801	0.171	5.88881e-15	7	1451093	0.171	5.09655e-15	7	1388305	0.171	4.5233e-15	7	1599901	0.171	5.52155e-15	7	1310689	0.171	5.55851e-15	7	1368769	0.171	5.10079e-15	7	1585208	0.171	4.74736e-15	7	1322162	0.171	4.33565e-15
	8	1368207	0.195	9.36889e-15	0.02	8	1285464	0.195	8.05e-15	8	1276446	0.195	8.59962e-15	7	1469941	0.171	5.2585e-15	7	1500903	0.171	5.88881e-15	8	1220689	0.195	8.97765e-15	8	1433857	0.195	7.44625e-15	8	1245092	0.195	8.37226e-15	4	952356	0.187	9.81318e-15	7	1368871	0.171	5.10079e-15	8	1355134	0.195	7.8925e-15	7	1322264	0.171	4.33565e-15
	4	1004837	0.187	1.17419e-14	0.02	4	1038898	0.187	1.04e-14	4	986576	0.187	1.14033e-14	8	1392091	0.195	8.25262e-15	8	1466476	0.195	1.03621e-14	4	1077438	0.187	1.02057e-14	4	1121891	0.187	9.21415e-15	4	1011345	0.187	9.66511e-15	8	1423200	0.195	1.04414e-14	8	1274768	0.195	8.18114e-15	4	1053697	0.187	8.95553e-15	8	1269106	0.195	8.59936e-15
	7	1519780	0.098	2.79368e-13		7	1486550	0.098	2.73e-13	7	1531099	0.098	3.12628e-13	4	1055436	0.187	1.1087e-14	4	1013176	0.187	1.10179e-14	7	1623624	0.098	2.42786e-13	7	1592010	0.098	2.25866e-13	7	1765408	0.098	2.67162e-13	7	1496044	0.098	2.39397e-13	4	952198	0.187	9.79828e-15	7	1766719	0.098	2.63921e-13	4	1199950	0.187	1.06911e-14
	7	1367990	0.163	3.4497e-13		7	1324137	0.163	3.14e-13	7	1377874	0.163	3.92364e-13	7	1615634	0.098	3.0095e-13	7	1646814	0.098	2.77785e-13	7	1451349	0.163	3.27788e-13	7	1388561	0.163	2.80593e-13	7	1600157	0.163	3.49197e-13	7	1310945	0.163	3.60676e-13	7	1513868	0.098	2.67988e-13	7	1585464	0.163	2.96564e-13	7	1495594	0.098	2.60657e-13
	4	1004768	0.195	1.14025e-12		4	1038829	0.195	1.01e-12	4	986507	0.195	1.12579e-12	7	1470197	0.163	3.12304e-13	7	1501159	0.163	3.70355e-13	4	1077369	0.195	1.05634e-12	4	1121822	0.195	9.4036e-13	4	1011276	0.195	9.67841e-13	1	263272	0.213	7.88547e-13	7	1369127	0.163	3.20776e-13	4	1053628	0.195	9.46324e-13	7	1322520	0.163	2.71917e-13
	4	1004833	0.195	1.14025e-12		4	1038894	0.195	1.01e-12	4	986572	0.195	1.12579e-12	4	1055367	0.195	1.08014e-12	4	1013107	0.195	1.12815e-12	4	1077434	0.195	1.05634e-12	4	1121887	0.195	9.4036e-13	4	1011341	0.195	9.67841e-13	4	952287	0.195	1.00034e-12	4	952129	0.195	9.71338e-13	4	1053693	0.195	9.46324e-13	4	1199881	0.195	1.07269e-12
	4	1004842	0.195	1.14025e-12		4	1038903	0.195	1.01e-12	4	986581	0.195	1.12579e-12	4	1055432	0.195	1.08014e-12	4	1013172	0.195	1.12815e-12	4	1077443	0.195	1.05634e-12	4	1121896	0.195	9.4036e-13	4	1011350	0.195	9.67841e-13	4	952352	0.195	1.00034e-12	4	952194	0.195	9.71338e-13	4	1053702	0.195	9.46324e-13	4	1199946	0.195	1.07269e-12
	4	1004953	0.195	1.14025e-12		4	1039014	0.195	1.01e-12	4	986692	0.195	1.12579e-12	4	1055441	0.195	1.08014e-12	4	1013181	0.195	1.12815e-12	4	1077554	0.195	1.05634e-12	4	1122007	0.195	9.4036e-13	4	1011461	0.195	9.67841e-13	4	952361	0.195	1.00034e-12	4	952203	0.195	9.71338e-13	4	1053813	0.195	9.46324e-13	4	1199955	0.195	1.07269e-12
	7	184266	0.407	5.11708e-12		7	184244	0.407	4.49e-12	7	213657	0.407	5.34322e-12	4	1055552	0.195	1.08014e-12	4	1013292	0.195	1.12815e-12	7	196731	0.407	4.6063e-12	8	568327	0.24	1.49971e-12	7	128967	0.407	5.09833e-12	4	952472	0.195	1.00034e-12	4	952314	0.195	9.71338e-13	7	296473	0.407	4.43235e-12	4	1200066	0.195	1.07269e-12
	4	1004841	0.179	6.20558e-12		4	1038902	0.179	5.48e-12	4	986580	0.179	6.2444e-12	7	219665	0.407	3.94975e-12	7	210960	0.407	5.20122e-12	4	1077442	0.179	5.59384e-12	4	1121895	0.179	4.97004e-12	4	1011349	0.179	5.24452e-12	1	267068	0.216	2.05824e-12	7	178023	0.407	4.4632e-12	4	1053701	0.179	4.63577e-12	7	122482	0.407	4.47096e-12
	14	468350	0.415	7.98238e-12		7	1406576	0.171	1.02e-11	7	1447231	0.171	1.1784e-11	4	1055440	0.179	5.71365e-12	4	1013180	0.179	6.23603e-12	7	1542748	0.171	1.00428e-11	7	245441	0.407	7.51569e-12	7	1671483	0.171	1.09217e-11	7	240786	0.407	5.2664e-12	4	952202	0.179	5.23431e-12	7	1681917	0.171	1.18403e-11	4	1199954	0.179	5.60539e-12
	7	1446597	0.171	1.26309e-11		7	1406595	0.171	1.02e-11	7	1447250	0.171	1.1784e-11	7	1535660	0.171	1.11032e-11	9	94688	0.415	6.75315e-12	7	1542767	0.171	1.00428e-11	7	1491638	0.171	9.468e-12	7	1671502	0.171	1.09217e-11	4	952360	0.179	5.60292e-12	7	1434722	0.171	1.12469e-11	7	1681936	0.171	1.18403e-11	7	1418049	0.171	1.08995e-11
	7	1446616	0.171	1.26309e-11		7	1406626	0.171	1.02e-11	7	1447281	0.171	1.1784e-11	7	1535679	0.171	1.11032e-11	7	1565997	0.171	1.21659e-11	7	1542798	0.171	1.00428e-11	7	1491657	0.171	9.468e-12	7	1671533	0.171	1.09217e-11	7	1422126	0.171	1.15308e-11	7	1434741	0.171	1.12469e-11	7	1681967	0.171	1.18403e-11	7	1418068	0.171	1.08995e-11
	7	1446647	0.171	1.26309e-11		7	1406637	0.171	1.02e-11	7	1447292	0.171	1.1784e-11	7	1535710	0.171	1.11032e-11	7	1566016	0.171	1.21659e-11	7	1542809	0.171	1.00428e-11	7	1491688	0.171	9.468e-12	7	1671544	0.171	1.09217e-11	7	1422157	0.171	1.15308e-11	7	1434772	0.171	1.12469e-11	7	1681978	0.171	1.18403e-11	7	1418099	0.171	1.08995e-11
	7	1446658	0.171	1.26309e-11		7	1406648	0.171	1.02e-11	7	1447303	0.171	1.1784e-11	7	1535721	0.171	1.11032e-11	7	1566047	0.171	1.21659e-11	7	1542820	0.171	1.00428e-11	7	1491699	0.171	9.468e-12	7	1671555	0.171	1.09217e-11	7	1422168	0.171	1.15308e-11	7	1434783	0.171	1.12469e-11	7	1681989	0.171	1.18403e-11	7	1418110	0.171	1.08995e-11
	7	1446669	0.171	1.26309e-11		7	1406649	0.171	1.02e-11	7	1447304	0.171	1.1784e-11	7	1535732	0.171	1.11032e-11	7	1566058	0.171	1.21659e-11	7	1542821	0.171	1.00428e-11	7	1491710	0.171	9.468e-12	7	1671556	0.171	1.09217e-11	7	1422179	0.171	1.15308e-11	7	1434794	0.171	1.12469e-11	7	1681990	0.171	1.18403e-11	7	1418121	0.171	1.08995e-11
	7	1446670	0.171	1.26309e-11		7	1406738	0.171	1.02e-11	7	1447393	0.171	1.1784e-11	7	1535733	0.171	1.11032e-11	7	1566069	0.171	1.21659e-11	7	1542910	0.171	1.00428e-11	7	1491711	0.171	9.468e-12	7	1671645	0.171	1.09217e-11	7	1422180	0.171	1.15308e-11	7	1434795	0.171	1.12469e-11	7	1682079	0.171	1.18403e-11	7	1418122	0.171	1.08995e-11
	7	1446759	0.171	1.26309e-11		7	1406739	0.171	1.02e-11	7	1447394	0.171	1.1784e-11	7	1535822	0.171	1.11032e-11	7	1566070	0.171	1.21659e-11	7	1542911	0.171	1.00428e-11	7	1491800	0.171	9.468e-12	7	1671646	0.171	1.09217e-11	7	1422269	0.171	1.15308e-11	7	1434884	0.171	1.12469e-11	7	1682080	0.171	1.18403e-11	7	1418211	0.171	1.08995e-11
	7	1446760	0.171	1.26309e-11		7	1406771	0.171	1.02e-11	7	1447426	0.171	1.1784e-11	7	1535823	0.171	1.11032e-11	7	1566159	0.171	1.21659e-11	7	1542944	0.171	1.00428e-11	7	1491801	0.171	9.468e-12	7	1671679	0.171	1.09217e-11	7	1422270	0.171	1.15308e-11	7	1434885	0.171	1.12469e-11	7	1682113	0.171	1.18403e-11	7	1418212	0.171	1.08995e-11
	7	1446793	0.171	1.26309e-11		7	1406772	0.171	1.02e-11	7	1447427	0.171	1.1784e-11	7	1535855	0.171	1.11032e-11	7	1566160	0.171	1.21659e-11	7	1542945	0.171	1.00428e-11	7	1491834	0.171	9.468e-12	7	1671680	0.171	1.09217e-11	7	1422303	0.171	1.15308e-11	7	1434918	0.171	1.12469e-11	7	1682114	0.171	1.18403e-11	7	1418245	0.171	1.08995e-11
	7	1446794	0.171	1.26309e-11		7	1406805	0.171	1.02e-11	7	1447460	0.171	1.1784e-11	7	1535856	0.171	1.11032e-11	7	1566193	0.171	1.21659e-11	7	1542978	0.171	1.00428e-11	7	1491835	0.171	9.468e-12	7	1671713	0.171	1.09217e-11	7	1422304	0.171	1.15308e-11	7	1434919	0.171	1.12469e-11	7	1682147	0.171	1.18403e-11	7	1418246	0.171	1.08995e-11
	7	1446827	0.171	1.26309e-11		7	1406836	0.171	1.02e-11	7	1447491	0.171	1.1784e-11	7	1535889	0.171	1.11032e-11	7	1566194	0.171	1.21659e-11	7	1543009	0.171	1.00428e-11	7	1491868	0.171	9.468e-12	7	1671744	0.171	1.09217e-11	7	1422337	0.171	1.15308e-11	7	1434952	0.171	1.12469e-11	7	1682178	0.171	1.18403e-11	7	1418279	0.171	1.08995e-11
	7	1446858	0.171	1.26309e-11		7	1406871	0.171	1.02e-11	7	1447526	0.171	1.1784e-11	7	1535920	0.171	1.11032e-11	7	1566227	0.171	1.21659e-11	7	1543044	0.171	1.00428e-11	7	1491899	0.171	9.468e-12	7	1671779	0.171	1.09217e-11	7	1422368	0.171	1.15308e-11	7	1434983	0.171	1.12469e-11	7	1682213	0.171	1.18403e-11	7	1418310	0.171	1.08995e-11
	7	1446893	0.171	1.26309e-11		1	3388517	0.073	1.31e-11	1	3433870	0.073	1.64036e-11	7	1535955	0.171	1.11032e-11	7	1566258	0.171	1.21659e-11	1	3631609	0.073	1.39518e-11	7	1491934	0.171	9.468e-12	1	3412841	0.073	1.42707e-11	7	1422403	0.171	1.15308e-11	7	1435018	0.171	1.12469e-11	1	3394952	0.073	1.20125e-11	7	1418345	0.171	1.08995e-11
	1	3341435	0.073	1.563e-11		1	3388522	0.073	1.31e-11	1	3433875	0.073	1.64036e-11	1	3529985	0.073	1.50794e-11	7	1566293	0.171	1.21659e-11	1	3631614	0.073	1.39518e-11	1	3652476	0.073	1.29352e-11	1	3412846	0.073	1.42707e-11	1	3601376	0.073	1.17786e-11	1	3359377	0.073	1.54435e-11	1	3394957	0.073	1.20125e-11	1	3552641	0.073	1.24406e-11
	1	3341440	0.073	1.563e-11		1	3388525	0.073	1.31e-11	1	3433878	0.073	1.64036e-11	1	3529990	0.073	1.50794e-11	1	3621951	0.073	1.47517e-11	1	3631617	0.073	1.39518e-11	1	3652481	0.073	1.29352e-11	1	3412849	0.073	1.42707e-11	1	3601381	0.073	1.17786e-11	1	3359382	0.073	1.54435e-11	1	3394960	0.073	1.20125e-11	1	3552646	0.073	1.24406e-11
	1	3341443	0.073	1.563e-11		6	587586	0.134	2.25e-11	8	2105235	0.138	5.43912e-11	1	3529993	0.073	1.50794e-11	1	3621956	0.073	1.47517e-11	8	2064913	0.138	5.30066e-11	1	3652484	0.073	1.29352e-11	8	2029595	0.138	5.29291e-11	1	3601384	0.073	1.17786e-11	1	3359385	0.073	1.54435e-11	6	517314	0.133	1.57421e-11	1	3552649	0.073	1.24406e-11
	8	2250829	0.138	5.61448e-11		8	2147864	0.138	4.87e-11	7	1447018	0.179	8.17873e-11	8	2227047	0.138	4.86696e-11	1	3621959	0.073	1.47517e-11	7	1542537	0.179	7.30907e-11	8	2509138	0.138	5.60781e-11	7	1671272	0.179	7.65309e-11	8	2413335	0.138	6.67837e-11	6	544240	0.133	1.62396e-11	8	2210607	0.138	5.05054e-11	6	547408	0.134	1.83793e-11
	7	1446386	0.179	8.64341e-11		7	1406363	0.179	7.28e-11	7	1447025	0.179	8.17873e-11	7	1535447	0.179	7.84113e-11	6	539718	0.133	1.76201e-11	7	1542544	0.179	7.30907e-11	7	1491427	0.179	6.68365e-11	7	1671279	0.179	7.65309e-11	4	951790	0.203	7.98644e-11	8	2150648	0.138	5.51795e-11	4	2040030	0.423	8.1204e-11	8	2082832	0.138	4.80644e-11
	7	1446393	0.179	8.64341e-11		7	1406370	0.179	7.28e-11	7	1447050	0.179	8.17873e-11	7	1535454	0.179	7.84113e-11	8	2351463	0.138	7.23383e-11	7	1542569	0.179	7.30907e-11	7	1491434	0.179	6.68365e-11	7	1671304	0.179	7.65309e-11	4	951791	0.203	7.98644e-11	4	1912576	0.423	8.01779e-11	4	2040035	0.423	8.1204e-11	4	2166291	0.423	7.44705e-11
	7	1446418	0.179	8.64341e-11		7	1406395	0.179	7.28e-11	7	1447087	0.179	8.17873e-11	7	1535479	0.179	7.84113e-11	9	93578	0.415	8.68846e-11	7	1542604	0.179	7.30907e-11	7	1491459	0.179	6.68365e-11	7	1671339	0.179	7.65309e-11	4	951797	0.203	7.98644e-11	4	1912581	0.423	8.01779e-11	4	2040133	0.423	8.1204e-11	4	2166296	0.423	7.44705e-11
	7	1446453	0.179	8.64341e-11		7	1406432	0.179	7.28e-11	7	1447114	0.179	8.17873e-11	7	1535516	0.179	7.84113e-11	4	1963641	0.423	8.86255e-11	7	1542631	0.179	7.30907e-11	7	1491494	0.179	6.68365e-11	7	1671366	0.179	7.65309e-11	4	951803	0.203	7.98644e-11	4	1912683	0.423	8.01779e-11	4	2040143	0.423	8.1204e-11	4	2166398	0.423	7.44705e-11
	7	1446480	0.179	8.64341e-11		7	1406459	0.179	7.28e-11	7	1447120	0.179	8.17873e-11	7	1535543	0.179	7.84113e-11	4	1963646	0.423	8.86255e-11	7	1542637	0.179	7.30907e-11	7	1491521	0.179	6.68365e-11	7	1671372	0.179	7.65309e-11	4	951976	0.203	7.98644e-11	7	1434511	0.179	8.08478e-11	4	2040228	0.423	8.1204e-11	7	1417838	0.179	7.44839e-11
	7	1446486	0.179	8.64341e-11		7	1406465	0.179	7.28e-11	7	1447133	0.179	8.17873e-11	7	1535549	0.179	7.84113e-11	4	1963748	0.423	8.86255e-11	7	1542650	0.179	7.30907e-11	7	1491527	0.179	6.68365e-11	7	1671385	0.179	7.65309e-11	4	951987	0.203	7.98644e-11	7	1434518	0.179	8.08478e-11	4	1053121	0.203	8.22377e-11	7	1417845	0.179	7.44839e-11
	7	1446499	0.179	8.64341e-11		7	1406478	0.179	7.28e-11	7	1447134	0.179	8.17873e-11	7	1535562	0.179	7.84113e-11	9	93959	0.423	8.86255e-11	7	1542651	0.179	7.30907e-11	7	1491540	0.179	6.68365e-11	7	1671386	0.179	7.65309e-11	4	951990	0.203	7.98644e-11	7	1434543	0.179	8.08478e-11	4	1053122	0.203	8.22377e-11	7	1417870	0.179	7.44839e-11
	7	1446500	0.179	8.64341e-11		7	1406479	0.179	7.28e-11	4	1960167	0.423	8.71741e-11	7	1535563	0.179	7.84113e-11	7	1565786	0.179	9.13386e-11	7	1585691	0.106	8.44488e-11	7	1491541	0.179	6.68365e-11	4	1010769	0.203	8.19918e-11	4	952001	0.203	7.98644e-11	7	1434578	0.179	8.08478e-11	4	1053128	0.203	8.22377e-11	7	1417905	0.179	7.44839e-11
	4	1004261	0.203	9.59676e-11		4	1038332	0.203	8.56e-11	4	1960172	0.423	8.71741e-11	4	2032517	0.423	8.88308e-11	7	1565793	0.179	9.13386e-11	4	1076872	0.203	8.82618e-11	4	1121325	0.203	7.81998e-11	4	1010770	0.203	8.19918e-11	4	952045	0.203	7.98644e-11	7	1434605	0.179	8.08478e-11	4	1053134	0.203	8.22377e-11	7	1417932	0.179	7.44839e-11
	4	1004262	0.203	9.59676e-11		4	1038333	0.203	8.56e-11	4	1960274	0.423	8.71741e-11	4	2032522	0.423	8.88308e-11	7	1565818	0.179	9.13386e-11	4	1076873	0.203	8.82618e-11	4	1121326	0.203	7.81998e-11	4	1010776	0.203	8.19918e-11	4	952046	0.203	7.98644e-11	7	1434611	0.179	8.08478e-11	4	1053317	0.203	8.22377e-11	7	1417938	0.179	7.44839e-11
	4	1004268	0.203	9.59676e-11		4	1038339	0.203	8.56e-11	4	986000	0.203	9.2175e-11	4	2032624	0.423	8.88308e-11	7	1565853	0.179	9.13386e-11	4	1076879	0.203	8.82618e-11	4	1121332	0.203	7.81998e-11	4	1010782	0.203	8.19918e-11	4	952071	0.203	7.98644e-11	7	1434624	0.179	8.08478e-11	4	1053328	0.203	8.22377e-11	7	1417951	0.179	7.44839e-11
	4	1004274	0.203	9.59676e-11		4	1038345	0.203	8.56e-11	4	986001	0.203	9.2175e-11	4	1054860	0.203	9.3162e-11	7	1565880	0.179	9.13386e-11	4	1076885	0.203	8.82618e-11	4	1121338	0.203	7.81998e-11	4	1010965	0.203	8.19918e-11	4	952100	0.203	7.98644e-11	7	1434625	0.179	8.08478e-11	4	1053331	0.203	8.22377e-11	7	1417952	0.179	7.44839e-11
	4	1004457	0.203	9.59676e-11		4	1038518	0.203	8.56e-11	4	986007	0.203	9.2175e-11	4	1054861	0.203	9.3162e-11	7	1565886	0.179	9.13386e-11	4	1077058	0.203	8.82618e-11	4	1121511	0.203	7.81998e-11	4	1010976	0.203	8.19918e-11	4	952103	0.203	7.98644e-11	4	951622	0.203	8.42229e-11	4	1053342	0.203	8.22377e-11	4	1199384	0.203	9.05502e-11
	4	1004468	0.203	9.59676e-11		4	1038529	0.203	8.56e-11	4	986013	0.203	9.2175e-11	4	1054867	0.203	9.3162e-11	7	1565899	0.179	9.13386e-11	4	1077069	0.203	8.82618e-11	4	1121522	0.203	7.81998e-11	4	1010979	0.203	8.19918e-11	7	1421896	0.179	8.28096e-11	4	951623	0.203	8.42229e-11	4	1053386	0.203	8.22377e-11	4	1199385	0.203	9.05502e-11
	4	1004471	0.203	9.59676e-11		4	1038532	0.203	8.56e-11	4	986196	0.203	9.2175e-11	4	1054873	0.203	9.3162e-11	7	1565900	0.179	9.13386e-11	4	1077072	0.203	8.82618e-11	4	1121525	0.203	7.81998e-11	4	1010990	0.203	8.19918e-11	7	1421903	0.179	8.28096e-11	4	951629	0.203	8.42229e-11	4	1053387	0.203	8.22377e-11	4	1199391	0.203	9.05502e-11
	4	1004482	0.203	9.59676e-11		4	1038543	0.203	8.56e-11	4	986207	0.203	9.2175e-11	4	1055056	0.203	9.3162e-11	4	1012600	0.203	9.24028e-11	4	1077083	0.203	8.82618e-11	4	1121536	0.203	7.81998e-11	4	1011034	0.203	8.19918e-11	7	1421928	0.179	8.28096e-11	4	951635	0.203	8.42229e-11	4	1053412	0.203	8.22377e-11	4	1199397	0.203	9.05502e-11
	4	1004526	0.203	9.59676e-11		4	1038587	0.203	8.56e-11	4	986210	0.203	9.2175e-11	4	1055067	0.203	9.3162e-11	4	1012601	0.203	9.24028e-11	4	1077127	0.203	8.82618e-11	4	1121580	0.203	7.81998e-11	4	1011035	0.203	8.19918e-11	7	1421963	0.179	8.28096e-11	4	951818	0.203	8.42229e-11	4	1053441	0.203	8.22377e-11	4	1199570	0.203	9.05502e-11
	4	1004527	0.203	9.59676e-11		4	1038588	0.203	8.56e-11	4	986221	0.203	9.2175e-11	4	1055070	0.203	9.3162e-11	4	1012607	0.203	9.24028e-11	4	1077128	0.203	8.82618e-11	4	1121581	0.203	7.81998e-11	4	1011060	0.203	8.19918e-11	7	1421990	0.179	8.28096e-11	4	951829	0.203	8.42229e-11	4	1053444	0.203	8.22377e-11	4	1199581	0.203	9.05502e-11
	4	1004552	0.203	9.59676e-11		4	1038613	0.203	8.56e-11	4	986265	0.203	9.2175e-11	4	1055081	0.203	9.3162e-11	4	1012613	0.203	9.24028e-11	4	1077153	0.203	8.82618e-11	4	1121606	0.203	7.81998e-11	4	2011567	0.423	8.55423e-11	7	1421996	0.179	8.28096e-11	4	951832	0.203	8.42229e-11	7	1681706	0.179	8.27091e-11	4	1199584	0.203	9.05502e-11
	4	1914116	0.423	1.0044e-10		4	1038642	0.203	8.56e-11	4	986266	0.203	9.2175e-11	4	1055125	0.203	9.3162e-11	4	1012796	0.203	9.24028e-11	4	1077182	0.203	8.82618e-11	4	1121635	0.203	7.81998e-11	4	2011572	0.423	8.55423e-11	7	1422009	0.179	8.28096e-11	4	951843	0.203	8.42229e-11	7	1681713	0.179	8.27091e-11	4	1199595	0.203	9.05502e-11
	4	1914121	0.423	1.0044e-10		4	1038645	0.203	8.56e-11	4	986291	0.203	9.2175e-11	4	1055126	0.203	9.3162e-11	4	1012807	0.203	9.24028e-11	4	1077185	0.203	8.82618e-11	4	1121638	0.203	7.81998e-11	4	2011670	0.423	8.55423e-11	7	1422010	0.179	8.28096e-11	4	951887	0.203	8.42229e-11	7	1681738	0.179	8.27091e-11	4	1199639	0.203	9.05502e-11
	4	1914223	0.423	1.0044e-10		4	2005525	0.423	8.84e-11	7	1483004	0.106	1.20338e-10	4	1055151	0.203	9.3162e-11	4	1012810	0.203	9.24028e-11	4	1965691	0.423	1.01806e-10	4	2153403	0.423	8.39565e-11	4	2011680	0.423	8.55423e-11	4	1882880	0.423	1.02632e-10	4	951888	0.203	8.42229e-11	7	1681773	0.179	8.27091e-11	4	1199640	0.203	9.05502e-11
	14	460066	0.423	1.0044e-10		4	2005530	0.423	8.84e-11	7	1536181	0.09	1.76844e-10	7	43108	0.122	9.93459e-11	4	1012821	0.203	9.24028e-11	4	1965696	0.423	1.01806e-10	4	2153408	0.423	8.39565e-11	7	1707299	0.106	1.05607e-10	4	1882885	0.423	1.02632e-10	4	951913	0.203	8.42229e-11	7	1681800	0.179	8.27091e-11	4	1199665	0.203	9.05502e-11
	7	1482421	0.106	1.13691e-10		4	2005632	0.423	8.84e-11	8	1685961	0.081	2.07297e-10	7	1571433	0.106	1.18945e-10	4	1012865	0.203	9.24028e-11	4	1965794	0.423	1.01806e-10	4	2153511	0.423	8.39565e-11	7	1770490	0.09	1.53416e-10	4	1882993	0.423	1.02632e-10	7	40727	0.122	1.03632e-10	7	1681806	0.179	8.27091e-11	4	1199694	0.203	9.05502e-11
	7	1524862	0.09	1.58611e-10		7	51022	0.122	1.02e-10	7	1508690	0.089	2.64909e-10	8	1793470	0.081	1.71672e-10	4	1012866	0.203	9.24028e-11	4	1965804	0.423	1.01806e-10	4	2153516	0.423	8.39565e-11	8	1614700	0.081	1.80828e-10	7	1458204	0.106	1.05878e-10	7	1465059	0.106	1.06461e-10	7	1681819	0.179	8.27091e-11	4	1199697	0.203	9.05502e-11
	8	1742224	0.081	1.68564e-10		7	1442349	0.106	1.09e-10	7	1518822	0.089	2.64909e-10	7	1620716	0.09	1.72369e-10	4	1012891	0.203	9.24028e-11	4	1965889	0.423	1.01806e-10	7	1554168	0.106	9.26254e-11	7	1726686	0.089	2.30598e-10	7	1501126	0.09	1.4166e-10	7	1518949	0.09	1.50252e-10	7	1681820	0.179	8.27091e-11	7	1457824	0.106	1.04991e-10
	7	1501317	0.089	2.39029e-10		7	1491632	0.09	1.59e-10	7	1519300	0.089	2.64909e-10	7	1597119	0.089	2.59454e-10	7	1602622	0.106	1.16102e-10	7	101622	0.122	1.10974e-10	7	59906	0.122	1.09193e-10	7	1732924	0.089	2.30598e-10	8	1902960	0.081	1.67367e-10	8	1669611	0.081	1.67223e-10	7	1728932	0.106	9.87356e-11	7	1500676	0.09	1.49397e-10
	7	1507555	0.089	2.39029e-10		8	1672694	0.081	1.73e-10	7	1519561	0.089	2.64909e-10	7	1603357	0.089	2.59454e-10	7	1651896	0.09	1.59799e-10	7	1628706	0.09	1.28147e-10	7	1597092	0.09	1.25284e-10	7	1733402	0.089	2.30598e-10	7	1477551	0.089	2.13945e-10	8	1669635	0.081	1.67223e-10	7	1771801	0.09	1.45617e-10	8	1692649	0.081	1.80332e-10
	7	1508033	0.089	2.39029e-10		8	1672718	0.081	1.73e-10	7	1529792	0.089	2.64909e-10	7	1603835	0.089	2.59454e-10	8	1857944	0.081	1.8231e-10	8	1609327	0.081	1.59782e-10	8	1856011	0.081	1.42346e-10	7	1733663	0.089	2.30598e-10	7	1483767	0.089	2.13945e-10	7	1495390	0.089	2.27006e-10	8	1751087	0.081	1.73304e-10	7	1477073	0.089	2.26824e-10
	7	1508294	0.089	2.39029e-10		7	1468035	0.089	2.4e-10	2	2350964	0.065	2.79518e-10	7	1604096	0.089	2.59454e-10	7	1621984	0.089	2.40741e-10	7	1605118	0.089	1.9346e-10	8	1856035	0.081	1.42346e-10	7	1764101	0.089	2.30598e-10	7	1484245	0.089	2.13945e-10	7	1501628	0.089	2.27006e-10	7	1748205	0.089	2.19834e-10	7	1483311	0.089	2.26824e-10
	7	1518473	0.089	2.39029e-10		7	1474273	0.089	2.4e-10	2	2350968	0.065	2.79518e-10	7	1614327	0.089	2.59454e-10	7	1628222	0.089	2.40741e-10	7	1611356	0.089	1.9346e-10	7	1573494	0.089	1.88567e-10	4	1011419	0.187	2.55727e-10	7	1484506	0.089	2.13945e-10	7	1502106	0.089	2.27006e-10	7	1754443	0.089	2.19834e-10	7	1483789	0.089	2.26824e-10
	4	1004911	0.187	2.95114e-10		7	1474751	0.089	2.4e-10	2	2350990	0.065	2.79518e-10	4	1055510	0.187	2.8295e-10	7	1628700	0.089	2.40741e-10	7	1611834	0.089	1.9346e-10	7	1579732	0.089	1.88567e-10	4	1011420	0.187	2.55727e-10	7	1494737	0.089	2.13945e-10	7	1502367	0.089	2.27006e-10	7	1754921	0.089	2.19834e-10	7	1484050	0.089	2.26824e-10
	4	1004912	0.187	2.95114e-10		7	1475012	0.089	2.4e-10	4	986650	0.187	2.91998e-10	4	1055511	0.187	2.8295e-10	7	1628961	0.089	2.40741e-10	7	1612095	0.089	1.9346e-10	7	1580210	0.089	1.88567e-10	2	2476088	0.065	2.9134e-10	4	952430	0.187	2.55618e-10	4	952272	0.187	2.61169e-10	7	1755182	0.089	2.19834e-10	7	1494281	0.089	2.26824e-10
	2	2329481	0.065	2.96572e-10		7	1485243	0.089	2.4e-10	4	986651	0.187	2.91998e-10	2	2325671	0.065	3.00844e-10	7	1639131	0.089	2.40741e-10	7	1622317	0.089	1.9346e-10	7	1580471	0.089	1.88567e-10	2	2476092	0.065	2.9134e-10	4	952431	0.187	2.55618e-10	4	952273	0.187	2.61169e-10	7	1765412	0.089	2.19834e-10	4	1200024	0.187	2.74137e-10
	2	2329485	0.065	2.96572e-10		4	1038972	0.187	2.7e-10	4	986686	0.187	3.75006e-10	2	2325675	0.065	3.00844e-10	2	2438452	0.065	2.82071e-10	4	1077512	0.187	2.65717e-10	7	1590703	0.089	1.88567e-10	2	2476114	0.065	2.9134e-10	2	2410095	0.065	2.7759e-10	2	2350337	0.065	2.74898e-10	4	1053771	0.187	2.29625e-10	4	1200025	0.187	2.74137e-10
	2	2329507	0.065	2.96572e-10		4	1038973	0.187	2.7e-10	12	1128897	0.098	4.46164e-10	2	2325697	0.065	3.00844e-10	2	2438456	0.065	2.82071e-10	4	1077513	0.187	2.65717e-10	4	1121965	0.187	2.34579e-10	4	1011455	0.187	3.21103e-10	2	2410099	0.065	2.7759e-10	2	2350341	0.065	2.74898e-10	4	1053772	0.187	2.29625e-10	4	1200060	0.187	3.43081e-10
	4	1004947	0.187	3.63963e-10		2	2297117	0.065	2.85e-10	2	2350892	0.089	6.29854e-10	12	1135912	0.098	3.38395e-10	2	2438478	0.065	2.82071e-10	2	2379997	0.065	3.2725e-10	4	1121966	0.187	2.34579e-10	12	1081740	0.098	4.24399e-10	2	2410121	0.065	2.7759e-10	2	2350363	0.065	2.74898e-10	4	1053807	0.187	2.92822e-10	2	2327483	0.065	3.58037e-10
	12	1100214	0.098	4.58444e-10		2	2297121	0.065	2.85e-10	7	1497485	0.098	6.74298e-10	4	1055546	0.187	3.42696e-10	4	1013250	0.187	2.94198e-10	2	2380001	0.065	3.2725e-10	2	2531665	0.065	3.08726e-10	7	1715423	0.098	5.81244e-10	4	952466	0.187	3.44058e-10	4	952308	0.187	3.1704e-10	2	2426847	0.065	3.01462e-10	2	2327487	0.065	3.58037e-10
	7	1490047	0.098	6.07834e-10		2	2297143	0.065	2.85e-10	7	1497486	0.098	6.74298e-10	4	2032707	0.426	3.78407e-10	4	1013251	0.187	2.94198e-10	2	2380023	0.065	3.2725e-10	2	2531669	0.065	3.08726e-10	7	1715424	0.098	5.81244e-10	12	1243981	0.098	4.30585e-10	12	1133342	0.098	3.92397e-10	2	2426851	0.065	3.01462e-10	2	2327509	0.065	3.58037e-10
	7	1490048	0.098	6.07834e-10		4	1039008	0.187	3.23e-10	7	1499503	0.098	6.74298e-10	7	1585914	0.098	6.39645e-10	12	1037331	0.102	3.16025e-10	4	1077548	0.187	3.43872e-10	2	2531691	0.065	3.08726e-10	7	1717498	0.098	5.81244e-10	7	1466293	0.098	5.93858e-10	7	1484186	0.098	5.99303e-10	2	2426873	0.065	3.01462e-10	12	1060861	0.098	4.41326e-10
	7	1492126	0.098	6.07834e-10		7	1456830	0.098	5.94e-10	7	1500512	0.098	6.74298e-10	7	1585915	0.098	6.39645e-10	4	1013286	0.187	3.85627e-10	12	1135857	0.098	3.75713e-10	4	1122001	0.187	3.08744e-10	7	1718507	0.098	5.81244e-10	7	1466294	0.098	5.93858e-10	7	1484187	0.098	5.99303e-10	12	1195653	0.098	4.3308e-10	7	1465795	0.098	5.91636e-10
	7	1493135	0.098	6.07834e-10		7	1456831	0.098	5.94e-10	7	1507102	0.098	6.74298e-10	7	1587932	0.098	6.39645e-10	2	2438380	0.089	6.12055e-10	7	1593785	0.098	4.7554e-10	12	1070979	0.098	3.70305e-10	7	1725097	0.098	5.81244e-10	7	1468369	0.098	5.93858e-10	7	1486202	0.098	5.99303e-10	7	1737017	0.098	5.41113e-10	7	1465796	0.098	5.91636e-10
	7	1499725	0.098	6.07834e-10		7	1458848	0.098	5.94e-10	7	1447931	0.13	8.15127e-10	7	1588941	0.098	6.39645e-10	7	1610717	0.098	6.29276e-10	7	1593786	0.098	4.7554e-10	7	1562293	0.098	5.06197e-10	2	2476016	0.089	6.68448e-10	7	1469378	0.098	5.93858e-10	7	1487211	0.098	5.99303e-10	7	1737018	0.098	5.41113e-10	7	1467890	0.098	5.91636e-10
	2	2329409	0.089	6.88293e-10		7	1459857	0.098	5.94e-10	7	1457368	0.13	8.15127e-10	7	1595531	0.098	6.39645e-10	7	1610718	0.098	6.29276e-10	7	1595887	0.098	4.7554e-10	7	1562294	0.098	5.06197e-10	7	1672186	0.13	7.17193e-10	7	1475962	0.098	5.93858e-10	7	1493801	0.098	5.99303e-10	7	1739016	0.098	5.41113e-10	7	1468899	0.098	5.91636e-10
	3	1538017	0.228	8.23943e-10		7	1466447	0.098	5.94e-10	3	1587653	0.228	8.31942e-10	4	318053	0.413	6.60289e-10	7	1612793	0.098	6.29276e-10	7	1596901	0.098	4.7554e-10	7	1564306	0.098	5.06197e-10	7	1681593	0.13	7.17193e-10	2	2410023	0.089	6.46927e-10	2	2350265	0.089	6.02263e-10	7	1740025	0.098	5.41113e-10	7	1475489	0.098	5.91636e-10
	7	1447300	0.13	8.29964e-10		2	2297045	0.089	6.42e-10	7	1323649	0.106	8.49132e-10	4	316288	0.415	6.71396e-10	7	1613802	0.098	6.29276e-10	7	1603529	0.098	4.7554e-10	7	1565315	0.098	5.06197e-10	3	1693638	0.228	7.85036e-10	7	1268177	0.106	7.48057e-10	3	1593985	0.228	7.26438e-10	7	1746616	0.098	5.41113e-10	3	1537846	0.228	7.23174e-10
	7	1456730	0.13	8.29964e-10		7	1407276	0.13	7.02e-10	7	1326411	0.106	8.49132e-10	2	2325599	0.089	6.77648e-10	7	1620392	0.098	6.29276e-10	7	1543451	0.13	6.09226e-10	7	1571905	0.098	5.06197e-10	7	1546766	0.106	8.12985e-10	7	1270939	0.106	7.48057e-10	7	1435425	0.13	7.54577e-10	2	2426775	0.089	7.06741e-10	7	1418752	0.13	7.27151e-10
	7	1314868	0.106	8.73453e-10		7	1416713	0.13	7.02e-10	7	1447368	0.179	8.76227e-10	3	1521723	0.228	7.67586e-10	3	1690184	0.228	7.92809e-10	7	1552843	0.13	6.09226e-10	7	1492341	0.13	6.11422e-10	7	1566570	0.106	8.12985e-10	1	267074	0.144	7.6114e-10	7	1445709	0.13	7.54577e-10	7	1682620	0.13	7.0885e-10	7	1428159	0.13	7.27151e-10
	7	1334475	0.106	8.73453e-10		3	1592801	0.228	7.12e-10	7	1447372	0.179	8.76227e-10	7	1536360	0.13	7.82339e-10	7	1566700	0.13	8.20541e-10	7	1412787	0.106	6.52537e-10	7	1501782	0.13	6.11422e-10	7	1671620	0.179	8.18516e-10	7	1422810	0.13	7.75609e-10	7	1434859	0.179	8.18281e-10	7	1692014	0.13	7.0885e-10	2	2327411	0.089	7.73247e-10
	7	1446734	0.179	8.91913e-10		7	1287791	0.106	7.75e-10	1	2180775	0.123	1.18693e-09	7	1545797	0.13	7.82339e-10	7	1576116	0.13	8.20541e-10	7	1415549	0.106	6.52537e-10	7	1352128	0.106	6.79455e-10	7	1671624	0.179	8.18516e-10	7	1432229	0.13	7.75609e-10	7	1434863	0.179	8.18281e-10	3	1529308	0.228	7.23436e-10	7	1418186	0.179	8.33728e-10
	7	1446738	0.179	8.91913e-10		7	1290553	0.106	7.75e-10	4	986320	0.211	1.45591e-09	7	1535797	0.179	8.43321e-10	7	1461671	0.106	8.38111e-10	2	2379925	0.089	7.43021e-10	7	1354890	0.106	6.79455e-10	4	2013458	0.475	9.21189e-10	7	1422244	0.179	8.21948e-10	7	1314905	0.106	8.33456e-10	7	1549087	0.106	8.12752e-10	7	1418190	0.179	8.33728e-10
	1	2142663	0.123	1.12554e-09		7	1406713	0.179	7.75e-10	1	2185454	0.122	1.8047e-09	7	1535801	0.179	8.43321e-10	7	1464433	0.106	8.38111e-10	7	1542885	0.179	7.5357e-10	7	1491775	0.179	7.03082e-10	6	2169327	0.287	9.29836e-10	7	1422248	0.179	8.21948e-10	7	1317667	0.106	8.33456e-10	7	1551849	0.106	8.12752e-10	7	1286140	0.106	9.03232e-10
	4	1004581	0.211	1.43202e-09		7	1406717	0.179	7.75e-10	13	678352	0.088	1.83336e-09	7	1415972	0.106	9.23113e-10	7	1566134	0.179	8.9068e-10	7	1542889	0.179	7.5357e-10	7	1491779	0.179	7.03082e-10	1	2124507	0.123	1.19269e-09	3	1660980	0.228	8.78327e-10	1	2160456	0.123	1.16497e-09	7	1682054	0.179	8.77256e-10	7	1288902	0.106	9.03232e-10
	1	2147308	0.122	1.7173e-09		1	2129936	0.123	1.09e-09	13	683199	0.107	2.06036e-09	7	1418734	0.106	9.23113e-10	7	1566138	0.179	8.9068e-10	3	1683639	0.228	8.04293e-10	2	2531593	0.089	7.07318e-10	4	1011089	0.211	1.26668e-09	1	2212058	0.123	1.0495e-09	4	951942	0.211	1.32591e-09	7	1682058	0.179	8.77256e-10	1	2259016	0.123	1.01948e-09
	9	1779918	0.089	1.77064e-09		12	1118613	0.09	1.36e-09	7	2208471	0.06	2.16927e-09	1	2279675	0.123	1.17099e-09	1	2345329	0.123	1.09451e-09	1	2354186	0.123	1.25563e-09	3	1694637	0.228	8.07068e-10	9	1867123	0.089	1.62092e-09	9	1657638	0.089	1.57492e-09	9	1815487	0.089	1.66365e-09	1	2103474	0.123	1.04068e-09	1	2263468	0.122	1.5644e-09
	13	716764	0.088	1.83396e-09		1	2134598	0.122	1.66e-09	7	1376271	0.122	2.24559e-09	4	1055180	0.211	1.41754e-09	4	1012920	0.211	1.37641e-09	9	1749655	0.089	1.70268e-09	1	2383731	0.123	1.12735e-09	1	2129169	0.122	1.81864e-09	1	2216544	0.122	1.60787e-09	1	2165135	0.122	1.76611e-09	1	2108120	0.122	1.60008e-09	13	798052	0.088	1.82258e-09
	13	721332	0.107	2.03459e-09		13	725495	0.088	1.78e-09	7	1377241	0.122	2.24559e-09	13	692660	0.088	1.47478e-09	1	2350008	0.122	1.6717e-09	7	1449746	0.122	1.808e-09	8	568321	0.151	1.35707e-09	13	701941	0.088	1.92008e-09	13	254568	0.171	2.06536e-09	13	655241	0.088	1.79637e-09	13	715361	0.088	1.70136e-09	13	802899	0.107	1.84581e-09
	13	489659	0.171	2.27731e-09		9	1701796	0.089	1.84e-09	7	1406683	0.122	2.24559e-09	9	1908444	0.089	1.68035e-09	9	1665035	0.089	1.73117e-09	7	1450716	0.122	1.808e-09	9	1797094	0.089	1.58541e-09	13	706788	0.107	1.98627e-09	13	656826	0.088	2.12219e-09	13	660077	0.107	1.92928e-09	13	720206	0.107	1.84634e-09	13	363981	0.171	1.89078e-09
	7	1366387	0.122	2.37732e-09		13	730339	0.107	1.94e-09	7	1422036	0.122	2.24559e-09	1	2284193	0.122	1.77061e-09	13	736670	0.088	2.0084e-09	7	1482720	0.122	1.808e-09	13	778822	0.088	1.66045e-09	7	1598554	0.122	2.10765e-09	1	3544800	0.066	2.21301e-09	13	269163	0.171	1.95248e-09	13	254600	0.171	1.93212e-09	9	1668741	0.089	2.18908e-09
	7	1367357	0.122	2.37732e-09		7	1322538	0.122	2.1e-09	7	1430893	0.122	2.24559e-09	13	301566	0.171	2.07753e-09	7	1499556	0.122	2.2467e-09	7	1517441	0.122	1.808e-09	1	2388410	0.122	1.72568e-09	7	1599524	0.122	2.10765e-09	7	1309342	0.122	2.28048e-09	7	1367524	0.122	2.11944e-09	9	1713074	0.089	1.9887e-09	7	1320917	0.122	2.26429e-09
	7	1400802	0.122	2.37732e-09		7	1323504	0.122	2.1e-09	7	1431471	0.122	2.24559e-09	7	1468594	0.122	2.26151e-09	7	1500526	0.122	2.2467e-09	7	1526300	0.122	1.808e-09	13	783669	0.107	1.75909e-09	7	1625072	0.122	2.10765e-09	7	1310312	0.122	2.28048e-09	7	1368494	0.122	2.11944e-09	7	1583861	0.122	2.14679e-09	7	1321887	0.122	2.26429e-09
	7	1415754	0.122	2.37732e-09		7	1348981	0.122	2.1e-09	7	1445576	0.122	2.24559e-09	7	1469564	0.122	2.26151e-09	7	1526074	0.122	2.2467e-09	7	1526890	0.122	1.808e-09	13	311042	0.171	1.80566e-09	7	1645143	0.122	2.10765e-09	7	1335855	0.122	2.28048e-09	7	1394042	0.122	2.11944e-09	7	1584831	0.122	2.14679e-09	7	1347362	0.122	2.26429e-09
	7	1424611	0.122	2.37732e-09		7	1381342	0.122	2.1e-09	7	1445782	0.122	2.24559e-09	7	1495112	0.122	2.26151e-09	7	1540824	0.122	2.2467e-09	7	1540962	0.122	1.808e-09	7	1386958	0.122	1.8547e-09	7	1654000	0.122	2.10765e-09	7	1385868	0.122	2.28048e-09	7	1409393	0.122	2.11944e-09	7	1610414	0.122	2.14679e-09	7	1393151	0.122	2.26429e-09
	7	1425190	0.122	2.37732e-09		7	1390198	0.122	2.1e-09	7	1451370	0.122	2.24559e-09	7	1510465	0.122	2.26151e-09	7	1549681	0.122	2.2467e-09	7	1541168	0.122	1.808e-09	7	1387928	0.122	1.8547e-09	7	1654568	0.122	2.10765e-09	7	1394724	0.122	2.28048e-09	7	1418250	0.122	2.11944e-09	7	1651414	0.122	2.14679e-09	7	1402007	0.122	2.26429e-09
	7	1444973	0.122	2.37732e-09		7	1390772	0.122	2.1e-09	13	252321	0.171	2.30634e-09	7	1519322	0.122	2.26151e-09	7	1550257	0.122	2.2467e-09	7	1546856	0.122	1.808e-09	7	1413495	0.122	1.8547e-09	7	1669711	0.122	2.10765e-09	7	1402422	0.122	2.28048e-09	7	1418828	0.122	2.11944e-09	7	1665539	0.122	2.14679e-09	7	1402592	0.122	2.26429e-09
	7	1445179	0.122	2.37732e-09		7	1404921	0.122	2.1e-09	1	3393813	0.066	2.80466e-09	7	1519900	0.122	2.26151e-09	7	1564394	0.122	2.2467e-09	13	352610	0.171	1.90776e-09	7	1466496	0.122	1.8547e-09	7	1669917	0.122	2.10765e-09	7	1420441	0.122	2.28048e-09	7	1432936	0.122	2.11944e-09	7	1666112	0.122	2.14679e-09	7	1416659	0.122	2.26429e-09
	7	1450743	0.122	2.37732e-09		7	1405127	0.122	2.1e-09	4	985853	0.195	2.93024e-09	7	1534005	0.122	2.26151e-09	7	1564600	0.122	2.2467e-09	1	2358638	0.122	1.91707e-09	7	1475349	0.122	1.8547e-09	7	1675606	0.122	2.10765e-09	7	1420647	0.122	2.28048e-09	7	1433142	0.122	2.11944e-09	7	1680264	0.122	2.14679e-09	7	1416865	0.122	2.26429e-09
	1	3295922	0.066	2.78814e-09		7	1410715	0.122	2.1e-09	4	985860	0.195	2.93024e-09	7	1534211	0.122	2.26151e-09	7	1570129	0.122	2.2467e-09	1	3591515	0.066	2.43855e-09	7	1475923	0.122	1.8547e-09	13	285301	0.171	2.28459e-09	7	1426230	0.122	2.28048e-09	7	1439722	0.122	2.11944e-09	7	1680470	0.122	2.14679e-09	7	1422172	0.122	2.26429e-09
	4	1004114	0.195	2.97827e-09		13	306012	0.171	2.17e-09	4	985924	0.195	2.93024e-09	7	1539799	0.122	2.26151e-09	13	310000	0.171	2.31088e-09	4	1076725	0.195	2.8136e-09	7	1490178	0.122	1.8547e-09	1	3372766	0.066	2.32707e-09	13	661673	0.107	2.41212e-09	4	951475	0.195	2.66291e-09	7	1686027	0.122	2.14679e-09	1	3505700	0.066	2.33065e-09
	4	1004121	0.195	2.97827e-09		1	3348482	0.066	2.4e-09	7	1247684	0.13	3.73261e-09	1	3489913	0.066	2.74167e-09	1	3581907	0.066	2.75401e-09	4	1076732	0.195	2.8136e-09	7	1490366	0.122	1.8547e-09	4	1010622	0.195	2.63999e-09	4	951643	0.195	2.66305e-09	4	951482	0.195	2.66291e-09	1	3332049	0.066	2.1537e-09	4	1199237	0.195	2.83505e-09
	4	1004185	0.195	2.97827e-09		4	1038185	0.195	2.65e-09	7	1247689	0.13	3.73261e-09	4	1054713	0.195	2.85317e-09	4	1012453	0.195	2.92965e-09	4	1076796	0.195	2.8136e-09	7	1495783	0.122	1.8547e-09	4	1010629	0.195	2.63999e-09	4	951650	0.195	2.66305e-09	4	951546	0.195	2.66291e-09	4	1052974	0.195	2.54889e-09	4	1199244	0.195	2.83505e-09
	8	1742311	0.065	3.19531e-09		4	1038192	0.195	2.65e-09	7	1247690	0.13	3.73261e-09	4	1054720	0.195	2.85317e-09	4	1012460	0.195	2.92965e-09	8	1609264	0.065	2.92483e-09	1	3606994	0.066	2.26944e-09	4	1010693	0.195	2.63999e-09	4	951714	0.195	2.66305e-09	1	3318945	0.066	2.79264e-09	4	1052981	0.195	2.54889e-09	4	1199308	0.195	2.83505e-09
	3	2188535	0.179	3.3503e-09		4	1038256	0.195	2.65e-09	7	1247692	0.13	3.73261e-09	4	1054784	0.195	2.85317e-09	4	1012524	0.195	2.92965e-09	7	1312316	0.13	3.03908e-09	4	1121178	0.195	2.4733e-09	8	1614787	0.065	3.21356e-09	20	246015	0.09	2.90761e-09	3	2242090	0.179	2.87852e-09	4	1053045	0.195	2.54889e-09	3	2329063	0.179	2.89101e-09
	7	1195919	0.13	3.69792e-09		8	1672631	0.065	3.16e-09	8	1686048	0.065	3.74057e-09	8	1793557	0.065	3.75847e-09	8	1858031	0.065	3.13225e-09	7	1312321	0.13	3.03908e-09	4	1121185	0.195	2.4733e-09	3	2424980	0.179	3.42968e-09	8	1903047	0.065	2.96679e-09	8	1669698	0.065	3.59419e-09	3	2199422	0.179	3.34063e-09	7	1204383	0.13	3.68472e-09
	7	1195924	0.13	3.69792e-09		7	1184793	0.13	3.33e-09	3	2306355	0.18	4.47176e-09	7	1340007	0.13	3.83187e-09	7	1381171	0.13	3.61156e-09	7	1312322	0.13	3.03908e-09	4	1121249	0.195	2.4733e-09	7	1448433	0.13	3.58105e-09	7	1179367	0.13	3.37168e-09	7	1235654	0.13	3.61077e-09	8	1751174	0.065	3.3463e-09	7	1204388	0.13	3.68472e-09
	7	1195925	0.13	3.69792e-09		7	1184798	0.13	3.33e-09	3	2209416	0.407	4.58487e-09	7	1340012	0.13	3.83187e-09	7	1381176	0.13	3.61156e-09	7	1312324	0.13	3.03908e-09	8	1855948	0.065	2.76543e-09	7	1448438	0.13	3.58105e-09	7	1179372	0.13	3.37168e-09	7	1235659	0.13	3.61077e-09	7	1470479	0.13	3.52787e-09	7	1204389	0.13	3.68472e-09
	7	1195927	0.13	3.69792e-09		7	1184799	0.13	3.33e-09	3	2209430	0.407	4.58487e-09	7	1340013	0.13	3.83187e-09	7	1381177	0.13	3.61156e-09	3	2517574	0.179	3.52132e-09	7	1274947	0.13	3.33038e-09	7	1448439	0.13	3.58105e-09	7	1179373	0.13	3.37168e-09	7	1235660	0.13	3.61077e-09	7	1470484	0.13	3.52787e-09	7	1204391	0.13	3.68472e-09
	3	2088554	0.407	4.42939e-09		7	1184801	0.13	3.33e-09	3	2209485	0.407	4.58487e-09	7	1340015	0.13	3.83187e-09	7	1381179	0.13	3.61156e-09	7	1542439	0.163	4.17055e-09	7	1274952	0.13	3.33038e-09	7	1448441	0.13	3.58105e-09	7	1179375	0.13	3.37168e-09	7	1235662	0.13	3.61077e-09	7	1470485	0.13	3.52787e-09	8	1692736	0.065	4.07346e-09
	3	2088568	0.407	4.42939e-09		3	2334908	0.179	3.34e-09	3	2209557	0.407	4.58487e-09	3	2188716	0.18	4.07639e-09	3	2433395	0.179	3.84566e-09	7	1542469	0.163	4.17055e-09	7	1274953	0.13	3.33038e-09	3	2308670	0.407	4.73304e-09	3	2350050	0.179	3.55846e-09	3	2144567	0.407	4.43003e-09	7	1470487	0.13	3.52787e-09	1	3552631	0.089	4.54821e-09
	3	2088623	0.407	4.42939e-09		19	80222	0.088	4.08e-09	19	22923	0.088	4.85348e-09	3	2078891	0.407	4.44982e-09	4	1963831	0.43	3.97794e-09	7	1542471	0.163	4.17055e-09	7	1274955	0.13	3.33038e-09	3	2308684	0.407	4.73304e-09	1	3601366	0.089	4.17389e-09	3	2144581	0.407	4.43003e-09	2	1983329	0.135	4.04054e-09	1	3552634	0.089	4.54821e-09
	3	2088695	0.407	4.42939e-09		3	2230875	0.407	4.12e-09	7	1446921	0.163	5.05194e-09	3	2078905	0.407	4.44982e-09	3	2328818	0.407	4.90032e-09	7	1542476	0.163	4.17055e-09	3	2371178	0.179	3.55667e-09	3	2308739	0.407	4.73304e-09	1	3601369	0.089	4.17389e-09	3	2144636	0.407	4.43003e-09	2	1983330	0.135	4.04054e-09	1	3552655	0.089	4.54821e-09
	19	52874	0.088	4.44689e-09		3	2230889	0.407	4.12e-09	7	1446951	0.163	5.05194e-09	3	2078960	0.407	4.44982e-09	3	2328832	0.407	4.90032e-09	7	1542481	0.163	4.17055e-09	7	1491329	0.163	3.97659e-09	3	2308811	0.407	4.73304e-09	1	3601390	0.089	4.17389e-09	3	2144708	0.407	4.43003e-09	1	3394942	0.089	4.20968e-09	3	2207736	0.407	4.69824e-09
	7	1446288	0.163	5.37186e-09		3	2230944	0.407	4.12e-09	7	1446953	0.163	5.05194e-09	3	2079032	0.407	4.44982e-09	3	2328887	0.407	4.90032e-09	3	2420474	0.407	4.24391e-09	7	1491359	0.163	3.97659e-09	7	1671174	0.163	4.87442e-09	7	1421798	0.163	5.18025e-09	7	1434413	0.163	4.92799e-09	1	3394945	0.089	4.20968e-09	3	2207750	0.407	4.69824e-09
	7	1446318	0.163	5.37186e-09		3	2231016	0.407	4.12e-09	7	1446958	0.163	5.05194e-09	19	48095	0.088	4.55039e-09	3	2328959	0.407	4.90032e-09	3	2420488	0.407	4.24391e-09	7	1491361	0.163	3.97659e-09	7	1671204	0.163	4.87442e-09	7	1421828	0.163	5.18025e-09	7	1434443	0.163	4.92799e-09	1	3394966	0.089	4.20968e-09	3	2207805	0.407	4.69824e-09
	7	1446320	0.163	5.37186e-09		1	3388507	0.089	4.62e-09	7	1446963	0.163	5.05194e-09	7	1535350	0.163	5.00995e-09	1	3621941	0.089	5.22661e-09	3	2420543	0.407	4.24391e-09	7	1491366	0.163	3.97659e-09	7	1671206	0.163	4.87442e-09	7	1421830	0.163	5.18025e-09	7	1434445	0.163	4.92799e-09	19	66383	0.088	4.49082e-09	3	2207877	0.407	4.69824e-09
	7	1446325	0.163	5.37186e-09		1	3388510	0.089	4.62e-09	13	261286	0.285	5.74017e-09	7	1535380	0.163	5.00995e-09	1	3621944	0.089	5.22661e-09	3	2420615	0.407	4.24391e-09	7	1491371	0.163	3.97659e-09	7	1671211	0.163	4.87442e-09	7	1421835	0.163	5.18025e-09	7	1434450	0.163	4.92799e-09	7	1681608	0.163	4.93846e-09	7	1417740	0.163	4.82114e-09
	7	1446330	0.163	5.37186e-09		1	3388531	0.089	4.62e-09	1	3433860	0.089	5.84054e-09	7	1535382	0.163	5.00995e-09	1	3621965	0.089	5.22661e-09	1	3631599	0.089	4.64401e-09	3	2273890	0.407	4.16473e-09	7	1671216	0.163	4.87442e-09	7	1421840	0.163	5.18025e-09	7	1434455	0.163	4.92799e-09	7	1681638	0.163	4.93846e-09	7	1417770	0.163	4.82114e-09
	1	3341425	0.089	5.50691e-09		7	1406266	0.163	4.64e-09	1	3433863	0.089	5.84054e-09	7	1535387	0.163	5.00995e-09	7	32862	0.154	5.36843e-09	1	3631602	0.089	4.64401e-09	3	2274146	0.407	4.16473e-09	1	3412831	0.089	5.19035e-09	3	2232600	0.407	5.18794e-09	1	3359367	0.089	5.31371e-09	7	1681640	0.163	4.93846e-09	7	1417772	0.163	4.82114e-09
	1	3341428	0.089	5.50691e-09		7	1406296	0.163	4.64e-09	1	3433884	0.089	5.84054e-09	7	1535392	0.163	5.00995e-09	7	1565688	0.163	5.41837e-09	1	3631623	0.089	4.64401e-09	3	2274160	0.407	4.16473e-09	1	3412834	0.089	5.19035e-09	3	2232614	0.407	5.18794e-09	1	3359370	0.089	5.31371e-09	7	1681645	0.163	4.93846e-09	7	1417777	0.163	4.82114e-09
	1	3341449	0.089	5.50691e-09		7	1406298	0.163	4.64e-09	7	1523461	0.106	7.17272e-09	1	3529975	0.089	5.18596e-09	7	1565718	0.163	5.41837e-09	19	80031	0.087	5.3315e-09	3	2274215	0.407	4.16473e-09	1	3412855	0.089	5.19035e-09	3	2232669	0.407	5.18794e-09	1	3359391	0.089	5.31371e-09	7	1681650	0.163	4.93846e-09	7	1417782	0.163	4.82114e-09
	13	480239	0.285	6.48955e-09		7	1406303	0.163	4.64e-09	3	2209669	0.398	7.18788e-09	1	3529978	0.089	5.18596e-09	7	1565720	0.163	5.41837e-09	7	1504194	0.139	5.38245e-09	3	2274287	0.407	4.16473e-09	19	69951	0.087	5.59403e-09	3	2232741	0.407	5.18794e-09	13	278089	0.285	5.53673e-09	13	263535	0.285	5.39199e-09	19	53725	0.088	5.08873e-09
	7	1512194	0.106	6.82782e-09		7	1406308	0.163	4.64e-09	7	863927	0.114	8.55441e-09	1	3529999	0.089	5.18596e-09	7	1565725	0.163	5.41837e-09	7	1615986	0.106	5.52085e-09	19	44109	0.088	4.26544e-09	7	1757815	0.106	6.23358e-09	7	1488406	0.106	6.18788e-09	19	84579	0.087	5.91069e-09	3	2052647	0.407	5.64596e-09	3	2329074	0.211	5.36166e-09
	3	2088807	0.398	7.27006e-09		13	314947	0.285	5.25e-09	7	1039404	0.081	8.849e-09	13	310490	0.285	5.78771e-09	7	1565730	0.163	5.41837e-09	13	361571	0.285	6.03917e-09	1	3652466	0.089	4.36805e-09	13	294245	0.285	6.29433e-09	7	1348055	0.139	6.69841e-09	7	1506267	0.106	6.2258e-09	3	2052661	0.407	5.64596e-09	3	2329081	0.211	5.36166e-09
	7	851618	0.114	7.53805e-09		7	1478912	0.106	6.36e-09	7	1039405	0.081	8.849e-09	7	1607996	0.106	7.10995e-09	19	63509	0.087	5.83466e-09	3	2517585	0.211	6.5884e-09	1	3652469	0.089	4.36805e-09	7	1643691	0.14	6.39655e-09	13	263512	0.285	6.93077e-09	3	2144820	0.398	7.17665e-09	3	2052716	0.407	5.64596e-09	3	2329087	0.211	5.36166e-09
	7	989023	0.081	9.39597e-09		3	2231128	0.398	6.87e-09	3	2306376	0.213	1.00336e-08	4	314106	0.13	7.36101e-09	13	319441	0.285	6.24061e-09	3	2517592	0.211	6.5884e-09	1	3652490	0.089	4.36805e-09	7	1023871	0.114	7.55269e-09	7	829680	0.114	7.74009e-09	7	856537	0.114	7.84159e-09	3	2052788	0.407	5.64596e-09	3	2329092	0.211	5.36166e-09
	7	989024	0.081	9.39597e-09		7	772399	0.114	7.51e-09	3	2306383	0.213	1.00336e-08	3	2079144	0.398	7.61898e-09	7	1539091	0.14	6.66861e-09	3	2517598	0.211	6.5884e-09	7	1584372	0.106	5.15008e-09	3	2308923	0.398	7.60904e-09	7	973358	0.081	8.69678e-09	7	1026552	0.081	8.15694e-09	7	1759082	0.106	6.02186e-09	3	2330344	0.211	5.36166e-09
	3	2188556	0.213	9.65503e-09		3	2334929	0.213	8.74e-09	3	2306389	0.213	1.00336e-08	7	1127657	0.081	7.96578e-09	7	1632863	0.106	6.76415e-09	3	2518855	0.211	6.5884e-09	7	1446511	0.139	5.38347e-09	3	2425001	0.213	8.70359e-09	7	973359	0.081	8.69678e-09	7	1026553	0.081	8.15694e-09	3	2199433	0.211	6.22537e-09	7	1487950	0.106	6.01027e-09
	3	2188563	0.213	9.65503e-09		7	981101	0.081	8.75e-09	3	2307575	0.217	1.13916e-08	7	1127658	0.081	7.96578e-09	7	1003012	0.114	7.16478e-09	3	2420727	0.398	7.06854e-09	13	319989	0.285	6.11474e-09	3	2425008	0.213	8.70359e-09	3	2232853	0.398	9.01421e-09	3	2242111	0.213	8.17685e-09	3	2199440	0.211	6.22537e-09	13	382415	0.285	6.03882e-09
	3	2188569	0.213	9.65503e-09		7	981102	0.081	8.75e-09	13	261457	0.293	1.21256e-08	4	317018	0.073	7.98441e-09	3	2329071	0.398	7.8433e-09	7	968362	0.114	7.88693e-09	3	2371189	0.211	6.75612e-09	3	2425014	0.213	8.70359e-09	3	2350071	0.213	9.98406e-09	3	1596190	0.431	9.98675e-09	3	2199446	0.211	6.22537e-09	7	1391360	0.14	6.59355e-09
	3	2189766	0.217	1.10047e-08		3	2336145	0.217	1.01e-08	1	2191847	0.132	1.25425e-08	7	937564	0.114	8.19945e-09	7	1143076	0.081	8.71621e-09	7	1104651	0.081	8.50434e-09	3	2371196	0.211	6.75612e-09	3	2426217	0.215	8.97742e-09	3	2351286	0.217	1.12808e-08	1	2171528	0.132	1.13949e-08	3	2200703	0.211	6.22537e-09	3	2207989	0.398	7.50994e-09
	2	1778410	0.179	1.2693e-08		13	315118	0.293	1.13e-08	2	1773090	0.179	1.35764e-08	3	2188737	0.213	9.02604e-09	7	1143077	0.081	8.71621e-09	7	1104652	0.081	8.50434e-09	3	2371202	0.211	6.75612e-09	7	1180749	0.081	1.01029e-08	3	1663186	0.431	1.21477e-08	3	2243326	0.218	1.14292e-08	7	1047610	0.114	7.84619e-09	7	830046	0.114	7.95774e-09
	2	1778411	0.179	1.2693e-08		2	1727416	0.179	1.2e-08	2	1773091	0.179	1.35764e-08	3	2188744	0.213	9.02604e-09	3	2433416	0.213	1.09212e-08	2	1808679	0.179	1.24752e-08	3	2371207	0.211	6.75612e-09	7	1180750	0.081	1.01029e-08	19	154241	0.098	1.2975e-08	3	2242118	0.215	1.16337e-08	3	2052900	0.398	9.28189e-09	7	964697	0.081	8.72389e-09
	13	480068	0.293	1.36622e-08		2	1727417	0.179	1.2e-08	3	1590749	0.293	1.38543e-08	3	2188750	0.213	9.02604e-09	3	2434632	0.217	1.21316e-08	2	1808680	0.179	1.24752e-08	3	2372459	0.211	6.75612e-09	9	668660	0.154	1.08232e-08	3	1663187	0.293	1.32414e-08	3	2242124	0.215	1.16337e-08	7	1205844	0.081	9.76026e-09	7	964698	0.081	8.72389e-09
	3	1541118	0.293	1.4274e-08		3	1595005	0.293	1.2e-08	3	1590771	0.293	1.38543e-08	4	317017	0.074	9.25058e-09	2	1878293	0.179	1.38158e-08	13	361742	0.293	1.31067e-08	3	2274399	0.398	7.37795e-09	2	1803532	0.179	1.23921e-08	3	1663209	0.293	1.32414e-08	13	278260	0.293	1.19472e-08	7	1205845	0.081	9.76026e-09	9	511432	0.154	9.3897e-09
	3	1541140	0.293	1.4274e-08		3	1595027	0.293	1.2e-08	3	1590834	0.293	1.38543e-08	13	697382	0.118	1.03099e-08	2	1878294	0.179	1.38158e-08	3	1685843	0.293	1.44539e-08	7	909131	0.114	7.76335e-09	2	1803533	0.179	1.23921e-08	3	1663272	0.293	1.32414e-08	3	1596191	0.293	1.24875e-08	9	473764	0.154	1.04142e-08	2	1676970	0.179	1.10031e-08
	3	1541203	0.293	1.4274e-08		3	1595090	0.293	1.2e-08	3	1590853	0.293	1.38543e-08	3	1524827	0.293	1.16154e-08	1	5657243	0.079	1.4204e-08	3	1685865	0.293	1.44539e-08	7	1046295	0.081	9.12446e-09	13	294416	0.293	1.36312e-08	3	1663291	0.293	1.32414e-08	3	1596213	0.293	1.24875e-08	2	1841396	0.179	1.05663e-08	2	1676971	0.179	1.10031e-08
	3	1541222	0.293	1.4274e-08		3	1595109	0.293	1.2e-08	11	844558	0.236	1.66694e-08	3	1524849	0.293	1.16154e-08	9	92923	0.426	1.43912e-08	3	1685928	0.293	1.44539e-08	7	1046296	0.081	9.12446e-09	3	1695845	0.293	1.36647e-08	3	2350078	0.215	1.40542e-08	3	1596276	0.293	1.24875e-08	2	1841397	0.179	1.05663e-08	3	1540040	0.293	1.18743e-08
	11	814716	0.236	1.65572e-08		3	2334936	0.215	1.24e-08	12	1270737	0.114	2.06406e-08	3	1524912	0.293	1.16154e-08	3	1705012	0.293	1.47721e-08	3	1685947	0.293	1.44539e-08	2	1763997	0.179	1.21023e-08	3	1695867	0.293	1.36647e-08	3	2350084	0.215	1.40542e-08	3	1596295	0.293	1.24875e-08	15	41946	0.085	1.13842e-08	3	1540062	0.293	1.18743e-08
	3	2189770	0.225	2.00681e-08		3	2334942	0.215	1.24e-08	3	2307579	0.225	2.12061e-08	3	1524931	0.293	1.16154e-08	3	1705034	0.293	1.47721e-08	11	872325	0.236	1.56516e-08	2	1763998	0.179	1.21023e-08	3	1695930	0.293	1.36647e-08	2	1815840	0.179	1.4325e-08	2	1756901	0.179	1.25132e-08	13	263706	0.293	1.18396e-08	3	1540125	0.293	1.18743e-08
	13	721207	0.125	2.1655e-08		11	822828	0.236	1.5e-08	7	1447173	0.171	2.13004e-08	13	310661	0.293	1.23419e-08	3	1705097	0.293	1.47721e-08	8	1609351	0.074	1.57416e-08	3	1696844	0.293	1.24056e-08	3	1695949	0.293	1.36647e-08	2	1815841	0.179	1.4325e-08	2	1756902	0.179	1.25132e-08	3	1531515	0.293	1.22079e-08	3	1540144	0.293	1.18743e-08
	12	1244887	0.114	2.23325e-08		3	2336149	0.225	1.87e-08	7	1347145	0.114	2.13825e-08	2	1780362	0.179	1.23594e-08	3	1705116	0.293	1.47721e-08	7	1429886	0.114	1.80494e-08	3	1696866	0.293	1.24056e-08	11	908618	0.236	1.56296e-08	13	263683	0.293	1.44205e-08	11	870959	0.236	1.46855e-08	3	1531537	0.293	1.22079e-08	13	382586	0.293	1.35349e-08
	7	1446539	0.171	2.24339e-08		7	1304872	0.114	2e-08	7	1349176	0.114	2.13825e-08	2	1780363	0.179	1.23594e-08	3	2433423	0.215	1.537e-08	7	1431917	0.114	1.80494e-08	3	1696929	0.293	1.24056e-08	3	2426221	0.223	1.733e-08	11	899074	0.236	1.71889e-08	3	2243330	0.227	2.11202e-08	3	1531600	0.293	1.22079e-08	11	757633	0.236	1.44683e-08
	7	1348713	0.114	2.32058e-08		7	1306903	0.114	2e-08	7	1355629	0.114	2.13825e-08	3	2189935	0.218	1.30137e-08	3	2433429	0.215	1.537e-08	7	1438370	0.114	1.80494e-08	3	1696948	0.293	1.24056e-08	3	2425019	0.217	2.01912e-08	7	1291666	0.114	2.03528e-08	7	1434664	0.171	2.14332e-08	3	1531619	0.293	1.22079e-08	7	1417991	0.171	2.00703e-08
	7	1350744	0.114	2.32058e-08		7	1313355	0.114	2e-08	7	1247882	0.122	2.65366e-08	11	767835	0.236	1.52094e-08	11	854002	0.236	1.72644e-08	7	1542690	0.171	1.84915e-08	13	320160	0.293	1.27182e-08	7	1580906	0.114	2.02118e-08	7	1293697	0.114	2.03528e-08	7	1338399	0.114	2.14566e-08	11	915367	0.236	1.48009e-08	12	1210065	0.114	2.17314e-08
	7	1357204	0.114	2.32058e-08		7	1406518	0.171	2.01e-08	7	1879360	0.169	2.8109e-08	4	316626	0.434	1.89564e-08	7	1480552	0.114	2.16616e-08	7	1312514	0.122	2.23118e-08	9	545333	0.154	1.27268e-08	7	1582937	0.114	2.02118e-08	7	1300159	0.114	2.03528e-08	7	1340430	0.114	2.14566e-08	7	2906388	0.074	1.69439e-08	13	802774	0.125	2.23551e-08
	3	2088296	0.402	2.39695e-08		6	2048658	0.327	2.19e-08	1	2012470	0.106	3.27008e-08	7	1535602	0.171	2.14185e-08	7	1482583	0.114	2.16616e-08	12	1274187	0.114	2.3036e-08	8	2510772	0.069	1.3661e-08	7	1589394	0.114	2.02118e-08	3	2351290	0.225	2.04746e-08	7	1346883	0.114	2.14566e-08	7	1681859	0.171	2.09566e-08	7	1303280	0.114	2.39306e-08
	8	1742218	0.073	2.71516e-08		3	2230617	0.402	2.28e-08	8	1685955	0.073	3.37484e-08	7	1439468	0.114	2.30011e-08	7	1490373	0.114	2.16616e-08	7	2112147	0.169	2.59582e-08	11	941796	0.236	1.47219e-08	7	1671425	0.171	2.07483e-08	3	2232344	0.402	2.07758e-08	12	1264046	0.114	2.2173e-08	7	1566234	0.114	2.10679e-08	7	1305311	0.114	2.39306e-08
	7	1196117	0.122	2.72028e-08		7	1184991	0.122	2.39e-08	3	282246	0.066	3.45752e-08	7	1441499	0.114	2.30011e-08	3	2434636	0.225	2.18843e-08	8	1609357	0.073	2.66793e-08	7	1491580	0.171	1.71206e-08	13	706663	0.125	2.26883e-08	7	1422049	0.171	2.25026e-08	7	1893960	0.169	2.61373e-08	7	1568265	0.114	2.10679e-08	7	1311765	0.114	2.39306e-08
	7	1900628	0.169	2.73543e-08		12	1255394	0.114	2.39e-08	3	282266	0.066	3.45752e-08	7	1447952	0.114	2.30011e-08	12	1176753	0.114	2.34574e-08	5	491282	0.18	2.81087e-08	7	1369272	0.114	1.76224e-08	12	1209810	0.114	2.31293e-08	13	661548	0.125	2.36591e-08	3	2242129	0.218	2.62233e-08	7	1574716	0.114	2.10679e-08	3	2207478	0.402	2.47159e-08
	3	265617	0.065	3.10591e-08		7	1837325	0.169	2.43e-08	3	2306394	0.218	3.58245e-08	3	2189939	0.227	2.47186e-08	7	1565939	0.171	2.43555e-08	1	2214297	0.106	2.86106e-08	7	1371303	0.114	1.76224e-08	7	1448631	0.122	2.55801e-08	12	1406637	0.114	2.37112e-08	7	1235852	0.122	2.66784e-08	12	1324948	0.114	2.11278e-08	7	1950712	0.169	2.75943e-08
	3	265637	0.065	3.10591e-08		3	2334947	0.218	2.82e-08	2	2667032	0.131	3.58638e-08	7	2055203	0.169	2.5339e-08	7	2085366	0.169	2.53496e-08	3	263788	0.065	3.01116e-08	7	1377761	0.114	1.76224e-08	7	2197542	0.169	2.57932e-08	7	1179565	0.122	2.49865e-08	7	1350836	0.118	2.82117e-08	7	1470677	0.122	2.62286e-08	7	1204581	0.122	2.85751e-08
	1	1995212	0.106	3.11575e-08		8	1672724	0.073	2.82e-08	7	1359582	0.12	4.06588e-08	12	1274063	0.114	2.54043e-08	7	1381369	0.122	2.6466e-08	3	263808	0.065	3.01116e-08	12	1212131	0.114	1.96662e-08	6	2168472	0.32	2.6516e-08	7	1992097	0.169	2.54841e-08	8	1669605	0.073	2.82776e-08	7	2212098	0.169	2.67507e-08	8	1692643	0.073	2.96926e-08
	3	2188574	0.218	3.5254e-08		1	1990334	0.106	2.9e-08	13	683118	0.123	4.11062e-08	7	1340205	0.122	2.71539e-08	3	334674	0.066	2.65451e-08	7	1530519	0.163	3.93608e-08	13	783544	0.125	2.0089e-08	8	1614694	0.073	2.90779e-08	3	289443	0.065	2.89173e-08	1	2018602	0.106	3.1372e-08	8	1751081	0.073	2.85828e-08	3	348550	0.065	3.13531e-08
	13	721251	0.123	4.08756e-08		3	308101	0.065	3.14e-08	10	1039459	0.39	4.21267e-08	4	315954	0.415	2.81114e-08	8	1857938	0.073	2.92516e-08	6	833061	0.171	4.68797e-08	3	968691	0.09	2.08193e-08	1	1970335	0.106	2.9442e-08	3	289463	0.065	2.89173e-08	3	296656	0.066	3.48173e-08	3	250073	0.065	2.85863e-08	3	348570	0.065	3.13531e-08
	10	831977	0.39	4.36011e-08		3	308121	0.065	3.14e-08	7	1435096	0.163	4.3898e-08	8	1793464	0.073	2.84995e-08	3	334654	0.065	3.09882e-08	6	833068	0.171	4.68797e-08	7	1275145	0.122	2.31352e-08	3	305482	0.065	3.12005e-08	8	1902954	0.073	2.93026e-08	3	296676	0.066	3.48173e-08	3	250093	0.065	2.85863e-08	1	2101860	0.106	3.29435e-08
	11	167325	0.063	4.46893e-08		13	730258	0.123	4.09e-08	6	753827	0.171	4.76253e-08	3	243209	0.065	3.00722e-08	1	2202575	0.106	3.11392e-08	7	196841	0.39	4.9705e-08	7	2134436	0.169	2.38582e-08	3	305502	0.065	3.12005e-08	1	265527	0.171	3.09084e-08	11	210782	0.063	3.89045e-08	1	1958876	0.106	2.99258e-08	6	700227	0.171	3.5703e-08
	6	857616	0.171	4.52456e-08		7	1394469	0.163	4.22e-08	6	753834	0.171	4.76253e-08	3	243229	0.065	3.00722e-08	3	2433434	0.218	3.42666e-08	7	1665705	0.122	5.28127e-08	3	325322	0.065	2.47606e-08	13	706707	0.123	4.13836e-08	1	2070932	0.106	3.16796e-08	7	1422453	0.163	4.08171e-08	13	720125	0.123	3.78296e-08	7	1406114	0.163	4.13598e-08
	7	1428803	0.163	4.75424e-08		6	740919	0.171	4.35e-08	11	157752	0.063	4.95316e-08	1	2125917	0.106	3.0233e-08	7	1553933	0.163	4.4358e-08	1	3353464	0.171	5.5732e-08	3	325342	0.065	2.47606e-08	7	1658318	0.163	4.35001e-08	11	217057	0.063	4.00501e-08	13	659996	0.123	4.09371e-08	7	1669833	0.163	3.85806e-08	13	802818	0.123	4.17907e-08
	7	1564836	0.122	5.16355e-08		6	740926	0.171	4.35e-08	7	1580053	0.122	5.3675e-08	7	1451905	0.119	3.20398e-08	11	171573	0.063	4.52442e-08					8	1856041	0.073	2.56891e-08	6	830405	0.171	4.68626e-08	3	196906	0.144	4.01747e-08	10	940429	0.39	4.12012e-08	11	167505	0.063	4.66382e-08	11	123878	0.063	4.58111e-08
						11	143115	0.063	4.47e-08	4	1960183	0.415	5.55544e-08	3	2188755	0.218	3.25197e-08	9	93431	0.434	4.66264e-08					1	2212936	0.106	3.26361e-08	7	1807637	0.122	5.16303e-08	3	196907	0.144	4.01747e-08	13	659759	0.079	4.24015e-08	7	1809135	0.122	4.68565e-08	9	1668776	0.089	4.81567e-08
						7	184354	0.39	4.85e-08	7	213767	0.39	5.72815e-08	13	697426	0.123	3.60876e-08	7	211070	0.39	5.0402e-08					7	1479632	0.163	3.54975e-08	1	3128406	0.171	5.40239e-08	3	196912	0.144	4.01747e-08	6	743300	0.171	4.44273e-08	7	296583	0.39	5.1e-08	4	2166307	0.415	5.24328e-08
						7	1535504	0.122	4.99e-08					10	988020	0.39	3.63815e-08	7	1689550	0.122	5.49683e-08					13	783588	0.123	3.63777e-08	7	129077	0.39	5.44758e-08	3	196921	0.144	4.01747e-08	6	743307	0.171	4.44273e-08	1	3102806	0.171	5.18647e-08	7	1540216	0.122	5.58821e-08
						4	2005541	0.415	5.63e-08					7	1523525	0.163	4.05416e-08	1	3353187	0.171	5.65965e-08					7	1683752	0.122	3.90375e-08	4	2011583	0.415	5.52694e-08	3	196927	0.144	4.01747e-08	9	1058752	0.13	4.53352e-08	4	2040046	0.415	5.26987e-08	3	817160	0.398	5.81675e-08
						13	730388	0.115	5.72e-08					7	219775	0.39	4.53339e-08	4	1963657	0.415	5.69905e-08					11	171883	0.063	4.06227e-08	4	2011607	0.415	5.52694e-08	3	196930	0.144	4.01747e-08	1	3094058	0.171	4.96829e-08	4	2040070	0.415	5.26987e-08	3	817161	0.398	5.81675e-08
						1	3081000	0.171	5.87e-08					6	781048	0.171	4.70713e-08									6	826081	0.171	4.23537e-08	8	2059099	0.433	5.58215e-08	3	196933	0.144	4.01747e-08	9	1058756	0.132	5.14258e-08	4	2040152	0.415	5.26987e-08	7	122592	0.39	5.84105e-08
														6	781055	0.171	4.70713e-08									1	3357076	0.171	4.91243e-08					3	196934	0.144	4.01747e-08	7	178133	0.39	5.21378e-08					1	3278268	0.171	5.88107e-08
														1	3263473	0.171	4.85262e-08									4	2153419	0.415	5.27724e-08					6	667037	0.171	4.08212e-08	7	1556099	0.122	5.29696e-08
														7	1664588	0.122	5.5278e-08									4	2153443	0.415	5.27724e-08					7	1409888	0.163	4.38477e-08	4	1912592	0.415	5.41183e-08
																										10	1106684	0.39	5.38566e-08					10	967670	0.39	4.39301e-08	9	1058757	0.133	5.92843e-08
																																		13	661592	0.123	4.56629e-08
																																		4	1883076	0.433	4.67603e-08
																																		7	1538185	0.122	5.01723e-08
																																		3	2350089	0.22	5.07593e-08
																																		7	240896	0.39	5.26239e-08
																																		1	3307096	0.171	5.41399e-08
																																		4	1882896	0.415	5.73168e-08
																																		4	1882920	0.415	5.73168e-08
RCA_15℃/22℃_14_dpi	Chromosome	Position (bp)	Allele frequency	P-value	R2	Chromosome	Position (bp)	Allele frequency	P-value	Chromosome	Position (bp)	Allele frequency	P-value	Chromosome	Position (bp)	Allele frequency	P-value	Chromosome	Position (bp)	Allele frequency	P-value	Chromosome	Position (bp)	Allele frequency	P-value	Chromosome	Position (bp)	Allele frequency	P-value	Chromosome	Position (bp)	Allele frequency	P-value	Chromosome	Position (bp)	Allele frequency	P-value	Chromosome	Position (bp)	Allele frequency	P-value	Chromosome	Position (bp)	Allele frequency	P-value	Chromosome	Position (bp)	Allele frequency	P-value
	1	5465276	0.075	7.66452e-10	0.04	13	426506	0.187	4.68e-10	1	5571117	0.075	7.64287e-10	1	5690735	0.075	7.65349e-10	1	5917489	0.075	7.54013e-10	1	5865123	0.075	7.61731e-10	3	2223659	0.168	7.98596e-09	1	5592293	0.075	7.66892e-10	13	12174	0.193	1.97277e-09	13	29492	0.192	6.00479e-09	3	2002230	0.168	7.38096e-09	13	71689	0.192	1.50622e-09
	13	59503	0.19	2.043e-09		1	5542283	0.075	7.6e-10	3	2154286	0.168	7.4345e-09	13	38817	0.192	1.70534e-09	3	2267308	0.168	7.80234e-09	3	2369809	0.168	7.43711e-09	1	2898448	0.184	2.48349e-08	13	33543	0.19	2.23748e-09	3	2182054	0.168	7.25871e-09	3	2094246	0.168	7.62616e-09	1	5484265	0.083	9.85331e-09	3	2142980	0.168	7.58989e-09
	3	2037897	0.168	7.46985e-09		3	2180299	0.168	7.67e-09	1	2717195	0.184	2.41065e-08	3	2028536	0.168	7.52646e-09					1	2811613	0.184	2.4658e-08					3	2243962	0.168	7.7179e-09	1	5694581	0.083	9.87588e-09	1	2635415	0.184	2.47564e-08					1	2811559	0.184	2.32152e-08
	1	2605100	0.184	2.37622e-08										1	2828028	0.184	2.40867e-08													1	2629556	0.184	2.44164e-08	1	2798184	0.184	2.30452e-08
EC50_azole	Chromosome	Position (bp)	Allele frequency	P-value	R2	Chromosome	Position (bp)	Allele frequency	P-value	Chromosome	Position (bp)	Allele frequency	P-value	Chromosome	Position (bp)	Allele frequency	P-value	Chromosome	Position (bp)	Allele frequency	P-value	Chromosome	Position (bp)	Allele frequency	P-value	Chromosome	Position (bp)	Allele frequency	P-value	Chromosome	Position (bp)	Allele frequency	P-value	Chromosome	Position (bp)	Allele frequency	P-value	Chromosome	Position (bp)	Allele frequency	P-value	Chromosome	Position (bp)	Allele frequency	P-value	Chromosome	Position (bp)	Allele frequency	P-value
	1	1715764	0.198	3.79408e-20	0.03	1	1708297	0.198	6.54e-20	1	1718211	0.198	2.49486e-20	1	1848652	0.198	5.42866e-20	1	1755668	0.198	2.85259e-20	1	1842051	0.198	6.56468e-20	1	1883811	0.198	2.45983e-20	1	1696472	0.198	3.02071e-20	1	1774898	0.198	7.09522e-20	1	1734903	0.198	5.09676e-20	1	1664028	0.198	3.0549e-20	1	1804893	0.198	3.18302e-20
	1	5150978	0.198	3.79408e-20	0.02	1	5234472	0.198	6.54e-20	1	5251405	0.198	2.49486e-20	1	5277460	0.198	5.42866e-20	1	5541163	0.198	2.85259e-20	1	5490598	0.198	6.56468e-20	1	5579912	0.198	2.45983e-20	1	5230012	0.198	3.02071e-20	1	5391769	0.198	7.09522e-20	1	5302725	0.198	5.09676e-20	1	5179148	0.198	3.0549e-20	1	5521938	0.198	3.18302e-20
	6	346775	0.198	3.79408e-20	0.05	6	305682	0.198	6.54e-20	6	320485	0.198	2.49486e-20	6	374488	0.198	5.42866e-20	6	267786	0.198	2.85259e-20	6	324216	0.198	6.56468e-20	6	334503	0.198	2.45983e-20	6	330516	0.198	3.02071e-20	6	274715	0.198	7.09522e-20	6	297448	0.198	5.09676e-20	6	297217	0.198	3.0549e-20	6	284143	0.198	3.18302e-20
	4	593365	0.206	6.16722e-20	0.03	1	638157	0.206	7.69e-16	4	601671	0.206	5.31125e-20	4	651518	0.206	7.52678e-20	4	617768	0.206	5.21609e-20	16	250280	0.208	2.4547e-16	4	680624	0.206	1.06473e-19	4	637112	0.206	4.88076e-20	16	235900	0.217	1.10197e-17	4	567156	0.206	7.25843e-20	16	234191	0.21	2.49465e-19	16	259049	0.205	3.26871e-17
	1	645137	0.206	6.83982e-16		13	674248	0.206	2.01e-15	16	252150	0.208	1.53325e-16	16	211093	0.208	2.72757e-16	16	285187	0.216	1.92637e-19	1	561756	0.206	9.25621e-16	1	651399	0.206	8.49062e-16	16	247442	0.208	1.6091e-16	1	594547	0.206	9.15929e-16	1	613066	0.206	7.49766e-16	1	601837	0.206	5.56196e-16	1	552646	0.206	5.00925e-16
	13	682620	0.206	1.68579e-15		13	674260	0.206	2.01e-15	1	531639	0.206	5.8131e-16	1	663407	0.206	8.72111e-16	1	621573	0.206	4.94257e-16	13	772552	0.206	1.92201e-15	13	723190	0.206	2.41677e-15	1	525640	0.206	7.02233e-16	13	612555	0.206	4.17018e-15	13	616464	0.206	2.42314e-15	13	681755	0.206	1.56974e-15	13	761502	0.206	2.04568e-15
	13	682632	0.206	1.68579e-15		13	674263	0.206	2.01e-15	13	620085	0.206	1.26553e-15	13	648579	0.206	2.08238e-15	13	690551	0.206	1.45202e-15	13	772564	0.206	1.92201e-15	13	723202	0.206	2.41677e-15	13	667682	0.206	1.65133e-15	13	612567	0.206	4.17018e-15	13	616476	0.206	2.42314e-15	13	681767	0.206	1.56974e-15	13	761514	0.206	2.04568e-15
	13	682635	0.206	1.68579e-15		13	674266	0.206	2.01e-15	13	620097	0.206	1.26553e-15	13	648591	0.206	2.08238e-15	13	690563	0.206	1.45202e-15	13	772567	0.206	1.92201e-15	13	723205	0.206	2.41677e-15	13	667694	0.206	1.65133e-15	13	612570	0.206	4.17018e-15	13	616479	0.206	2.42314e-15	13	681770	0.206	1.56974e-15	13	761517	0.206	2.04568e-15
	13	682638	0.206	1.68579e-15		13	674272	0.206	2.01e-15	13	620100	0.206	1.26553e-15	13	648594	0.206	2.08238e-15	13	690566	0.206	1.45202e-15	13	772570	0.206	1.92201e-15	13	723208	0.206	2.41677e-15	13	667697	0.206	1.65133e-15	13	612573	0.206	4.17018e-15	13	616482	0.206	2.42314e-15	13	681773	0.206	1.56974e-15	13	761520	0.206	2.04568e-15
	13	682644	0.206	1.68579e-15		13	674290	0.206	2.01e-15	13	620103	0.206	1.26553e-15	13	648597	0.206	2.08238e-15	13	690569	0.206	1.45202e-15	13	772576	0.206	1.92201e-15	13	723214	0.206	2.41677e-15	13	667700	0.206	1.65133e-15	13	612579	0.206	4.17018e-15	13	616488	0.206	2.42314e-15	13	681779	0.206	1.56974e-15	13	761526	0.206	2.04568e-15
	13	682662	0.206	1.68579e-15		13	674292	0.206	2.01e-15	13	620109	0.206	1.26553e-15	13	648603	0.206	2.08238e-15	13	690575	0.206	1.45202e-15	13	772594	0.206	1.92201e-15	13	723232	0.206	2.41677e-15	13	667706	0.206	1.65133e-15	13	612597	0.206	4.17018e-15	13	616506	0.206	2.42314e-15	13	681797	0.206	1.56974e-15	13	761544	0.206	2.04568e-15
	13	682664	0.206	1.68579e-15		13	674293	0.206	2.01e-15	13	620127	0.206	1.26553e-15	13	648621	0.206	2.08238e-15	13	690593	0.206	1.45202e-15	13	772596	0.206	1.92201e-15	13	723234	0.206	2.41677e-15	13	667724	0.206	1.65133e-15	13	612599	0.206	4.17018e-15	13	616508	0.206	2.42314e-15	13	681799	0.206	1.56974e-15	13	761546	0.206	2.04568e-15
	13	682665	0.206	1.68579e-15		13	674301	0.206	2.01e-15	13	620129	0.206	1.26553e-15	13	648623	0.206	2.08238e-15	13	690595	0.206	1.45202e-15	13	772597	0.206	1.92201e-15	13	723235	0.206	2.41677e-15	13	667726	0.206	1.65133e-15	13	612600	0.206	4.17018e-15	13	616509	0.206	2.42314e-15	13	681800	0.206	1.56974e-15	13	761547	0.206	2.04568e-15
	13	682673	0.206	1.68579e-15		13	674304	0.206	2.01e-15	13	620130	0.206	1.26553e-15	13	648624	0.206	2.08238e-15	13	690596	0.206	1.45202e-15	13	772605	0.206	1.92201e-15	13	723243	0.206	2.41677e-15	13	667727	0.206	1.65133e-15	13	612608	0.206	4.17018e-15	13	616517	0.206	2.42314e-15	13	681808	0.206	1.56974e-15	13	761555	0.206	2.04568e-15
	13	682676	0.206	1.68579e-15		13	674311	0.206	2.01e-15	13	620138	0.206	1.26553e-15	13	648632	0.206	2.08238e-15	13	690604	0.206	1.45202e-15	13	772608	0.206	1.92201e-15	13	723246	0.206	2.41677e-15	13	667735	0.206	1.65133e-15	13	612611	0.206	4.17018e-15	13	616520	0.206	2.42314e-15	13	681811	0.206	1.56974e-15	13	761558	0.206	2.04568e-15
	13	682683	0.206	1.68579e-15		13	674316	0.206	2.01e-15	13	620141	0.206	1.26553e-15	13	648635	0.206	2.08238e-15	13	690607	0.206	1.45202e-15	13	772615	0.206	1.92201e-15	13	723253	0.206	2.41677e-15	13	667738	0.206	1.65133e-15	13	612618	0.206	4.17018e-15	13	616527	0.206	2.42314e-15	13	681818	0.206	1.56974e-15	13	761565	0.206	2.04568e-15
	13	682688	0.206	1.68579e-15		13	674319	0.206	2.01e-15	13	620148	0.206	1.26553e-15	13	648642	0.206	2.08238e-15	13	690614	0.206	1.45202e-15	13	772620	0.206	1.92201e-15	13	723258	0.206	2.41677e-15	13	667745	0.206	1.65133e-15	13	612623	0.206	4.17018e-15	13	616532	0.206	2.42314e-15	13	681823	0.206	1.56974e-15	13	761570	0.206	2.04568e-15
	13	682691	0.206	1.68579e-15		13	674321	0.206	2.01e-15	13	620153	0.206	1.26553e-15	13	648647	0.206	2.08238e-15	13	690619	0.206	1.45202e-15	13	772623	0.206	1.92201e-15	13	723261	0.206	2.41677e-15	13	667750	0.206	1.65133e-15	13	612626	0.206	4.17018e-15	13	616535	0.206	2.42314e-15	13	681826	0.206	1.56974e-15	13	761573	0.206	2.04568e-15
	13	682693	0.206	1.68579e-15		13	674326	0.206	2.01e-15	13	620156	0.206	1.26553e-15	13	648650	0.206	2.08238e-15	13	690622	0.206	1.45202e-15	13	772625	0.206	1.92201e-15	13	723263	0.206	2.41677e-15	13	667753	0.206	1.65133e-15	13	612628	0.206	4.17018e-15	13	616537	0.206	2.42314e-15	13	681828	0.206	1.56974e-15	13	761575	0.206	2.04568e-15
	13	682698	0.206	1.68579e-15		1	787909	0.206	4.72e-13	13	620158	0.206	1.26553e-15	13	648652	0.206	2.08238e-15	13	690624	0.206	1.45202e-15	13	772630	0.206	1.92201e-15	13	723268	0.206	2.41677e-15	13	667755	0.206	1.65133e-15	13	612633	0.206	4.17018e-15	13	616542	0.206	2.42314e-15	13	681833	0.206	1.56974e-15	13	761580	0.206	2.04568e-15
	1	808259	0.206	3.61726e-13		7	408275	0.206	9.93e-13	13	620163	0.206	1.26553e-15	13	648657	0.206	2.08238e-15	13	690629	0.206	1.45202e-15	1	751317	0.206	4.08262e-13	1	837535	0.206	3.04383e-13	13	667760	0.206	1.65133e-15	1	788341	0.206	4.94084e-13	1	782893	0.206	3.73235e-13	1	772156	0.206	3.35076e-13	1	760830	0.206	3.34015e-13
	7	406359	0.206	8.77027e-13		7	408285	0.206	9.93e-13	1	695903	0.206	2.5953e-13	1	841360	0.206	4.03028e-13	1	798286	0.206	4.17579e-13	7	523130	0.206	1.65364e-12	7	487088	0.206	3.8845e-13	1	719216	0.206	3.41326e-13	7	452545	0.206	7.41265e-13	7	410543	0.206	8.37456e-13	7	532435	0.206	4.81985e-13	7	343911	0.206	1.00177e-12
	7	406369	0.206	8.77027e-13		7	408297	0.206	9.93e-13	7	430074	0.206	3.83752e-13	7	452040	0.206	1.23515e-12	7	485265	0.206	5.1549e-13	7	523140	0.206	1.65364e-12	7	487098	0.206	3.8845e-13	7	369159	0.206	4.40062e-13	7	452555	0.206	7.41265e-13	7	410553	0.206	8.37456e-13	7	532445	0.206	4.81985e-13	7	343921	0.206	1.00177e-12
	7	406381	0.206	8.77027e-13		1	2270863	0.079	2.15e-11	7	430084	0.206	3.83752e-13	7	452050	0.206	1.23515e-12	7	485275	0.206	5.1549e-13	7	523152	0.206	1.65364e-12	7	487110	0.206	3.8845e-13	7	369169	0.206	4.40062e-13	7	452567	0.206	7.41265e-13	7	410565	0.206	8.37456e-13	7	532457	0.206	4.81985e-13	7	343933	0.206	1.00177e-12
	1	2286714	0.079	2.23364e-11		1	2270864	0.079	2.15e-11	7	430096	0.206	3.83752e-13	7	452062	0.206	1.23515e-12	7	485287	0.206	5.1549e-13	1	2499192	0.079	2.32489e-11	1	2531520	0.079	2.23245e-11	7	369181	0.206	4.40062e-13	8	2472723	0.218	7.00326e-12	1	2346261	0.079	2.76179e-11	1	2265843	0.079	1.95487e-11	4	1319903	0.208	9.78207e-12
	1	2286715	0.079	2.23364e-11		10	407222	0.232	1.04e-10	1	2390606	0.08	1.79949e-11	1	2469216	0.079	1.93864e-11	1	2522603	0.08	1.56829e-11	1	2499193	0.079	2.32489e-11	1	2531521	0.079	2.23245e-11	5	2950763	0.067	8.39313e-13	1	2398465	0.079	2.70153e-11	1	2346262	0.079	2.76179e-11	1	2265844	0.079	1.95487e-11	1	2490670	0.079	2.16246e-11
	10	272988	0.232	8.10099e-11		3	1748569	0.206	1.39e-10	1	2390607	0.08	1.79949e-11	1	2469217	0.079	1.93864e-11	1	2522604	0.08	1.56829e-11	10	309558	0.232	7.80848e-11	10	456730	0.232	5.85905e-11	1	2266065	0.079	2.48263e-11	1	2398466	0.079	2.70153e-11	10	306642	0.232	8.26198e-11	10	276696	0.232	7.40172e-11	1	2490671	0.079	2.16246e-11
	3	1717866	0.206	1.07206e-10		3	1748570	0.206	1.39e-10	10	426926	0.232	7.21473e-11	3	1697511	0.206	1.31242e-10	10	356250	0.232	9.42114e-11	3	1953288	0.206	1.13071e-10	9	2093645	0.206	6.04424e-10	1	2266066	0.079	2.48263e-11	10	329696	0.232	8.23157e-11	3	1750867	0.206	1.35785e-10	9	1968097	0.206	6.94992e-10	9	1917329	0.206	6.31035e-10
	3	1717867	0.206	1.07206e-10		13	674351	0.214	8.76e-10	5	38734	0.221	4.78421e-10	3	1697512	0.206	1.31242e-10	13	690654	0.214	8.07411e-10	3	1953289	0.206	1.13071e-10	9	2093673	0.206	6.04424e-10	9	2180465	0.206	7.60406e-10	9	1881390	0.206	1.01294e-09	3	1750868	0.206	1.35785e-10	9	1968125	0.206	6.94992e-10	9	1917357	0.206	6.31035e-10
	9	2055216	0.206	7.89287e-10		13	674416	0.214	8.76e-10	13	620188	0.214	8.33929e-10	13	648682	0.214	9.55307e-10	13	690719	0.214	8.07411e-10	9	12565	0.066	3.53441e-10	9	2093674	0.206	6.04424e-10	9	2180493	0.206	7.60406e-10	9	1881418	0.206	1.01294e-09	9	2035345	0.206	9.24449e-10	9	1968126	0.206	6.94992e-10	9	1917358	0.206	6.31035e-10
	9	2055244	0.206	7.89287e-10		13	674421	0.214	8.76e-10	13	620253	0.214	8.33929e-10	13	648747	0.214	9.55307e-10	13	690724	0.214	8.07411e-10	9	2021070	0.206	8.55635e-10	13	723293	0.214	1.21131e-09	9	2180494	0.206	7.60406e-10	9	1881419	0.206	1.01294e-09	9	2035373	0.206	9.24449e-10	13	681858	0.214	9.38895e-10	13	761605	0.214	1.16313e-09
	9	2055245	0.206	7.89287e-10		13	674428	0.214	8.76e-10	13	620258	0.214	8.33929e-10	13	648752	0.214	9.55307e-10	13	690731	0.214	8.07411e-10	9	2021098	0.206	8.55635e-10	13	723358	0.214	1.21131e-09	13	667785	0.214	1.01279e-09	13	612658	0.214	1.5402e-09	9	2035374	0.206	9.24449e-10	13	681923	0.214	9.38895e-10	13	761670	0.214	1.16313e-09
	13	682723	0.214	9.46438e-10		13	674494	0.214	8.76e-10	13	620265	0.214	8.33929e-10	13	648759	0.214	9.55307e-10	13	690797	0.214	8.07411e-10	9	2021099	0.206	8.55635e-10	13	723363	0.214	1.21131e-09	13	667850	0.214	1.01279e-09	13	612723	0.214	1.5402e-09	13	616567	0.214	1.21476e-09	13	681928	0.214	9.38895e-10	13	761675	0.214	1.16313e-09
	13	682788	0.214	9.46438e-10		13	674500	0.214	8.76e-10	13	620331	0.214	8.33929e-10	13	648825	0.214	9.55307e-10	13	690803	0.214	8.07411e-10	13	772655	0.214	8.94842e-10	13	723370	0.214	1.21131e-09	13	667855	0.214	1.01279e-09	13	612728	0.214	1.5402e-09	13	616632	0.214	1.21476e-09	13	681935	0.214	9.38895e-10	13	761682	0.214	1.16313e-09
	13	682793	0.214	9.46438e-10		13	674581	0.214	8.76e-10	13	620337	0.214	8.33929e-10	13	648831	0.214	9.55307e-10	13	690884	0.214	8.07411e-10	13	772720	0.214	8.94842e-10	13	723436	0.214	1.21131e-09	13	667862	0.214	1.01279e-09	13	612735	0.214	1.5402e-09	13	616637	0.214	1.21476e-09	13	682001	0.214	9.38895e-10	13	761748	0.214	1.16313e-09
	13	682800	0.214	9.46438e-10		13	674593	0.214	8.76e-10	13	620418	0.214	8.33929e-10	13	648912	0.214	9.55307e-10	13	690896	0.214	8.07411e-10	13	772725	0.214	8.94842e-10	13	723442	0.214	1.21131e-09	13	667928	0.214	1.01279e-09	13	612801	0.214	1.5402e-09	13	616644	0.214	1.21476e-09	13	682007	0.214	9.38895e-10	13	761754	0.214	1.16313e-09
	13	682866	0.214	9.46438e-10		13	674630	0.214	8.76e-10	13	620430	0.214	8.33929e-10	13	648924	0.214	9.55307e-10	13	690933	0.214	8.07411e-10	13	772732	0.214	8.94842e-10	13	723523	0.214	1.21131e-09	13	667934	0.214	1.01279e-09	13	612807	0.214	1.5402e-09	13	616710	0.214	1.21476e-09	13	682088	0.214	9.38895e-10	13	761835	0.214	1.16313e-09
	13	682872	0.214	9.46438e-10		13	674684	0.214	8.76e-10	13	620467	0.214	8.33929e-10	13	648961	0.214	9.55307e-10	13	690987	0.214	8.07411e-10	13	772798	0.214	8.94842e-10	13	723535	0.214	1.21131e-09	13	668015	0.214	1.01279e-09	13	612888	0.214	1.5402e-09	13	616716	0.214	1.21476e-09	13	682100	0.214	9.38895e-10	13	761847	0.214	1.16313e-09
	13	682953	0.214	9.46438e-10		13	674685	0.214	8.76e-10	13	620521	0.214	8.33929e-10	13	649015	0.214	9.55307e-10	13	690988	0.214	8.07411e-10	13	772804	0.214	8.94842e-10	13	723572	0.214	1.21131e-09	13	668027	0.214	1.01279e-09	13	612900	0.214	1.5402e-09	13	616797	0.214	1.21476e-09	13	682137	0.214	9.38895e-10	13	761884	0.214	1.16313e-09
	13	682965	0.214	9.46438e-10		13	674858	0.214	8.76e-10	13	620522	0.214	8.33929e-10	13	649016	0.214	9.55307e-10	13	691161	0.214	8.07411e-10	13	772885	0.214	8.94842e-10	13	723626	0.214	1.21131e-09	13	668064	0.214	1.01279e-09	13	612937	0.214	1.5402e-09	13	616809	0.214	1.21476e-09	13	682191	0.214	9.38895e-10	13	761938	0.214	1.16313e-09
	13	683002	0.214	9.46438e-10		9	1936663	0.206	9.51e-10	13	620695	0.214	8.33929e-10	13	649189	0.214	9.55307e-10	19	537058	0.264	1.01499e-09	13	772897	0.214	8.94842e-10	13	723627	0.214	1.21131e-09	13	668118	0.214	1.01279e-09	13	612991	0.214	1.5402e-09	13	616846	0.214	1.21476e-09	13	682192	0.214	9.38895e-10	13	761939	0.214	1.16313e-09
	13	683056	0.214	9.46438e-10		9	1936691	0.206	9.51e-10	9	2093336	0.206	8.82598e-10	9	2139889	0.206	1.0156e-09	9	1914173	0.206	1.11075e-09	13	772934	0.214	8.94842e-10	13	723800	0.214	1.21131e-09	13	668119	0.214	1.01279e-09	13	612992	0.214	1.5402e-09	13	616900	0.214	1.21476e-09	13	682365	0.214	9.38895e-10	13	762112	0.214	1.16313e-09
	13	683057	0.214	9.46438e-10		9	1936692	0.206	9.51e-10	9	2093364	0.206	8.82598e-10	9	2139917	0.206	1.0156e-09	9	1914201	0.206	1.11075e-09	13	772988	0.214	8.94842e-10	5	3097180	0.073	1.61799e-09	13	668292	0.214	1.01279e-09	13	613165	0.214	1.5402e-09	13	616901	0.214	1.21476e-09	5	2800146	0.073	1.49669e-09	5	2892559	0.073	1.8067e-09
	13	683230	0.214	9.46438e-10		5	2645511	0.073	1.41e-09	9	2093365	0.206	8.82598e-10	9	2139918	0.206	1.0156e-09	9	1914202	0.206	1.11075e-09	13	772989	0.214	8.94842e-10	1	3142316	0.206	4.21069e-09	1	2951963	0.206	4.2063e-09	5	2796179	0.073	2.1199e-09	13	617074	0.214	1.21476e-09	1	2908119	0.206	3.89044e-09	1	3092123	0.206	4.04975e-09
	5	2783897	0.087	1.64948e-09		1	2887997	0.206	5.27e-09	5	2698649	0.073	1.54824e-09	5	2978182	0.073	1.49462e-09	5	2680134	0.074	1.12813e-09	13	773162	0.214	8.94842e-10	1	4543553	0.071	1.17692e-08	7	2451788	0.069	4.48441e-09	5	2795969	0.081	2.35999e-09	5	2794433	0.073	1.58387e-09	7	2419665	0.069	4.32156e-09	1	3961350	0.206	9.47618e-09
	1	2888825	0.206	4.25096e-09		1	4159073	0.071	8.95e-09	1	2998169	0.206	3.12838e-09	1	3094591	0.206	5.32619e-09	19	535683	0.231	1.41522e-09	5	2875012	0.073	1.40704e-09	1	4543671	0.071	1.17692e-08	1	4201827	0.071	1.18479e-08	5	2795981	0.081	2.35999e-09	5	2794898	0.082	2.24711e-09	1	4169142	0.071	1.00459e-08	1	3961530	0.206	9.47618e-09
	5	2783659	0.073	7.70836e-09		1	4159191	0.071	8.95e-09	7	2085226	0.069	4.25762e-09	1	4295145	0.071	9.37855e-09	1	3165757	0.206	3.81946e-09	16	129098	0.067	5.17785e-09	1	4543881	0.071	1.17692e-08	1	4201945	0.071	1.18479e-08	1	3116641	0.206	6.18043e-09	1	2906280	0.206	5.56749e-09	1	4169260	0.071	1.00459e-08	1	3961540	0.206	9.47618e-09
	1	4153086	0.071	9.55297e-09		1	4159401	0.071	8.95e-09	1	3734055	0.206	1.02511e-08	1	4295263	0.071	9.37855e-09	1	4457669	0.071	7.02133e-09	1	3094440	0.206	5.19829e-09	1	4544025	0.071	1.17692e-08	1	4202155	0.071	1.18479e-08	1	4392900	0.071	1.34013e-08	1	4192841	0.071	1.09101e-08	1	4169470	0.071	1.00459e-08	1	3961544	0.206	9.47618e-09
	1	4153204	0.071	9.55297e-09		1	4159545	0.071	8.95e-09	1	3734235	0.206	1.02511e-08	1	4295473	0.071	9.37855e-09	1	4457787	0.071	7.02133e-09	1	4448208	0.071	1.20042e-08	1	2531664	0.103	1.31703e-08	1	4202299	0.071	1.18479e-08	1	4393018	0.071	1.34013e-08	1	4192959	0.071	1.09101e-08	1	4169614	0.071	1.00459e-08	1	3961550	0.206	9.47618e-09
	1	4153414	0.071	9.55297e-09		1	2271007	0.103	1.3e-08	1	3734245	0.206	1.02511e-08	1	4295617	0.071	9.37855e-09	1	4457997	0.071	7.02133e-09	1	4448326	0.071	1.20042e-08	1	3978964	0.206	1.38447e-08	1	3693634	0.206	1.20105e-08	1	4393228	0.071	1.34013e-08	1	4193169	0.071	1.09101e-08	1	3663340	0.206	1.13664e-08	1	3961551	0.206	9.47618e-09
	1	4153558	0.071	9.55297e-09		2	1805006	0.063	1.45e-08	1	3734249	0.206	1.02511e-08	1	2469360	0.103	1.23504e-08	1	4458141	0.071	7.02133e-09	1	4448536	0.071	1.20042e-08	1	3979144	0.206	1.38447e-08	1	3693814	0.206	1.20105e-08	1	4393372	0.071	1.34013e-08	1	4193313	0.071	1.09101e-08	1	3663520	0.206	1.13664e-08	1	3961553	0.206	9.47618e-09
	1	2286858	0.103	1.29216e-08		1	3663705	0.206	1.57e-08	1	3734255	0.206	1.02511e-08	1	3805372	0.206	1.38802e-08	13	726878	0.071	1.2822e-08	1	4448680	0.071	1.20042e-08	1	3979154	0.206	1.38447e-08	1	3693824	0.206	1.20105e-08	1	2398609	0.103	1.56179e-08	1	3641346	0.206	1.46741e-08	1	3663530	0.206	1.13664e-08	1	3961554	0.206	9.47618e-09
	5	2784121	0.089	1.36498e-08		1	3663885	0.206	1.57e-08	1	3734256	0.206	1.02511e-08	1	3805552	0.206	1.38802e-08	1	3902618	0.206	1.30903e-08	2	1890785	0.063	1.38041e-08	1	3979158	0.206	1.38447e-08	1	3693828	0.206	1.20105e-08	1	3893222	0.206	1.69277e-08	1	3641526	0.206	1.46741e-08	1	3663534	0.206	1.13664e-08	1	3961557	0.206	9.47618e-09
	1	3627254	0.206	1.43448e-08		1	3663895	0.206	1.57e-08	1	3734258	0.206	1.02511e-08	1	3805562	0.206	1.38802e-08	1	3902798	0.206	1.30903e-08	1	2499336	0.103	1.4251e-08	1	3979164	0.206	1.38447e-08	1	3693834	0.206	1.20105e-08	1	3893402	0.206	1.69277e-08	1	3641536	0.206	1.46741e-08	1	3663540	0.206	1.13664e-08	1	3961558	0.206	9.47618e-09
	1	3627434	0.206	1.43448e-08		1	3663899	0.206	1.57e-08	1	3734259	0.206	1.02511e-08	1	3805566	0.206	1.38802e-08	1	3902808	0.206	1.30903e-08	1	3931060	0.206	1.54977e-08	1	3979165	0.206	1.38447e-08	1	3693835	0.206	1.20105e-08	1	3893412	0.206	1.69277e-08	1	3641540	0.206	1.46741e-08	1	3663541	0.206	1.13664e-08	1	3961563	0.206	9.47618e-09
	1	3627444	0.206	1.43448e-08		1	3663905	0.206	1.57e-08	1	3734262	0.206	1.02511e-08	1	3805572	0.206	1.38802e-08	1	3902812	0.206	1.30903e-08	1	3931240	0.206	1.54977e-08	1	3979167	0.206	1.38447e-08	1	3693837	0.206	1.20105e-08	1	3893416	0.206	1.69277e-08	1	3641546	0.206	1.46741e-08	1	3663543	0.206	1.13664e-08	13	790301	0.071	9.89307e-09
	1	3627448	0.206	1.43448e-08		1	3663906	0.206	1.57e-08	1	3734263	0.206	1.02511e-08	1	3805573	0.206	1.38802e-08	1	3902818	0.206	1.30903e-08	1	3931250	0.206	1.54977e-08	1	3979168	0.206	1.38447e-08	1	3693838	0.206	1.20105e-08	1	3893422	0.206	1.69277e-08	1	3641547	0.206	1.46741e-08	1	3663544	0.206	1.13664e-08	1	4432257	0.071	1.10559e-08
	1	3627454	0.206	1.43448e-08		1	3663908	0.206	1.57e-08	1	3734268	0.206	1.02511e-08	1	3805575	0.206	1.38802e-08	1	3902819	0.206	1.30903e-08	1	3931254	0.206	1.54977e-08	1	3979171	0.206	1.38447e-08	1	3693841	0.206	1.20105e-08	1	3893423	0.206	1.69277e-08	1	3641549	0.206	1.46741e-08	1	3663547	0.206	1.13664e-08	1	4432375	0.071	1.10559e-08
	1	3627455	0.206	1.43448e-08		1	3663909	0.206	1.57e-08	1	4268059	0.071	1.06661e-08	1	3805576	0.206	1.38802e-08	1	3902821	0.206	1.30903e-08	1	3931260	0.206	1.54977e-08	1	3979172	0.206	1.38447e-08	1	3693842	0.206	1.20105e-08	1	3893425	0.206	1.69277e-08	1	3641550	0.206	1.46741e-08	1	3663548	0.206	1.13664e-08	1	4432585	0.071	1.10559e-08
	1	3627457	0.206	1.43448e-08		1	3663912	0.206	1.57e-08	1	4268177	0.071	1.06661e-08	1	3805579	0.206	1.38802e-08	1	3902822	0.206	1.30903e-08	1	3931261	0.206	1.54977e-08	1	3979177	0.206	1.38447e-08	1	3693847	0.206	1.20105e-08	1	3893426	0.206	1.69277e-08	1	3641553	0.206	1.46741e-08	1	3663553	0.206	1.13664e-08	1	4432729	0.071	1.10559e-08
	1	3627458	0.206	1.43448e-08		1	3663913	0.206	1.57e-08	1	4268387	0.071	1.06661e-08	1	3805580	0.206	1.38802e-08	1	3902825	0.206	1.30903e-08	1	3931263	0.206	1.54977e-08	2	1863597	0.063	1.46042e-08	2	1907002	0.063	1.3646e-08	1	3893429	0.206	1.69277e-08	1	3641554	0.206	1.46741e-08	1	2265987	0.103	1.19649e-08	1	2491224	0.071	1.28835e-08
	1	3627461	0.206	1.43448e-08		1	3663918	0.206	1.57e-08	1	4268531	0.071	1.06661e-08	1	3805585	0.206	1.38802e-08	1	3902826	0.206	1.30903e-08	1	3931264	0.206	1.54977e-08	1	2532074	0.071	1.66926e-08	1	2266209	0.103	1.49574e-08	1	3893430	0.206	1.69277e-08	1	3641559	0.206	1.46741e-08	2	1924313	0.063	1.24549e-08	1	2490814	0.103	1.31252e-08
	1	3627462	0.206	1.43448e-08		1	2271417	0.073	1.73e-08	2	1852738	0.063	1.43933e-08	2	1857943	0.063	1.4828e-08	1	3902831	0.206	1.30903e-08	1	3931267	0.206	1.54977e-08	11	1356885	0.071	2.52241e-08	1	2266619	0.071	1.52439e-08	1	3893435	0.206	1.69277e-08	1	2346405	0.103	1.55747e-08	1	2266397	0.073	1.90481e-08	2	1765323	0.063	1.65996e-08
	1	3627467	0.206	1.43448e-08		11	1178962	0.071	2.16e-08	1	2390750	0.103	1.49427e-08	11	1126042	0.071	2.33932e-08	1	2522747	0.103	1.33086e-08	1	3931268	0.206	1.54977e-08	11	1356888	0.071	2.52241e-08	5	2950091	0.096	2.26664e-08	2	1895647	0.063	1.76027e-08	2	1837182	0.063	1.56766e-08	11	1285004	0.071	2.07648e-08	11	1120353	0.071	2.58904e-08
	2	1855415	0.063	1.59015e-08		11	1178966	0.071	2.16e-08	5	40287	0.234	1.84035e-08	11	1126045	0.071	2.33932e-08	19	538573	0.221	1.36007e-08	1	3931273	0.206	1.54977e-08	7	2343384	0.078	2.58347e-08	5	2950103	0.096	2.26664e-08	11	1254477	0.071	2.70985e-08	1	5507209	0.066	1.96227e-08	11	1285007	0.071	2.07648e-08	11	1120356	0.071	2.58904e-08
	1	2287268	0.073	1.9002e-08		7	2070758	0.078	2.53e-08	11	1210497	0.071	2.2262e-08	7	2260475	0.078	2.68015e-08	2	1960294	0.063	1.76869e-08	1	2499746	0.072	1.90531e-08	5	176140	0.063	3.438e-08	6	2171138	0.062	2.42611e-08	11	1254480	0.071	2.70985e-08	11	1244914	0.071	2.25213e-08	5	176779	0.063	3.00442e-08	5	98394	0.063	3.84973e-08
	11	1203866	0.071	2.2126e-08		5	154420	0.063	3.22e-08	11	1210500	0.071	2.2262e-08	5	308200	0.063	2.99798e-08	1	2522549	0.08	1.99007e-08	5	2874802	0.096	2.10358e-08					5	2950064	0.088	2.58204e-08	1	2399010	0.073	2.85211e-08	11	1244917	0.071	2.25213e-08	1	5951314	0.24	3.16463e-08
	11	1203869	0.071	2.2126e-08		5	256136	0.076	4.8e-08	5	175979	0.063	3.35739e-08					11	1224088	0.071	2.2283e-08	5	2874814	0.096	2.10358e-08					11	1248642	0.071	2.72953e-08	7	2208003	0.078	3.25161e-08	1	2346815	0.073	2.4239e-08
	7	2101547	0.078	2.52101e-08														11	1224092	0.071	2.2283e-08	11	1253048	0.071	2.2089e-08					11	1248645	0.071	2.72953e-08	5	170983	0.063	3.44302e-08	7	2100557	0.078	2.42901e-08
	5	153173	0.063	3.60411e-08														5	2679924	0.097	2.87829e-08	11	1253051	0.071	2.2089e-08					5	171404	0.063	3.65937e-08					5	126735	0.063	3.29134e-08
																		5	2679936	0.097	2.87829e-08	5	2874775	0.088	2.36479e-08
																		5	158577	0.063	3.31731e-08	7	2316277	0.078	2.77892e-08
																		19	537496	0.24	3.9063e-08	5	118292	0.063	2.83224e-08
																		19	537930	0.218	4.70357e-08	1	783283	0.079	3.07255e-08
																		3	646460	0.065	4.88579e-08	1	783284	0.079	3.07255e-08
																		3	646462	0.065	5.05298e-08	3	564883	0.065	3.62942e-08
																		3	646452	0.064	5.13131e-08	3	564885	0.065	3.75445e-08
																		3	646468	0.066	5.70483e-08	3	564875	0.064	3.96017e-08
																						3	564891	0.066	4.23508e-08
																						1	783266	0.081	4.25989e-08
																						1	783271	0.081	4.25989e-08
																						1	783275	0.081	4.25989e-08
																						1	783277	0.081	4.25989e-08
																						1	783299	0.081	4.25989e-08
																						1	783302	0.081	4.25989e-08
																						1	783305	0.081	4.25989e-08
																						1	783306	0.081	4.25989e-08
MCA_15℃_14_dpi	Chromosome	Position (bp)	Allele frequency	P-value	R2	Chromosome	Position (bp)	Allele frequency	P-value	Chromosome	Position (bp)	Allele frequency	P-value	Chromosome	Position (bp)	Allele frequency	P-value	Chromosome	Position (bp)	Allele frequency	P-value	Chromosome	Position (bp)	Allele frequency	P-value	Chromosome	Position (bp)	Allele frequency	P-value	Chromosome	Position (bp)	Allele frequency	P-value	Chromosome	Position (bp)	Allele frequency	P-value	Chromosome	Position (bp)	Allele frequency	P-value	Chromosome	Position (bp)	Allele frequency	P-value	Chromosome	Position (bp)	Allele frequency	P-value
	3	173080	0.144	4.17097e-08	0.04	3	190121	0.144	3.87075e-08	3	162496	0.144	4.14349e-08	3	132680	0.144	3.57578e-08	3	185854	0.144	3.97157e-08	3	165663	0.144	3.92782e-08	3	207267	0.144	3.74065e-08	3	170776	0.144	3.2537e-08	3	196906	0.144	4.01747e-08	3	180263	0.144	3.79988e-08	3	157394	0.144	3.68022e-08	3	233308	0.144	4.04383e-08
	3	173081	0.144	4.17097e-08		3	190122	0.144	3.87075e-08	3	162497	0.144	4.14349e-08	3	132681	0.144	3.57578e-08	3	185855	0.144	3.97157e-08	3	165664	0.144	3.92782e-08	3	207268	0.144	3.74065e-08	3	170777	0.144	3.2537e-08	3	196907	0.144	4.01747e-08	3	180264	0.144	3.79988e-08	3	157395	0.144	3.68022e-08	3	233309	0.144	4.04383e-08
	3	173086	0.144	4.17097e-08		3	190127	0.144	3.87075e-08	3	162502	0.144	4.14349e-08	3	132686	0.144	3.57578e-08	3	185860	0.144	3.97157e-08	3	165669	0.144	3.92782e-08	3	207273	0.144	3.74065e-08	3	170782	0.144	3.2537e-08	3	196912	0.144	4.01747e-08	3	180269	0.144	3.79988e-08	3	157400	0.144	3.68022e-08	3	233314	0.144	4.04383e-08
	3	173095	0.144	4.17097e-08		3	190136	0.144	3.87075e-08	3	162511	0.144	4.14349e-08	3	132695	0.144	3.57578e-08	3	185869	0.144	3.97157e-08	3	165678	0.144	3.92782e-08	3	207282	0.144	3.74065e-08	3	170791	0.144	3.2537e-08	3	196921	0.144	4.01747e-08	3	180278	0.144	3.79988e-08	3	157409	0.144	3.68022e-08	3	233323	0.144	4.04383e-08
	3	173101	0.144	4.17097e-08		3	190142	0.144	3.87075e-08	3	162517	0.144	4.14349e-08	3	132701	0.144	3.57578e-08	3	185875	0.144	3.97157e-08	3	165684	0.144	3.92782e-08	3	207288	0.144	3.74065e-08	3	170797	0.144	3.2537e-08	3	196927	0.144	4.01747e-08	3	180284	0.144	3.79988e-08	3	157415	0.144	3.68022e-08	3	233329	0.144	4.04383e-08
	3	173104	0.144	4.17097e-08		3	190145	0.144	3.87075e-08	3	162520	0.144	4.14349e-08	3	132704	0.144	3.57578e-08	3	185878	0.144	3.97157e-08	3	165687	0.144	3.92782e-08	3	207291	0.144	3.74065e-08	3	170800	0.144	3.2537e-08	3	196930	0.144	4.01747e-08	3	180287	0.144	3.79988e-08	3	157418	0.144	3.68022e-08	3	233332	0.144	4.04383e-08
	3	173107	0.144	4.17097e-08		3	190148	0.144	3.87075e-08	3	162523	0.144	4.14349e-08	3	132707	0.144	3.57578e-08	3	185881	0.144	3.97157e-08	3	165690	0.144	3.92782e-08	3	207294	0.144	3.74065e-08	3	170803	0.144	3.2537e-08	3	196933	0.144	4.01747e-08	3	180290	0.144	3.79988e-08	3	157421	0.144	3.68022e-08	3	233335	0.144	4.04383e-08
	3	173108	0.144	4.17097e-08		3	190149	0.144	3.87075e-08	3	162524	0.144	4.14349e-08	3	132708	0.144	3.57578e-08	3	185882	0.144	3.97157e-08	3	165691	0.144	3.92782e-08	3	207295	0.144	3.74065e-08	3	170804	0.144	3.2537e-08	3	196934	0.144	4.01747e-08	3	180291	0.144	3.79988e-08	3	157422	0.144	3.68022e-08	3	233336	0.144	4.04383e-08
Melanization_15℃_8_dpi	Chromosome	Position (bp)	Allele frequency	P-value	R2	Chromosome	Position (bp)	Allele frequency	P-value	Chromosome	Position (bp)	Allele frequency	P-value	Chromosome	Position (bp)	Allele frequency	P-value	Chromosome	Position (bp)	Allele frequency	P-value	Chromosome	Position (bp)	Allele frequency	P-value	Chromosome	Position (bp)	Allele frequency	P-value	Chromosome	Position (bp)	Allele frequency	P-value	Chromosome	Position (bp)	Allele frequency	P-value	Chromosome	Position (bp)	Allele frequency	P-value	Chromosome	Position (bp)	Allele frequency	P-value	Chromosome	Position (bp)	Allele frequency	P-value
	7	1954745	0.092	3.71562e-09	0.04	7	1900487	0.092	3.69e-09	7	1942352	0.092	3.94671e-09	5	2390834	0.138	8.49946e-09	7	2171912	0.092	3.77365e-09	7	2172590	0.092	3.77996e-09	7	2199243	0.092	3.74744e-09	9	1772751	0.118	1.00013e-08	7	2063471	0.093	2.87768e-09	7	1956405	0.092	3.73612e-09	7	2274960	0.092	3.95264e-09	9	1574415	0.118	9.55978e-09
	5	2138696	0.138	7.91351e-09	0.06	5	2052184	0.138	8.05e-09	5	2079211	0.138	8.30923e-09	5	2390842	0.138	8.49946e-09	19	535751	0.36	6.72652e-09	9	1653406	0.118	9.73182e-09	5	2391496	0.138	7.85534e-09	2	1877174	0.16	1.37909e-08	9	1559226	0.118	1.02304e-08	9	1704458	0.118	9.50367e-09	5	2174471	0.138	8.20591e-09	2	1746645	0.16	1.46126e-08
	5	2138704	0.138	7.91351e-09		5	2052192	0.138	8.05e-09	5	2079219	0.138	8.30923e-09	5	2390845	0.138	8.49946e-09	5	2108928	0.138	8.08362e-09	9	480683	0.126	1.20372e-08	5	2391504	0.138	7.85534e-09	4	2343337	0.118	1.90384e-08	2	1876979	0.16	1.45198e-08	2	1818504	0.16	1.40992e-08	5	2174479	0.138	8.20591e-09	4	2515551	0.118	1.82942e-08
	5	2138707	0.138	7.91351e-09		5	2052195	0.138	8.05e-09	5	2079222	0.138	8.30923e-09	5	2390860	0.138	8.49946e-09	5	2108936	0.138	8.08362e-09	2	1871722	0.16	1.48889e-08	5	2391507	0.138	7.85534e-09					4	2233739	0.118	1.91018e-08	4	2268602	0.118	1.82894e-08	5	2174482	0.138	8.20591e-09
	5	2138722	0.138	7.91351e-09		5	2052210	0.138	8.05e-09	5	2079237	0.138	8.30923e-09	9	1798415	0.118	1.00263e-08	5	2108939	0.138	8.08362e-09	4	2424998	0.118	1.91472e-08	5	2391522	0.138	7.85534e-09													5	2174497	0.138	8.20591e-09
	9	1665702	0.118	9.65983e-09		9	1588119	0.118	9.68e-09	9	1774332	0.118	9.58439e-09	2	1839100	0.16	1.44486e-08	5	2108954	0.138	8.08362e-09					9	1700165	0.118	9.90325e-09													9	1588761	0.118	9.89442e-09
	2	1836616	0.16	1.47378e-08		2	1786236	0.16	1.46e-08	2	1833886	0.16	1.32668e-08	4	2356320	0.118	1.8911e-08	9	1568205	0.118	9.79246e-09					2	1844143	0.16	1.28629e-08													2	1905642	0.16	1.53838e-08
	4	2261540	0.118	1.82534e-08		4	2333512	0.118	1.81e-08	4	2303670	0.118	1.82916e-08					2	1941523	0.16	1.44902e-08					4	2511455	0.118	1.92244e-08													4	2414068	0.118	1.90694e-08
						14	666342	0.423	4.64e-08									4	2367005	0.118	1.87115e-08
Melanization_22℃_11_dpi	Chromosome	Position (bp)	Allele frequency	P-value	R2	Chromosome	Position (bp)	Allele frequency	P-value	Chromosome	Position (bp)	Allele frequency	P-value	Chromosome	Position (bp)	Allele frequency	P-value	Chromosome	Position (bp)	Allele frequency	P-value	Chromosome	Position (bp)	Allele frequency	P-value	Chromosome	Position (bp)	Allele frequency	P-value	Chromosome	Position (bp)	Allele frequency	P-value	Chromosome	Position (bp)	Allele frequency	P-value	Chromosome	Position (bp)	Allele frequency	P-value	Chromosome	Position (bp)	Allele frequency	P-value	Chromosome	Position (bp)	Allele frequency	P-value
	6	1686876	0.08	4.11702e-09	0.03	6	1567587	0.08	5.30134e-09	6	1547965	0.08	5.36384e-09	6	1585260	0.08	4.89682e-09	6	1484419	0.08	6.45251e-09	6	1610957	0.08	5.12522e-09	6	1601479	0.08	6.13873e-09	6	1653651	0.08	5.24011e-09	6	1467167	0.08	7.55907e-09	6	1497906	0.08	4.79878e-09	6	1417821	0.08	4.90643e-09	6	1541395	0.08	4.74904e-09
Melanization_22℃_18_dpi	Chromosome	Position (bp)	Allele frequency	P-value	R2	Chromosome	Position (bp)	Allele frequency	P-value	Chromosome	Position (bp)	Allele frequency	P-value	Chromosome	Position (bp)	Allele frequency	P-value	Chromosome	Position (bp)	Allele frequency	P-value	Chromosome	Position (bp)	Allele frequency	P-value	Chromosome	Position (bp)	Allele frequency	P-value	Chromosome	Position (bp)	Allele frequency	P-value	Chromosome	Position (bp)	Allele frequency	P-value	Chromosome	Position (bp)	Allele frequency	P-value	Chromosome	Position (bp)	Allele frequency	P-value	Chromosome	Position (bp)	Allele frequency	P-value
	10	54197	0.068	7.04964e-10	0.04	10	178713	0.068	6.46e-10	10	191129	0.068	6.46649e-10	10	105881	0.068	6.38332e-10	10	133943	0.068	6.27808e-10	10	50365	0.068	6.97738e-10	10	202668	0.068	7.13454e-10	10	105462	0.068	6.49491e-10	10	81626	0.068	6.95405e-10	10	95396	0.068	6.48409e-10	10	62168	0.068	6.32655e-10	10	54197	0.068	7.04964e-10
	6	850088	0.184	7.4769e-09		6	733356	0.184	6.64e-09	6	746297	0.184	7.10585e-09	6	773803	0.184	7.47577e-09	6	716840	0.184	7.76222e-09	6	825488	0.184	7.52173e-09	6	818873	0.184	7.12927e-09	6	823224	0.184	7.07025e-09	6	659895	0.184	8.0132e-09	6	735739	0.184	6.83992e-09	6	650829	0.184	7.36992e-09	6	850088	0.184	7.4769e-09
	6	850431	0.184	7.4769e-09		6	733699	0.184	6.64e-09	6	746640	0.184	7.10585e-09	1	1638248	0.192	3.48324e-08	6	717184	0.184	7.76222e-09	6	825831	0.184	7.52173e-09	6	819216	0.184	7.12927e-09	6	823567	0.184	7.07025e-09	6	660238	0.184	8.0132e-09	6	736082	0.184	6.83992e-09	1	1463660	0.192	3.54627e-08	6	850431	0.184	7.4769e-09
	1	1518297	0.192	3.54625e-08		1	1507899	0.192	3.16e-08	1	1507942	0.192	3.32041e-08	4	1183673	0.192	3.48324e-08	1	1558494	0.192	3.82328e-08	1	1597324	0.192	3.63643e-08	1	1686167	0.192	3.19165e-08	1	1498524	0.192	3.21056e-08	1	1518839	0.192	3.89057e-08	1	1533634	0.192	3.19444e-08	4	1170007	0.192	3.54627e-08	1	1518297	0.192	3.54625e-08
	4	1120245	0.192	3.54625e-08		4	1136180	0.192	3.16e-08	4	1118398	0.192	3.32041e-08					4	1194314	0.192	3.82328e-08	4	1177399	0.192	3.63643e-08	4	1251250	0.192	3.19165e-08	4	1107978	0.192	3.21056e-08	4	1073418	0.192	3.89057e-08	4	1062092	0.192	3.19444e-08					4	1120245	0.192	3.54625e-08
Melanization_22℃_14_dpi_azole	Chromosome	Position (bp)	Allele frequency	P-value	R2	Chromosome	Position (bp)	Allele frequency	P-value	Chromosome	Position (bp)	Allele frequency	P-value	Chromosome	Position (bp)	Allele frequency	P-value	Chromosome	Position (bp)	Allele frequency	P-value	Chromosome	Position (bp)	Allele frequency	P-value	Chromosome	Position (bp)	Allele frequency	P-value	Chromosome	Position (bp)	Allele frequency	P-value	Chromosome	Position (bp)	Allele frequency	P-value	Chromosome	Position (bp)	Allele frequency	P-value	Chromosome	Position (bp)	Allele frequency	P-value	Chromosome	Position (bp)	Allele frequency	P-value
	2	3280346	0.102	5.38133e-11	0.04	1	4732657	0.139	4.2e-09	19	457202	0.14	5.38557e-09	19	461415	0.133	2.6008e-08	19	469694	0.14	6.25096e-09	1	5021990	0.125	2.01658e-11	19	549632	0.14	8.46155e-09	19	473596	0.14	6.2224e-09	19	417680	0.14	6.42927e-09	19	497884	0.14	6.12646e-09	19	473869	0.14	5.95026e-09	1	4996682	0.103	3.09332e-09
	19	463661	0.14	5.96921e-09	0.08	19	504156	0.14	6.29e-09	19	479349	0.131	9.94184e-09	19	461650	0.134	2.33065e-08	19	472554	0.13	1.51548e-08	19	536995	0.14	7.33493e-09	19	551693	0.15	1.58201e-08	19	478932	0.134	1.2583e-08	2	1677599	0.078	1.21064e-08	10	744175	0.07	1.25536e-08	19	477667	0.13	1.32281e-08	19	566651	0.134	9.17054e-09
	19	466520	0.13	1.41358e-08		19	507015	0.13	1.49e-08	19	479746	0.135	1.17135e-08	19	463710	0.14	6.93958e-09	19	472670	0.13	1.51548e-08	19	542331	0.134	1.47856e-08	19	553480	0.13	1.93585e-08	19	477425	0.131	1.29088e-08	19	420545	0.13	1.50013e-08	10	744152	0.071	1.28976e-08	19	477783	0.13	1.32281e-08	19	575501	0.133	1.56529e-08
	19	466636	0.13	1.41358e-08		19	507131	0.13	1.49e-08	19	454888	0.131	1.56752e-08	19	465671	0.131	2.02774e-08	10	774620	0.07	1.54639e-08	19	540824	0.131	1.50157e-08	19	553598	0.13	1.93585e-08	19	477543	0.13	1.45846e-08	19	420661	0.13	1.50013e-08	19	500744	0.13	1.42931e-08	10	669676	0.07	1.43034e-08	10	894892	0.07	1.62131e-08
	19	467223	0.133	1.59594e-08		19	507718	0.133	1.69e-08	19	458545	0.131	1.63637e-08	19	465769	0.141	4.23619e-08	10	774597	0.071	1.59842e-08	19	540942	0.13	1.69863e-08	19	547318	0.133	2.04219e-08	19	476586	0.133	1.65161e-08	19	421248	0.133	1.71502e-08	19	500860	0.13	1.42931e-08	10	669653	0.071	1.47711e-08	10	894869	0.071	1.65843e-08
	19	468417	0.131	1.73626e-08		19	501870	0.131	1.76e-08	19	458715	0.131	1.63637e-08	19	465841	0.131	2.02774e-08	19	473257	0.133	1.72684e-08	19	534585	0.133	1.7824e-08	19	551595	0.134	2.08916e-08	19	476886	0.133	1.65161e-08	19	422442	0.131	1.83567e-08	1	4708920	0.125	1.58806e-08	19	475833	0.131	1.62098e-08	19	575266	0.135	2.61713e-08
	19	468587	0.131	1.73626e-08		19	508888	0.131	1.84e-08	19	455123	0.134	1.86736e-08	19	467011	0.133	1.8753e-08	19	474451	0.131	1.86811e-08	19	538960	0.131	2.07678e-08	19	552940	0.133	2.19525e-08	19	471186	0.131	1.71598e-08	19	422612	0.131	1.83567e-08	19	502644	0.131	1.75588e-08	19	476003	0.131	1.62098e-08
	19	467519	0.133	1.80291e-08		19	509058	0.131	1.84e-08	19	458643	0.141	3.3978e-08	19	467499	0.13	1.65267e-08	19	474621	0.131	1.86811e-08	19	539130	0.131	2.07678e-08	19	547553	0.135	4.12308e-08	19	475561	0.131	1.79173e-08	19	421544	0.133	1.92879e-08	19	502814	0.131	1.75588e-08	19	478523	0.141	1.68372e-08
	19	461632	0.134	1.98208e-08		19	508014	0.133	1.91e-08	19	459598	0.131	4.46176e-08	19	467615	0.13	1.65267e-08	19	473553	0.133	1.9546e-08	19	540285	0.134	2.12799e-08					19	475731	0.131	1.79173e-08	19	422514	0.141	3.90201e-08	19	501746	0.133	1.81537e-08	19	471808	0.134	1.8756e-08
	19	461397	0.133	2.22385e-08		19	502105	0.134	2.1e-08	19	458725	0.152	5.05139e-08	19	468355	0.141	2.09757e-08	19	474523	0.141	3.86857e-08	19	534820	0.134	2.38013e-08					19	471421	0.134	2.03987e-08	19	422432	0.152	5.60165e-08	19	501450	0.134	1.99451e-08	19	471573	0.133	2.08718e-08
	2	284582	0.434	2.24761e-08		19	508960	0.141	3.89e-08					19	469009	0.133	8.73607e-09	19	474441	0.152	5.83905e-08	19	539058	0.141	4.13644e-08					2	274944	0.426	3.43007e-08					19	495815	0.134	2.01845e-08	2	316959	0.434	2.25349e-08
	7	1426610	0.062	2.84417e-08		19	508878	0.152	5.72e-08									1	5010399	0.146	5.88176e-08	19	539987	0.131	5.77326e-08					19	475659	0.141	3.64758e-08					19	495580	0.133	2.24746e-08	19	475931	0.141	3.3176e-08
	19	468489	0.141	3.65823e-08																										19	475741	0.152	5.5316e-08					2	269105	0.426	3.38943e-08	19	476013	0.152	5.05582e-08
	19	468407	0.152	5.55852e-08																																		19	502716	0.141	3.52962e-08	1	4719473	0.146	5.68351e-08
																																						19	502634	0.152	5.43212e-08
																																						1	4708269	0.146	5.58633e-08
[truncated: 28 more columns]

## Sheet: Supplementary Table S1H
Supplementary Table S1H: List of genes with their predicted protein functions in close proximity (< 1 kb) to significant SNPs above the Bonferroni significance threshold (alpha = 0.05) across 19 reference genome SNP datasets for different traits of Zymoseptoria tritici isolates.
IPO323
Virulence_1204. Virulence=amount of necrotic lesion area
Chromosome	Gene_ID	Start (bp)	End (bp)	Pfam	GO terms
1	Zt09_model_1_01565	4445919	4446565	LSM domain	GO:0006397
2	Zt09_model_2_01187	3569024	3571229	Macrophage migration inhibitory factor (MIF)
3	Zt09_model_3_00089	261844	264822
3	Zt09_model_3_00424	1424254	1428954	Major intrinsic protein	GO:0015267|GO:0016020|GO:0055085
3	Zt09_model_3_00504	1671815	1672486
7	Zt09_model_7_00095	343777	346539
7	Zt09_model_7_00123	420628	424588	ATPase family associated with various cellular activities (AAA), ATPase family associated with various cellular activities (AAA), Peroxisome biogenesis factor 1, N-terminal	GO:0005524|GO:0005778|GO:0006625|GO:0042623|GO:0005524|GO:0005524|GO:0005777|GO:0007031
8	Zt09_model_8_00399	1218046	1221880	Ulp1 protease family, C-terminal catalytic domain	GO:0006508|GO:0008234
8	Zt09_model_8_00402	1224578	1226528		GO:0003700|GO:0006355
10	Zt09_model_10_00287	789636	791902
10	Zt09_model_10_00289	793788	795074
16	Zt09_model_16_00072	391362	391889
17	Zt09_model_17_00029	186189	186671
17	Zt09_model_17_00039	238409	238997
19	Zt09_model_19_00022	134556	135542
Virulence_4391
Chromosome	Gene_ID	Start (bp)	End (bp)	Pfam	GO terms
1	Zt09_model_1_00668	2024673	2028873	Occluded RNA-recognition motif, RNA recognition motif. (a.k.a. RRM, RBD, or RNP domain), RNA recognition motif. (a.k.a. RRM, RBD, or RNP domain), RNA recognition motif. (a.k.a. RRM, RBD, or RNP domain)	GO:0005515|GO:0003676|GO:0006396
1	Zt09_model_1_01115	3211454	3213214	Nuclear transport factor 2 (NTF2) domain, RNA recognition motif. (a.k.a. RRM, RBD, or RNP domain)	GO:0003676
1	Zt09_model_1_01180	3389524	3390823	Glycosyl transferase family, helical bundle domain, Glycosyl transferase family, a/b domain	GO:0000162|GO:0004048|GO:0016757
1	Zt09_model_1_01795	5087806	5089407	Fungal specific transcription factor domain, Fungal Zn(2)-Cys(6) binuclear cluster domain	GO:0000981|GO:0005634|GO:0006355|GO:0008270
1	Zt09_model_1_02059	5803400	5804294	Ankyrin repeats (3 copies), Ankyrin repeats (3 copies)	GO:0005515
2	Zt09_model_2_00945	2827409	2830517	Dual specificity phosphatase, catalytic domain	GO:0006470|GO:0008138|GO:0008138|GO:0016311|GO:0004725|GO:0016311|GO:0016311|GO:0016791
2	Zt09_model_2_01187	3569024	3571229	Macrophage migration inhibitory factor (MIF)
4	Zt09_model_4_00401	1355657	1357474	Fungal protein of unknown function (DUF1752), Protein of unknown function (DUF3295)
4	Zt09_model_4_00615	2058152	2058694
4	Zt09_model_4_00801	2574115	2575992	Major Facilitator Superfamily	GO:0016021|GO:0055085
5	Zt09_model_5_00027	143418	149554	AAA domain, AAA domain, SEN1 N terminal
5	Zt09_model_5_00488	1567040	1567778
5	Zt09_model_5_00490	1569213	1570576	Endoplasmic reticulum vesicle transporter, Endoplasmic Reticulum-Golgi Intermediate Compartment (ERGIC)
5	Zt09_model_5_00794	2582104	2584096	Carboxylesterase family
5	Zt09_model_5_00798	2596978	2597904
5	Zt09_model_5_00801	2615352	2616629	Protein of unknown function (DUF3494)
5	Zt09_model_5_00802	2618638	2619289
5	Zt09_model_5_00803	2620504	2622533	Glycosyl hydrolases family 15, Starch binding domain	GO:2001070|GO:0004339|GO:0005976|GO:0030246|GO:0000272|GO:0004339|GO:2001070|GO:0003824
6	Zt09_model_6_00289	1145641	1146878	Catalase	GO:0020037|GO:0055114|GO:0004096|GO:0020037|GO:0055114
6	Zt09_model_6_00424	1541331	1543463	Ribosomal protein L19e	GO:0003735|GO:0005622|GO:0005840|GO:0006412|GO:0003723|GO:0003735|GO:0022625|GO:0003735|GO:0022625
7	Zt09_model_7_00755	2303042	2305786	Protein kinase domain	GO:0005515|GO:0004672|GO:0005524|GO:0006468|GO:0004672|GO:0006468
8	Zt09_model_8_00185	713250	716517	Domain of unknown function (DUF4203)
8	Zt09_model_8_00402	1224578	1226528		GO:0003700|GO:0006355
9	Zt09_model_9_00171	629828	631152		GO:0005794|GO:0006487|GO:0008375
9	Zt09_model_9_00173	634242	639573	Sugar (and other) transporter	GO:0016021|GO:0022857|GO:0055085
11	Zt09_model_11_00393	1208722	1211304	BAH domain, Bromodomain, Bromodomain	GO:0005515|GO:0006338|GO:0016586|GO:0003682
12	Zt09_model_12_00117	391961	392971
13	Zt09_model_13_00350	1056842	1058535
20	Zt09_model_20_00065	332490	333135
Virulence_Drifter
Chromosome	Gene_ID	Start (bp)	End (bp)	Pfam	GO terms
4	Zt09_model_4_00769	2472582	2474096	Fatty acid desaturase, Cytochrome b5-like Heme/Steroid binding domain	GO:0006629|GO:0016717|GO:0055114|GO:0020037|GO:0004768|GO:0006636|GO:0016021
16	Zt09_model_16_00077	406260	408473
Virulence_Runal
Chromosome	Gene_ID	Start (bp)	End (bp)	Pfam	GO terms
8	Zt09_model_8_00283	953630	955596	BAR domain	GO:0005515|GO:0005737|GO:0007015
Reproduction_1011. Reproduction=Pycnidia density within lesion area
Chromosome	Gene_ID	Start (bp)	End (bp)	Pfam	GO terms
1	Zt09_model_1_00290	1016791	1018774	Major Facilitator Superfamily	GO:0016021|GO:0055085
Reproduction_Chinese_Spring
Chromosome	Gene_ID	Start (bp)	End (bp)	Pfam	GO terms
7	Zt09_model_7_00116	406542	406922	Effector
11	Zt09_model_11_00300	923159	923928	Probable N6-adenine methyltransferase	GO:0008168|GO:0003676|GO:0008168|GO:0032259
Reproduction_Drifter
Chromosome	Gene_ID	Start (bp)	End (bp)	Pfam	GO terms
6	Zt09_model_6_00597	2247660	2249706	Glutathione S-transferase, C-terminal domain, Glutathione S-transferase, N-terminal domain	GO:0005515
16	Zt09_model_16_00077	406260	408473
Reproduction_Gene
Chromosome	Gene_ID	Start (bp)	End (bp)	Pfam	GO terms
10	Zt09_model_10_00187	544514	545960	S4 domain	GO:0003723|GO:0005622|GO:0019843|GO:0003735|GO:0006412|GO:0015935
Reproduction_Greina
Chromosome	Gene_ID	Start (bp)	End (bp)	Pfam	GO terms
1	Zt09_model_1_01678	4750674	4752330	Sugar (and other) transporter	GO:0016021|GO:0022857|GO:0055085
2	Zt09_model_2_00129	482894	483817	Effector, Group XII secretory phospholipase A2 precursor (PLA2G12)	GO:0004623|GO:0005509|GO:0005576|GO:0016042|GO:0004623|GO:0006644|GO:0050482
2	Zt09_model_2_00305	994722	996092	PQ loop repeat, PQ loop repeat
2	Zt09_model_2_01037	3056734	3057559	Serine hydrolase (FSH1)
3	Zt09_model_3_01117	3381679	3384518	Est1 DNA/RNA binding domain	GO:0005515
5	Zt09_model_5_00053	274317	275549
6	Zt09_model_6_00535	1919777	1921246	Endonuclease/Exonuclease/phosphatase family
7	Zt09_model_7_00095	343777	346539
7	Zt09_model_7_00609	1958978	1959577	Ring finger domain
7	Zt09_model_7_00636	2016077	2016817	Ribosome biogenesis protein SLX9	GO:0000462|GO:0005730|GO:0030686|GO:0030688
8	Zt09_model_8_00066	258590	259647	short chain dehydrogenase
Reproduction_Titlis
Chromosome	Gene_ID	Start (bp)	End (bp)	Pfam	GO terms
1	Zt09_model_1_00596	1864277	1866402		GO:0006355
2	Zt09_model_2_00603	1858857	1859350	Got1/Sft2-like family	GO:0016192
3	Zt09_model_3_00526	1751075	1752825	Partial alpha/beta-hydrolase lipase region	GO:0006629
3	Zt09_model_3_00990	3075198	3076172	Mitochondrial carrier protein, Mitochondrial carrier protein, Mitochondrial carrier protein	GO:0022857
5	Zt09_model_5_00190	721092	721741	Effector
6	Zt09_model_6_00046	217036	217506	MYND finger
6	Zt09_model_6_00217	941239	942711		GO:0000030
7	Zt09_model_7_00033	95570	96936	Protein of unknown function (DUF3435)
8	Zt09_model_8_00092	344305	347514
9	Zt09_model_9_00020	127261	127691	Fungal hydrophobin	GO:0005576
10	Zt09_model_10_00394	1071836	1073882	CRT10	GO:0006357
10	Zt09_model_10_00498	1464720	1466107
11	Zt09_model_11_00491	1490250	1494110	Flavin reductase like domain	GO:0048037|GO:0010181
12	Zt09_model_12_00253	854484	855545	Mitochondrial resolvase Ydc2 / RNA splicing MRS1	GO:0003676
Reproduction_Toronit
Chromosome	Gene_ID	Start (bp)	End (bp)	Pfam	GO terms
1	Zt09_model_1_00727	2191438	2195442	AMP-binding enzyme, Male sterility protein, Phosphopantetheine attachment site, short chain dehydrogenase	GO:0003824|GO:0031177
3	Zt09_model_3_00174	619416	620624	Epoxide hydrolase N terminus	GO:0003824|GO:0033961
5	Zt09_model_5_00053	274317	275549
7	Zt09_model_7_00844	2581920	2589469	Ketoacyl-synthetase C-terminal extension, Phosphopantetheine attachment site, Beta-ketoacyl synthase, N-terminal domain, Zinc-binding dehydrogenase, KR domain, Acyl transferase domain, Beta-ketoacyl synthase, C-terminal domain, Polyketide synthase dehydratase	GO:0003824|GO:0016491|GO:0055114|GO:0031177|GO:0016740
10	Zt09_model_10_00111	318443	321153	Fungal specific transcription factor domain	GO:0003676|GO:0003677|GO:0005634|GO:0006351|GO:0008270
20	Zt09_model_20_00030	115569	116903
Growth_rate_22℃_azole
Chromosome	Gene_ID	Start (bp)	End (bp)	Pfam	GO terms
1	Zt09_model_1_01769	5003802	5004509
1	Zt09_model_1_02086	5878076	5879668	Beta-lactamase
12	Zt09_model_12_00085	306719	308224
MCA_14_dpi_azole. MCA= Mean colony area
Chromosome	Gene_ID	Start (bp)	End (bp)	Pfam	GO terms
1	Zt09_model_1_00656	1994705	1995430
1	Zt09_model_1_00710	2143016	2143945
1	Zt09_model_1_00712	2147686	2148851	Domain of unknown function (DUF3328)	GO:0043386
1	Zt09_model_1_01162	3341260	3343119	Fungal Zn(2)-Cys(6) binuclear cluster domain, Fungal specific transcription factor domain	GO:0000981|GO:0005634|GO:0006355|GO:0008270|GO:0003677|GO:0005634|GO:0006351|GO:0008270
2	Zt09_model_2_00572	1778024	1778420
2	Zt09_model_2_00763	2327457	2329376	Protein kinase domain	GO:0004672|GO:0005524|GO:0006468|GO:0004672|GO:0006468
3	Zt09_model_3_00089	261844	264822
3	Zt09_model_3_00466	1537817	1538914	Deuterolysin metalloprotease (M35) family	GO:0004222|GO:0006508|GO:0008237
3	Zt09_model_3_00467	1541030	1541356
3	Zt09_model_3_00684	2187821	2188284	Pam16	GO:0005744|GO:0030150
4	Zt09_model_4_00289	1004537	1005160
6	Zt09_model_6_00192	857266	857666
7	Zt09_model_7_00040	184044	184455
7	Zt09_model_7_00247	851063	853112	Major Facilitator Superfamily	GO:0016021|GO:0055085
7	Zt09_model_7_00294	989829	992278		GO:0003676
7	Zt09_model_7_00375	1195932	1198521	Starch binding domain	GO:2001070|GO:0030246
7	Zt09_model_7_00407	1314677	1315138	Putative oxalocrotonate tautomerase enzyme
7	Zt09_model_7_00414	1332241	1337959	GLEYA domain	GO:0005886|GO:0007162
7	Zt09_model_7_00418	1348828	1351209	MOSC N-terminal beta barrel domain, MOSC domain, Aminotransferase class-V	GO:0006777|GO:0008265|GO:0003824|GO:0003824|GO:0030151|GO:0030170
7	Zt09_model_7_00421	1356463	1358103	Fungal Zn(2)-Cys(6) binuclear cluster domain	GO:0000981|GO:0005634|GO:0006355|GO:0008270
7	Zt09_model_7_00425	1364593	1366455
7	Zt09_model_7_00426	1367411	1368622	Prenyltransferase and squalene oxidase repeat, Prenyltransferase and squalene oxidase repeat, Prenyltransferase and squalene oxidase repeat, Prenyltransferase and squalene oxidase repeat, Prenyltransferase and squalene oxidase repeat	GO:0003824|GO:0004663|GO:0018344
7	Zt09_model_7_00436	1399113	1402990	Fumarylacetoacetate (FAA) hydrolase family	GO:0003824
7	Zt09_model_7_00441	1415146	1417634	Stealth protein CR1, conserved region 1, Stealth protein CR4, conserved region 4, Stealth protein CR2, conserved region 2	GO:0016772
7	Zt09_model_7_00443	1420317	1424553	WSC domain
7	Zt09_model_7_00444	1425518	1426712
7	Zt09_model_7_00445	1428170	1428748
7	Zt09_model_7_00449	1443493	1445113	HMGL-like	GO:0003824|GO:0019752|GO:0046912|GO:0004410|GO:0019752|GO:0019878|GO:0046912
7	Zt09_model_7_00450	1447054	1448960	Cytochrome P450	GO:0005506|GO:0016705|GO:0020037|GO:0055114|GO:0004497|GO:0005506|GO:0016705|GO:0020037|GO:0055114|GO:0016705|GO:0055114
7	Zt09_model_7_00452	1450705	1456651	Proteasome stabiliser	GO:0032947|GO:0043248
[truncated: 3,863 more rows]

## Sheet: Supplementary Table S1I
Supplementary Table S1I. List of genes with their predicted protein functions in close proximity (< 1 kb) to significant k-mers above the permutation-based significance threshold (5%) for different traits of Zymoseptoria tritici isolates.
[truncated: 266 more rows]
